# Supplementary material for: Time-Course Transcriptomic Analysis Reveals Molecular Insights into the Inflorescence and Flower Development of Cardiocrinum giganteum
Source: Plants (Basel). 2024 Feb 27;13(5):649. doi: 10.3390/plants13050649 (PMC10934431; doi:10.3390/plants13050649)
Supplement: Supplementary file 1 [file plants-13-00649-s001.zip]

Archive with 6 entries (6 files):
- Figure S1.tif
- Table S1 RNA Quality and Transcriptomic Results of all Samples.xlsx
- Table S2 RPKM Values of the 44000 Genes in 15 treatments.csv
- Table S3 Genes in 12 Co-expression Modules by WGCNA.xlsx
- Table S4 Annotation of the Aligned Genes.xlsx
- Table S5 The Primers Used for the qPCR Analysis in This Study.xlsx
