# Supplementary material for: Time-Course Transcriptomic Analysis Reveals Molecular Insights into the Inflorescence and Flower Development of Cardiocrinum giganteum
Source: Plants (Basel). 2024 Feb 27;13(5):649. doi: 10.3390/plants13050649 (PMC10934431; doi:10.3390/plants13050649)
Supplement: Supplementary file 1 [file plants-13-00649-s001.zip › Table S1 RNA Quality and Transcriptomic Results of all Samples.xlsx]

## Sheet: Sheet1
Sample	RIN	Read Number	Base Number	GC Content	%≥Q30
down1-1	10	32238667	9, 629, 376,590	50.96	95.31
down1-2	-	37654424	11257996090	50.63	94.95
down1-3	-	37730477	11277630326	51.37	95.45
down2-1	10	35984815	10762086844	50.13	95
down2-2	10	35727450	10686724740	50.3	95.2
down2-3	10	42179737	12617596716	50.95	95.66
down3-1	10	35752329	10700213726	51.31	95.37
down3-2	10	35067541	10496805416	51.16	95.01
down3-3	10	35579091	10644127506	51.13	95.42
down4-1	10	31935890	9554453374	51.12	95.62
down4-2	10	35380939	10586681836	50.99	95.22
down4-3	10	34097542	10203252872	51.09	95.4
down5-1	9.8	33746996	10088267078	50.14	95.52
down5-2	9.9	35323712	10571502936	50.14	95.32
down5-3	10	33875188	10135026776	50.04	95.18
mid1-1	10	36656133	10961531846	51.25	95.01
mid1-2	-	41423517	12372707024	51.09	95.01
mid1-3	-	36254014	10846972488	50.82	95.08
mid2-1	10	37390012	11182662320	51.15	95.36
mid2-2	10	35065222	10490055238	50.69	94.84
mid2-3	10	38655130	11550083376	51.02	95.37
mid3-1	10	36592289	10945743058	51.04	94.9
mid3-2	10	35564175	10640057518	50.96	95.52
mid3-3	10	37984828	11368601982	50.8	95.67
mid4-1	10	37657691	11262849842	50.35	9463
mid4-2	10	36936651	11054196696	50.57	95.64
mid4-3	10	40643113	12161945936	51.05	95.62
mid5-1	9.5	38508733	11522605260	50.59	95.17
mid5-2	9.5	34828868	10423414884	50.37	95.17
mid5-3	9.9	36839517	11019250630	50.08	94.93
up1-1	10	38052364	11377999450	51.22	95.2
up1-2	-	39637241	11861222666	51.42	95.57
up1-3	-	34431040	10300619348	51.23	95.68
up2-1	10	36584082	10946961490	51.31	95.53
up2-2	9.6	35609634	10651295598	50.88	95
up2-3	10	37676044	11272936412	51.29	95.69
up3-1	10	42889394	12837387700	50.79	95.44
up3-2	10	32814552	9818627110	51.09	95.28
up3-3	10	31966250	9567524292	51.09	95.52
up4-1	10	39830560	11918747908	50.95	95.22
up4-2	10	58848011	17612621954	50.79	94.97
up4-3	10	37443654	11197816882	50.85	95.25
up5-1	9.9	33195471	9939752212	50.1	95.14
up5-2	9.8	32581845	9749188520	50.08	95.41
up5-3	9.7	33366062	9975385326	49.89	95.11
