# Supplementary material for: Time-Course Transcriptomic Analysis Reveals Molecular Insights into the Inflorescence and Flower Development of Cardiocrinum giganteum
Source: Plants (Basel). 2024 Feb 27;13(5):649. doi: 10.3390/plants13050649 (PMC10934431; doi:10.3390/plants13050649)
Supplement: Supplementary file 1 [file plants-13-00649-s001.zip › Table S2 RPKM Values of the 44000 Genes in 15 treatments.csv]

#ID	Down1	Middle1	Up1	Down2	Middle2	Up2	Down3	Middle3	Up3	Down4	Middle4	Up4	Down5	Middle5	Up5
P01_transcript_0	18.28	18.77	15.69	16.78	23.01	30.56	19.65	20.19	18.36	29.5	29.49	30.35	12.92	11.84	12.3
P01_transcript_1	21.34	25	19.56	13.15	20.73	29.33	9.76	10.94	11.07	10.3	9.46	11.29	4.21	4.4	3.95
P01_transcript_2	6.31	7.7	6.31	15.04	16.55	24.77	90.18	83.18	79.93	36.86	24.16	24.43	7.99	12.25	12.24
P01_transcript_3	27.54	30.28	25.82	12.85	12.33	12.17	1.65	1.33	1.62	1.01	0.57	0.2	0.76	0.33	0.35
P01_transcript_4	14.2	13.62	12.28	13.94	13.84	15.76	10.67	11.41	10.79	10.14	7.25	8.04	3.32	2.17	1.9
P01_transcript_6	15	15.99	13.84	23.98	25.71	33.15	40.88	47.76	42.39	46.63	32.61	37.77	22.98	14.34	15.34
P01_transcript_8	16.5	17.43	14.52	13.34	13.54	14.72	7.92	6.87	6.48	5.83	4.85	4.83	1.29	0.99	1.1
P01_transcript_9	13.38	15.52	13.43	13.86	13.51	15.3	7.51	8.48	8.51	9.38	8.75	8	5.69	6.88	6.38
P01_transcript_10	11.14	12.22	10.82	13.84	13.35	13.19	7.4	6.91	6.89	7.43	6.87	7.07	5.46	5.25	5.35
P01_transcript_13	15.77	17.78	15.02	13.73	14.04	16.35	9.93	10.74	11.11	11.08	14.26	12.93	9.5	9.55	10.2
P01_transcript_14	26.24	28.51	25.99	14.24	20.86	23.93	16.77	16.51	16.64	20.45	19.74	17.67	5.58	5.16	5.18
P01_transcript_17	4.75	4.24	4.26	10.21	9.72	11.2	18.39	18.03	18.78	41.85	70.85	76.7	95.14	115.76	114.69
P01_transcript_18	24.31	30.73	25.66	20.1	30.92	38.55	21.27	23.95	24.68	19.14	19.44	19.09	6.37	7.87	7.03
P01_transcript_20	2.35	5.45	4.35	14.96	9.97	11.27	0	0	0	0	0	0	0	0	0
P01_transcript_25	15.49	16.72	14.35	15.95	14.98	15.47	7.12	6.5	7.04	8.32	6.96	6.5	5.21	5.39	5.28
P01_transcript_28	16.34	18.2	15.91	16.08	15.39	16.29	5.65	5.15	5.23	5.31	4.16	3.95	2.45	2.29	2.49
P01_transcript_29	47.63	54.76	46.64	28.72	36.41	55.39	29.34	33.75	36.72	30.77	30.22	31.87	24.99	30.45	28.98
P01_transcript_30	2.51	2.71	2.36	4.17	5.3	4.74	3.63	3.3	3.24	2.33	1.92	2.14	1.91	1.31	1.27
P01_transcript_32	19.08	18.14	18.31	16.14	15.28	17.64	5.78	5.87	5.65	8.59	6.46	6.34	3.31	2.15	2.01
P01_transcript_33	13.15	14.55	12.73	12.16	15.36	17.83	13.4	13.63	13.13	9.58	8.81	8.61	7.21	7.35	7.35
P01_transcript_34	4.93	4.47	3.88	5.11	5.59	6.71	3.55	3.57	3.34	4.31	4.79	4.74	7.14	7.17	7.76
P01_transcript_35	36.26	37.84	32.18	37.89	36.27	42.83	26.13	28.76	28.35	26.96	24.71	25.31	15.75	17.5	17.18
P01_transcript_36	16.36	18.29	16.61	20.6	22.82	27.32	20.86	24.28	22.9	16.3	13.89	15.02	7.07	5.62	5.64
P01_transcript_38	55.6	56.85	50.29	36.76	39.75	47.89	33.24	29.96	31.73	32.89	30.99	26.38	11.54	9	9.61
P01_transcript_44	14.51	12.62	10.84	15.42	10.73	12.43	10.86	8.46	9.57	6.53	5.48	5.06	8.84	7.35	7.32
P01_transcript_46	4.98	3.7	2.99	1.18	1.33	0.94	5.66	4.35	3.26	1.33	1.98	3.91	2.45	2.63	1.84
P01_transcript_47	12.82	14.81	12.04	7.45	9.1	12.27	4.52	5.57	5.38	5.22	5.04	5.55	3.42	5.07	4.41
P01_transcript_48	28.58	32.75	27.61	36.08	48.22	53.4	19.14	19.9	19.89	19.28	17.28	17.43	13.12	13.28	12.73
P01_transcript_49	10.51	11.62	9.76	5.83	5.99	7.48	2.1	2.04	2.07	2.06	1.67	1.6	0.83	0.54	0.41
P01_transcript_50	10.13	10.72	9.15	6.34	6.95	8.18	4.25	5.07	4.59	5.18	5.53	5.77	3.69	3.62	4
P01_transcript_51	5.55	5.03	5.07	3.94	4.44	7.15	5.78	5.92	6.43	5.28	5.79	6.27	6.56	8.62	6.83
P01_transcript_54	16.18	20.36	16.23	8.68	11.89	15.22	9.91	11.41	11.36	9.7	9.8	11.04	4.43	5.25	5.3
P01_transcript_55	20.34	22.32	20.75	23.42	21.6	23.7	18.63	20.32	19.74	18.99	21.34	23.28	18.71	15.84	15.38
P01_transcript_56	8.08	7.75	6.96	5.32	4.78	4.5	2.58	2.6	2.91	2.2	2.01	1.73	1.28	0.84	0.67
P01_transcript_61	14.34	17.09	15.84	29.44	29.85	42.77	63.08	57.38	52.87	32.76	25.56	31.2	7.36	5.15	6.6
P01_transcript_62	40.14	37.63	35.47	31.32	28.92	26.5	24.49	24.85	23.64	15.11	14.28	13.92	10.59	7.7	7.39
P01_transcript_63	27.53	34.95	29.34	24.05	20.82	16.11	1.49	1.29	1.33	2.24	1.21	0.95	0.85	0.47	0.23
P01_transcript_66	7.39	10.88	6.29	33.79	26.55	34.49	23.78	31.5	27.51	12.45	9.38	13.98	13.64	12.4	11.69
P01_transcript_67	33.08	36.09	30.58	33.69	31.49	35.94	23.48	28.15	27.09	21.08	20.44	20.69	10.97	9.86	9.7
P01_transcript_68	14.98	15.11	12.31	8.29	11.18	13.89	8.41	8.1	8.18	7.16	6.62	6.04	7.27	13.32	15.42
P01_transcript_70	18.84	21.08	18.13	16.76	23.02	29.14	12.28	11.88	12.35	11.93	10.45	10.52	5.96	7.18	6.71
P01_transcript_72	11.37	11.56	11.13	11.35	14.53	18.27	11.51	12.2	12.17	10.25	10.49	10.69	21.66	25.07	24.02
P01_transcript_73	4	4.93	3.74	7.32	6.9	6.39	5.73	5.74	6.2	11.3	15.99	13.93	4.23	4.62	4.56
P01_transcript_75	19.24	21.47	19.03	16.97	16.77	21.11	16.13	18.94	17.72	17.64	20.32	19.75	18.95	17.67	17.63
P01_transcript_76	11.12	12.37	10.7	10.6	10.14	10.66	6.04	5.9	5.92	6.61	6.31	5.2	4.29	4.39	4.05
P01_transcript_77	8.79	8.06	10	10.47	13.11	16.46	11.96	11.96	12.35	5.12	4.72	4.66	5.46	6.5	5.42
P01_transcript_78	8.52	9.43	7.45	9.41	9.74	10.98	4.58	3.37	3.39	4.05	3.77	3.88	4.67	4.88	4.41
P01_transcript_79	22.61	21.83	20.06	14.19	23.48	23.94	22.8	21.38	19.84	23.94	28.76	27.96	24.99	26.61	25.13
P01_transcript_80	20.74	21.42	19.9	17.16	17.32	19.76	13.18	13.97	13.93	13.41	11.18	12.21	6.99	6.27	6.28
P01_transcript_81	18.19	22.9	16.56	11.43	14.75	25.35	9.73	10.17	10.48	8.78	9.16	8.98	4.87	6.17	5.32
P01_transcript_83	16.31	18.27	15.9	11.04	14.03	16.18	18.45	17.24	16.03	9.21	10.89	12.42	15.67	22.29	20.54
P01_transcript_86	24.01	25.45	23.63	24.88	26.34	29.34	24.45	24.97	23.93	35.55	30.21	37.59	21.25	28.07	30.32
P01_transcript_87	8.96	10.01	8.89	10.97	11.25	11.39	10.26	10.42	9.84	8.23	7.29	7.27	7.22	7.3	6.98
P01_transcript_89	37.68	39.14	37.36	18.3	21.9	29.61	28.72	32.32	29.65	23.7	27.07	28.64	17.28	21.48	20.31
P01_transcript_90	27.56	28.41	25.43	23.54	23.7	24.49	11.23	11.52	12.1	17.47	22.37	15.87	8.6	8.35	7.62
P01_transcript_94	11.07	11.36	9.99	7.97	8.59	10.5	4.48	4.78	5.04	10.07	15.51	10.74	2.95	1.79	1.67
P01_transcript_95	13.08	13.94	13.03	13.3	12.91	14.62	8.74	9.14	9.44	8.64	5.22	5.47	4.68	4.2	3.85
P01_transcript_97	9.27	8.65	8.22	13	14.73	16.01	13.56	14.47	13.5	13.07	12.15	12.36	12.86	11.43	10.34
P01_transcript_99	65.3	80.59	76.17	42.93	37.28	34.37	6.77	6.13	7.02	6.59	6.02	4.08	1.94	1.17	1.28
P01_transcript_101	2.07	2.25	1.88	1.48	1.42	1.7	2.18	1.55	1.87	1.54	2.12	2.28	1.53	1.21	1.06
P01_transcript_102	12.17	14.43	12.9	9.81	11.83	14.32	13.66	16.56	17.71	14.65	13.82	14.69	8.74	8.85	9.07
P01_transcript_103	2.39	2.75	2.35	2.49	1.91	1.7	1.39	1.36	1.38	0.67	0.36	0.36	0.49	0.2	0.22
P01_transcript_104	8.28	8.34	7.21	15.06	13.82	12.67	6.86	6.71	6.43	9.63	7.75	8.72	4.65	5.88	5.89
P01_transcript_107	1.62	2.1	1	5.91	3.03	4.57	0.89	0.84	1	4.95	6.38	7.14	0.74	0.62	0.51
P01_transcript_109	4.52	4.9	4.78	4.16	4.12	4.13	3.24	3.69	3.18	5.3	3.85	4.1	2.15	4.34	4.6
P01_transcript_110	26.09	14.33	11.51	5.4	5.71	6.71	7.12	7.86	8.01	4.62	4.7	5.24	3.03	3	2.92
P01_transcript_111	3.24	3.84	2.46	1.31	1.76	3.17	5.71	6.02	7.13	7.5	5.44	5.79	2.3	2.06	2.12
P01_transcript_112	11.57	12.92	10.74	10.04	10.48	11.04	5.85	5.61	5.82	7.09	8.33	7.73	6.4	8.57	9.13
P01_transcript_115	12.03	12.89	11.81	9.07	9.37	10.61	6.21	6.96	6.83	10.18	13.22	10.38	4.28	4.03	3.82
P01_transcript_117	12.79	14.05	13.74	10.02	11.76	11.69	14.01	16.08	15.77	15.9	15.63	19.66	12	13.77	14.1
P01_transcript_118	16.71	18.11	16.31	14.64	13.89	14.47	6.25	6.52	6.04	5.41	4.98	4.73	3.93	4.03	4.6
P01_transcript_119	2.63	2.89	2.37	3.35	2.54	2.8	1.81	1.75	1.73	2.89	5.04	3.85	1.35	1.28	1.27
P01_transcript_121	0.7	0.93	0.9	0.39	0.43	0.46	0.55	0.52	0.61	0.56	0.63	0.84	1.11	0.99	1.16
P01_transcript_123	6.88	6.84	5.76	8.6	10.15	10.81	10.37	8.89	8.77	13.13	10.63	13.48	20.73	24.91	19.68
P01_transcript_124	8.45	9.03	8.31	10.4	10.17	11.6	6.4	5.97	6.06	9.99	9.77	9.52	7.96	9.95	10.32
P01_transcript_125	0.73	0.65	0.68	1.44	0.87	0.67	0.67	0.47	0.52	25.38	14.64	9.01	0.42	0.13	0.06
P01_transcript_126	8.02	7.83	7.22	6.34	7.94	10.17	6.88	7.12	7.27	10.95	35.03	21.47	11.2	11.57	11.16
P01_transcript_131	6.15	6.49	5.72	5.67	5.08	4.96	2.7	2.26	2.4	3.99	3.09	3.32	1.29	0.81	0.72
P01_transcript_132	82.33	90.31	82.62	43.14	38.75	36.87	6.93	4.84	5.5	3.22	1.29	0.4	2.39	0.42	0.69
P01_transcript_133	18.36	23.78	24.22	10.59	13.13	7.01	1.71	1.71	1.84	1.47	1.95	1.85	0.56	0.59	0.44
P01_transcript_134	6.72	7.15	7.02	5.82	8.29	11.84	7.09	7.49	6.88	4.58	3.69	4.22	2.88	3.07	3.25
P01_transcript_135	13.54	14.04	12.27	12.74	11.92	14	5	6.08	6.41	2.42	3.72	3.03	5.47	3.75	3.2
P01_transcript_138	11.88	12.71	11.55	8.99	10.9	11.55	5.25	5.16	5.68	4.96	4.7	5.21	4.23	4.69	4.31
P01_transcript_139	9.56	9.97	9.17	10.22	9.54	10.57	6.93	7.17	6.91	8.05	8.16	7.57	8.4	8.38	8.28
P01_transcript_140	7.72	8.77	7.67	5.11	6.6	6.94	2.31	2.28	2.41	1.84	1.81	1.64	1.42	1.37	1.22
P01_transcript_141	10.35	11.3	9.69	9.47	13.69	15.24	11.33	11.68	11.03	11.06	13.78	14.3	9.35	10.39	9.05
P01_transcript_142	5.53	5.85	5.91	3.35	4.42	5.31	9.47	8.82	8.69	7.15	6.1	5.95	4	3.85	4.13
P01_transcript_146	11.2	11.4	10.27	4.72	5.42	5.73	4.77	4.06	4.14	4.41	2.9	3.22	4.31	3.08	3.04
P01_transcript_147	1007.38	822.28	1010.65	3975.86	3563.5	942.74	813.83	923.98	650.5	1301.08	1502.4	1012.69	667.4	3712.4	590.05
P01_transcript_149	30.52	34.79	30.12	30.72	26.34	32.18	19.3	21.1	21.46	14.75	12.86	13.31	16.07	13.93	14.51
P01_transcript_151	11.82	13.74	11.87	9.65	10.05	10.44	6.75	6.65	6.28	5.63	4.69	4.47	5.33	4.52	4.31
P01_transcript_152	45.01	49.59	48.73	34.66	32.39	36.26	15.83	15.98	16.8	25.11	23.98	23.94	6.27	5.64	6.16
P01_transcript_156	15.75	17.1	15.5	13.08	15.54	16.63	11.82	9.67	11.02	9.19	11.31	8.51	6	5.27	5.4
P01_transcript_158	6.09	7.22	5.9	2.27	3.44	2.48	4.46	5	4.72	3.61	2.67	2.92	2.15	1.45	1.38
P01_transcript_160	19.94	21.39	20.77	13.84	14.96	17.05	7.75	6.45	7.22	10.71	10.24	8.74	4.17	4.5	4.62
P01_transcript_162	2.36	2.44	1.98	1.56	1.35	1.18	0.72	0.75	0.94	2.47	1.64	0.98	1.84	1.21	0.97
P01_transcript_165	3.25	4.27	3.51	1.46	3.47	4.04	2.63	2.44	2.88	3.1	3.59	3.18	2.03	2.32	2.58
P01_transcript_166	7.42	6	5.83	8.07	7.98	9.36	4.4	4.86	4.52	13.34	12.74	12.6	0.06	0	0
P01_transcript_167	26.6	27.47	25.63	16.03	22.95	20.44	32.02	24.33	24.46	44.53	64.43	91	28.11	25.51	22.18
P01_transcript_168	0.58	0.46	0.54	5.06	3.92	6.92	1.12	0.99	0.93	0.68	1.21	2.23	3.09	4.62	4.23
P01_transcript_169	22.67	24.58	21.64	14.32	14.94	17.32	7.36	7.46	7.44	7.4	7.12	6.42	3.66	3.83	3.61
P01_transcript_170	18.17	19.3	17.31	17.9	17.64	17.53	11.62	12.19	12.53	12.4	9.9	10.31	15.04	19.02	18.28
P01_transcript_171	138.23	158.16	145.53	87.95	82.28	100.86	14.54	9.06	10.96	18.97	57.42	31.1	1.6	1.05	0.73
P01_transcript_172	5.75	6.2	5.74	4.25	4.2	5.71	6.23	6.21	6.23	4.8	5.41	5.85	2.52	2.31	2.07
P01_transcript_173	3.98	2.31	1.54	1.29	1.56	1.55	4.95	4.26	3.63	1.65	2.61	4.09	0.89	0.95	0.78
P01_transcript_174	12.33	13.49	12.9	10.96	10.08	13.49	8.81	8.53	8.86	12.82	10.94	10.42	13.89	14.5	14.56
P01_transcript_177	18.38	19.61	18.37	22.48	24.41	29.89	24.49	21.31	21.98	27.37	20.8	23.8	10.55	9.19	10.01
P01_transcript_180	24.6	28.89	26.53	19.1	17.41	16.43	13.89	14.13	14.59	12.75	13.65	14.96	9.97	11.78	10.97
P01_transcript_182	3.44	3.62	3.05	5.02	3.76	3.94	3.2	3.82	3.53	4.71	5.07	5.19	4.89	4.58	4.6
P01_transcript_184	6.91	7.51	7.21	4.51	4.5	5.62	4.22	4.86	5.06	5.95	6.71	6.06	1.09	1.05	0.88
P01_transcript_186	7.32	7.23	6.16	5.45	6.83	6.96	4.95	5.22	5.05	2.72	2.48	2.36	1.23	1.11	1.16
P01_transcript_188	2.6	2.54	2.42	3.37	3.55	4.94	3.56	2.63	2.85	0	0.05	0	0	0	0
P01_transcript_189	9.5	10.75	9.71	7.73	6.88	6.59	0.68	0.59	0.65	0.52	0.33	0.19	0.43	0.06	0.14
P01_transcript_190	9.25	10.18	9.48	9.34	9.44	9.66	6.36	8.03	7.49	6.04	6.14	5.8	4.34	5.91	6.33
P01_transcript_192	5.82	5.06	4.76	2.55	3.37	3.2	2.6	2.44	2.46	3.13	1.95	1.65	1.95	1.44	1.73
P01_transcript_193	12.57	12.95	15.44	5.1	7.78	8.85	53.4	55.15	58.35	0	0.01	0	24.84	25.71	24.69
P01_transcript_195	1.77	1.82	1.19	1.5	1.34	1.38	1.16	0.98	1.08	1.04	1.45	1.86	1.24	1.16	1.07
P01_transcript_196	13.28	15.26	13.26	4.3	4.83	4.84	0.86	0.7	0.81	0.65	0.42	0.25	0.3	0.08	0.09
P01_transcript_197	4.51	3.45	3.39	14.76	16.76	14.32	27.05	31.95	38.41	44.38	52.71	75.89	60.86	77.11	76.03
P01_transcript_198	0.5	0.87	0.67	1.35	2.07	2.37	2.61	3.18	2.79	2.98	3.46	4.08	2.88	3.97	3.9
P01_transcript_199	0.4	0.37	0.33	1.75	1.37	1.37	1.54	1.49	1.68	3.04	3.81	3.19	3.09	2.57	2.41
P01_transcript_201	0.05	0.06	0.02	1.99	12.45	22.78	17.09	22.7	24.31	11.26	19.28	15.48	9.39	19.13	24.55
P01_transcript_205	0.05	0.03	0.02	0.07	0.06	0.07	0.24	1.86	3.11	7.5	17.88	11.8	2.11	1.96	2.01
P01_transcript_206	7.51	6.52	5.82	2.9	3.65	4.08	5.14	5.98	6.61	3.34	2.16	2.44	2.63	2.66	2.65
P01_transcript_208	6.88	6.83	5.39	5.85	10.52	13.63	15.45	15.48	14.64	16.74	21.07	21.22	18.91	17.12	17.16
P01_transcript_209	26.79	26.87	23.82	20.56	31.6	27.35	40.63	39.93	37.71	18.65	17.25	17.58	1.81	2.11	2.19
P01_transcript_210	22.02	21.09	15.99	22.36	28.87	26.61	13.69	13.26	16.23	4.83	5.44	6.56	0.01	0.02	0
P01_transcript_211	31.4	35.03	33.65	24.98	22.12	23.4	5.29	3.74	4.75	4.93	2	1.42	1.88	0.76	1
P01_transcript_213	17.24	17.6	16.19	16.3	18.46	20.54	12.14	11.43	11.29	14.17	14.47	13.52	10.65	10.57	9.29
P01_transcript_214	4.68	4.57	4.63	3.95	4.91	2.66	11	8.81	9.1	27.52	17.99	20.57	0	0	0
P01_transcript_215	0.17	0.17	0.24	0.14	0.17	0.07	1.8	6.15	10.73	18.47	63.7	74.3	278.98	250.03	210.65
P01_transcript_217	22.33	27.85	24.82	12.96	14.05	13.65	6.9	6.53	5.95	7.79	7.5	6.88	3.07	2.17	1.92
P01_transcript_218	7	8.18	6.69	6.13	5.31	6.39	5.86	6.69	5.4	5.9	5.5	4.6	3.93	3.74	4.05
P01_transcript_221	11.45	12.66	11.33	8.88	8.79	9.71	6.87	6.94	6.46	5.03	3.95	4.58	3.05	2.98	3.19
P01_transcript_223	2.37	2.15	2.36	1.71	1.32	0.96	1.38	1.29	1.25	0.42	0.36	0.52	0.41	0.14	0.06
P01_transcript_225	4.62	4.93	4.91	3.34	2.62	3.41	1.74	1.36	2.12	4.48	6.03	5.62	5.66	7.11	6.77
P01_transcript_226	13.42	14.95	14.41	9.44	13.49	16.78	10.8	10.46	12.61	8.93	7.9	7.91	7.59	7.34	7.97
P01_transcript_227	12.2	12.95	11.39	9.1	9.69	10.01	9.18	9.13	8.61	7.99	7.51	9.22	7.3	10.88	11.16
P01_transcript_228	7.85	7.97	7.42	12.21	14.91	17.35	16.38	16.03	17.5	15.78	22.02	19.37	24.36	30.59	30.29
P01_transcript_230	15.3	16.89	15.72	9.81	7.63	5.83	1.63	1.23	1.75	0.75	0.42	0.18	0.54	0.08	0.1
P01_transcript_231	13.12	13.4	12.72	11.28	11.24	12.88	7.64	8.45	8.93	8.31	8.36	7.96	6.13	5.89	5.81
P01_transcript_232	5.34	5.04	6.16	4.85	3.36	4	3.92	3.19	3.8	7.77	8.39	7.58	17.01	20.93	19.59
P01_transcript_233	2.39	2.47	2.36	1.34	2.56	1.21	1.39	1.43	1.42	0.39	0.27	0.19	1.42	1.5	1.32
P01_transcript_235	10.4	11.38	10.48	10.16	9.73	9.99	10.18	12.49	11.44	9.26	10.44	10.99	12.81	12.89	12.91
P01_transcript_236	0.3	0.35	0.26	0.61	0.38	0.65	2.18	1.96	2.1	0.79	0.93	1	0.5	0.5	0.45
P01_transcript_239	0.07	0.03	0	0	0	0	0	0	0	0	0.16	0.02	3.68	3.36	2.6
P01_transcript_242	1.39	1.68	1.44	0.79	1.23	1.52	0.79	0.82	1.06	0.98	0.76	0.84	0.43	0.64	0.7
P01_transcript_245	2.09	2.21	2.1	1.5	1.07	0.8	1.29	1.22	1.53	0.75	0.69	1.03	0.25	0.12	0.11
P01_transcript_246	10.69	10.51	9.36	5.99	7.29	8.84	4.77	5.01	6.37	4.53	3.68	4.72	2.32	2.75	2.53
P01_transcript_247	7.18	7.25	6.78	5.42	5.43	5.04	7.05	8.26	8.04	8.86	10.56	9.1	8.2	7.63	7.76
P01_transcript_248	2.33	2.07	1.32	1.54	2.43	2.21	0.22	0.42	0.48	0.04	0.02	0.02	0.61	0.64	0.44
P01_transcript_249	1.39	1.68	1.21	1.29	1.65	1.67	0.92	0.72	0.88	0.74	0.64	0.61	0.22	0.36	0.44
P01_transcript_250	3.73	3.48	2.85	7.6	8.33	10.81	14.33	13.4	13.15	26.42	21.89	28.91	7.13	4	4.27
P01_transcript_251	3.83	3.21	4.03	10.42	7.69	5.32	11.44	9.05	10.62	5.61	5.01	4.17	5.05	3.6	3.53
P01_transcript_252	6.55	6.87	6.95	13.7	12.58	13.11	9.47	9.96	9.91	8.34	6.8	6.67	8.2	9.35	8.32
P01_transcript_254	8.02	7.45	7.22	5.22	4.53	4.89	4.86	3.81	4.33	6.23	7.47	7.5	5.66	5.63	5.75
P01_transcript_257	33.16	35.42	32.67	16.89	14.81	15.43	3.98	3.06	3.61	2.11	1.11	1.27	1.45	0.91	0.94
P01_transcript_258	9.28	10.26	9.68	3.28	4.53	4.93	4.48	4.52	4.57	9.89	10.02	8.63	1.33	1.31	1.16
P01_transcript_260	3.88	4.92	4.9	4.09	2.77	3.4	2.08	2.01	2.27	2.54	3.11	3.28	2.61	2.52	2.17
P01_transcript_261	2.77	3.33	3.55	2.25	2.21	2.25	1.22	1.3	0.98	3.14	2.71	3.03	2.96	2.56	3.12
P01_transcript_267	45.3	48.07	43.97	21.08	35.33	37.36	14.6	14.32	14.63	12.49	10.12	11.83	21.17	28.01	29.61
P01_transcript_270	9.5	10.1	8.64	13.83	12.26	14.54	13.57	16.48	12.91	5.37	5.12	5.29	2.63	1.39	1.53
P01_transcript_271	2.19	2.02	1.58	9.75	4.61	4.45	3.35	2.92	4.13	1.33	1.62	1.43	3.1	2.53	2.92
P01_transcript_272	10.5	10.46	9.82	8.36	11.03	10.41	7.94	8.46	9.04	10.63	8.98	8.78	6.35	5.91	6.43
P01_transcript_274	4.15	4.51	4.15	0.97	0.78	1.09	0.37	0.37	0.19	0.46	0.69	0.19	0.08	0.03	0.03
P01_transcript_275	10.57	11.53	9.47	10.73	11.06	13.8	5.56	5.32	6.22	6.05	4.68	5.14	2.61	2.13	2.26
P01_transcript_278	16.46	18.49	16.48	24.67	34.51	43.99	42.66	33.64	34.86	33.2	25.69	28.03	13.91	7.87	8.51
P01_transcript_281	5.62	5.34	5.45	5.82	7.04	5.78	3.81	4.36	4.16	3.45	3.69	4.3	0.39	0.19	0.27
P01_transcript_286	6.72	5.31	4.78	5.91	4.81	4.51	9.6	6.43	7.09	6.41	4.4	4.08	5.8	3.65	3.54
P01_transcript_289	7.1	7.64	6.85	7.66	13.12	15.28	7.65	7.63	7.98	9.1	10.59	9.15	4.86	5.9	5.67
P01_transcript_291	5.04	5.35	6.19	14.98	19.33	15.63	11.63	10.77	10.51	11.93	9.8	10.28	7.09	26.77	27.99
P01_transcript_296	17.71	17.36	17.14	15.03	15.77	16.16	17.75	16.87	17.58	27.47	24.27	29.94	22.63	23.33	24.3
P01_transcript_298	41.08	45.1	43.32	37.7	49.47	57.94	22.02	20.68	21.32	43.39	69.11	49.19	21.1	22.83	22.05
P01_transcript_299	1.54	1.83	1.78	0.86	1.83	0.91	0.67	0.58	0.6	0.62	0.59	0.47	5.11	4.98	4.66
P01_transcript_301	20.22	21.4	20.3	17.44	18.29	18.96	14.55	15.34	14.54	16.87	13.41	13.45	8.35	7.59	8.33
P01_transcript_302	14.23	15.28	14.79	6.72	6.8	5.76	1	0.67	0.93	0.88	0.49	0.25	0.64	0.22	0.3
P01_transcript_303	41.14	47.35	39.33	43.62	54.64	77.86	67.46	69.91	73.21	69.74	56.57	61.11	36.75	33.71	33.81
P01_transcript_304	40.09	43.93	41.06	32.06	35.38	37.45	21.3	22.04	22.3	23.32	22.3	20.87	14.41	14.45	14.42
P01_transcript_309	12.29	10.84	6.74	3.03	2.09	2.26	2.71	2.22	2.65	0.88	0.68	0.55	1.92	1.52	1.37
P01_transcript_310	3.71	4.34	3.4	3.78	2.63	2.6	7.69	6.52	8.48	2.79	2.22	1.96	1.3	0.89	0.68
P01_transcript_311	7.44	7.75	6.83	5.66	5.8	5.93	4	2.95	3.11	2.93	2.35	2.34	1.03	0.72	0.64
P01_transcript_312	39.93	43.02	38.6	36.37	38.66	44.42	33.05	39.23	37.12	38.19	32.95	34.36	23.77	24.34	27.42
P01_transcript_313	18.99	21.36	18.69	16.21	16.71	17.25	12.9	13.3	13.63	14.93	13.29	12.89	14.75	18.66	19.75
P01_transcript_314	21.57	21.31	20.46	19.48	20.9	21.33	26.67	25.2	24.47	28.08	34.23	34.29	18.49	14.55	14.58
P01_transcript_316	11.25	12.16	10.9	13.02	14.47	17.05	8.37	9.41	8.79	11.8	12.64	12.87	9.08	9.66	9.82
P01_transcript_318	21.81	24.89	23.09	18.23	16.2	15.04	6.37	6.97	6.67	6.29	3.54	3.61	2.3	0.61	0.71
P01_transcript_319	6.58	7.65	7.36	13.13	11.22	15.61	2.55	2.29	2.54	1.59	1.88	1.61	0.35	0.34	0.36
P01_transcript_321	2.8	3.16	3.12	3.24	3.63	4.87	4.07	4.44	4.31	4.76	5.33	6	3.09	3.48	3
P01_transcript_325	13.37	14.8	13.68	10	10.08	9.3	5.13	4.63	4.37	3.79	2.87	2.9	2.16	1.28	1.3
P01_transcript_326	42.93	51.27	47.87	19.28	17.5	15.19	3.05	2.34	2.66	2.79	1.83	1.23	0.99	0.4	0.54
P01_transcript_327	150.14	158.18	150.6	125.35	124.71	127.7	39.99	30.53	36.71	46.87	25.55	26.23	19.71	7.62	8.1
P01_transcript_330	7.17	6.94	7.64	6.58	5.61	7.17	9.67	12.07	12.09	12.2	25.32	18.14	14.26	11.93	10.84
P01_transcript_331	10.39	11.25	9.51	9.76	11.69	13.6	13.87	14.72	15.19	12.9	14.63	15.83	21.44	31.41	34.09
P01_transcript_338	16.22	17.81	16.78	13.59	13.54	13.88	7.87	8.13	8.06	7.73	7.24	7.4	4.45	4.61	4.67
P01_transcript_341	4.02	4.06	3.9	3.2	3.63	3.69	1.96	2.1	1.93	1.67	1.47	1.31	1.48	1.5	1.37
P01_transcript_343	11.58	11.57	11.77	6.38	7.24	6.35	1.64	1.94	2.3	0.65	0.41	0.47	1.14	0.86	0.88
P01_transcript_345	0.11	0.11	0.18	0.02	0.11	0.36	0.12	2.51	3.54	5.33	27.35	15.84	76.86	66.31	65.19
P01_transcript_346	28.42	30.32	27.24	25.51	26.26	30.81	28.98	28.49	28.56	39.06	33.86	36.88	64.26	34.35	31.42
P01_transcript_348	20.28	20.47	18.8	20.8	22.58	23.95	16.99	15.93	15.62	14.68	9.73	10.95	8.7	9.8	9.8
P01_transcript_349	2.81	3.03	2.59	1.71	2.42	3.5	1.53	1.56	1.81	1.39	1.08	1.86	3.11	4.18	3.61
P01_transcript_351	2.5	3.86	5.06	4.06	3.58	5.7	7.47	8.18	7.02	0.42	0.49	0.44	0.59	0.38	0.35
P01_transcript_352	8.79	8.25	8.49	7.39	6.1	6.52	8.34	6.6	7.83	4.14	3.66	3.32	5.31	5.07	5.03
P01_transcript_353	5.99	5.81	6.12	7.77	7.48	9.27	8.9	9.32	8.39	7.44	6.04	6.51	22.32	23.61	23.19
P01_transcript_354	6.59	7.7	7.38	7.54	7.19	5.34	11.64	9.8	10.85	1.9	1.89	2.22	1.14	0.72	0.67
P01_transcript_355	0.81	0.64	0.99	0.87	1.3	1.37	0.56	0.94	0.6	0.96	0.79	1.26	0.67	0.84	0.65
P01_transcript_356	9.6	8.32	7.88	5.58	6.41	5.91	6.79	6.78	7.43	14.69	11.03	11.47	8.1	7.56	7.36
P01_transcript_360	29.65	30.03	27.68	19.68	20.24	22.34	14.35	16.06	14.79	17.13	32.64	23.42	11.37	12.45	12.52
P01_transcript_362	7.11	7.09	8	3.48	2.53	2.44	1.23	0.78	0.78	0.61	0.44	0.31	0.17	0.06	0.13
P01_transcript_363	3.69	1.64	5.15	1.01	9.79	11.66	20.53	20.87	19.41	3.26	1.34	0.22	0.82	0.4	0.19
P01_transcript_368	0.82	1.03	0.8	1.36	0.99	1.1	0.73	0.82	0.65	0.89	0.74	0.66	0.68	0.6	0.66
P01_transcript_371	4.35	3.95	3.86	7.93	10.7	12.85	6.09	4.99	5.77	6.52	5.99	6.55	4.74	4.55	4.86
P01_transcript_372	4.12	2.9	3.81	5.23	4.48	5.57	3.98	4.62	4.91	1.08	1.27	1.46	2.57	1.23	1.2
P01_transcript_373	11.75	13.03	9.28	7.93	11.14	14.59	9.98	8.95	10.35	21.85	15.02	16.48	11.22	9.11	9.13
P01_transcript_375	7.02	7.44	5.44	6.65	5.78	5.95	9.87	10.88	10.44	1.01	0.86	1.11	4.62	3.22	3.49
P01_transcript_376	1.2	1.92	1.93	4.56	5.36	5.96	4.27	3.81	4.19	2.01	1.9	1.94	1.04	1.52	1.59
P01_transcript_378	1.42	1.78	1.25	5.51	4.1	3.9	1.19	1.25	1.11	19.82	19.6	21.83	0.01	0.01	0.02
P01_transcript_379	19.27	20.47	20.21	12.83	13.03	12.71	3.01	3.36	2.77	3.68	3.46	2.96	1.29	0.86	0.99
P01_transcript_383	3.59	2.83	3.64	11.93	7.16	3.78	3.41	2.45	3.35	5.41	3.71	3.89	6.91	10.71	8.89
P01_transcript_384	10.46	9.02	8.48	11.33	14.21	12.8	11.09	10.44	10.24	8.17	7.54	9.87	5.34	6.37	6.66
P01_transcript_385	12.07	11.39	8.52	9.37	5.64	3.73	3.2	3.74	4.58	0.7	0.76	0.78	0.19	0.13	0.08
P01_transcript_386	13.47	10.22	8.52	5.36	7.04	4.82	8.43	7.28	5.93	5.73	7.76	10.51	19.4	22.7	20.04
P01_transcript_387	0.72	0.43	0.64	1.25	0.96	1.4	2.16	1.87	1.94	1.87	1.73	1.57	1.22	0.99	0.86
P01_transcript_391	5.21	4.25	1.81	0.98	1.78	1.48	2.51	2.48	1.82	1.88	2.66	5.01	7.42	7.86	7.37
P01_transcript_395	0.79	0.8	0.85	1.61	1.74	1.58	0.38	0.68	0.53	4.28	22.5	13.38	6.3	5.62	5.53
P01_transcript_396	46.57	53.85	50.04	38.22	37.62	39.34	29.06	33.96	32.06	20.87	24.82	23.9	22.69	19.81	19.54
P01_transcript_399	41.4	33.39	31.32	27.28	29.53	31.78	62.4	61.62	53.6	77.3	77.88	95.77	43.34	16.06	14.11
P01_transcript_400	23.87	24.42	25.34	5.59	15.75	16.26	23.2	31.92	29.35	1.63	0.92	1.42	1.28	0.81	0.69
P01_transcript_401	14.78	15.35	15.01	12.77	13.44	15.73	7.63	7.01	7.19	10.65	9.39	9.69	5.36	5.77	5.64
P01_transcript_402	2.15	2.03	1.88	2.89	3.59	4.26	0.75	0.68	1	0.76	0.64	0.99	4.35	4.38	4.12
P01_transcript_403	2.52	2.33	2.31	1.16	1.28	1.56	1.95	1.48	2.02	1.25	1.11	1.68	2.3	2.26	2.02
P01_transcript_414	55.81	62.86	56.48	45.09	48.6	53.38	30.19	32.77	33.53	45.47	70.53	56.65	27.98	30.93	30.85
P01_transcript_418	5.43	12.3	6.65	0.21	1.13	0.46	0.16	0.45	0.41	0	0.51	0	0	0	0
P01_transcript_419	10.2	12.16	11.14	14.25	15.19	14.13	4.61	5.08	5.71	10.64	15.7	13.4	7.63	8.32	8.51
P01_transcript_422	19.71	28.96	25.31	13.79	11.41	17.9	0	0	0	0	0	0	0	0	0
P01_transcript_424	8.34	9.01	8.77	8.4	9.1	9.6	8.2	8.19	8.1	7.4	7.47	9.67	16.98	21.61	22.09
P01_transcript_425	14.28	14	13.38	12.67	13.09	14.91	12.29	13.56	13.34	13.53	11.58	12.41	9.63	10.97	11.1
P01_transcript_428	0.18	0.12	0.17	1.31	1.22	0	25.2	20.94	16.4	0.04	0.06	0.09	0.02	0	0.05
P01_transcript_431	13.59	15.12	10.62	20.24	18.76	21.24	18.18	23.61	20.22	26.2	25.97	27.49	7.33	8.03	9.3
P01_transcript_432	5.09	5.15	4.7	7.16	8.29	9.19	7.19	8.49	8.72	7.1	7.26	8.28	5.75	5.98	6.04
P01_transcript_433	32.39	33.42	27.03	13.45	17.13	17.12	4.67	4.22	4.39	14.63	12.95	12.21	4.67	3.69	4.17
P01_transcript_434	2.04	2.45	2.84	4.71	4.12	3.19	6.59	5.54	8.16	14	13.18	13.89	15.35	12.37	13.52
P01_transcript_438	93.36	126.4	122.91	0	2.79	1.21	0	0	0	98.61	84.03	93.99	23.63	25.95	25.1
P01_transcript_439	56.54	62.97	58.06	34.79	38.51	41.56	26.87	28.33	27.35	24.61	20.64	22.59	24.42	33.25	33.49
P01_transcript_440	7.09	6.22	5.85	5.23	4.48	5.65	5.98	5.87	6.31	4.49	2.41	3.7	1.14	0.3	0.24
P01_transcript_442	40.27	44.36	41.12	21.06	23.05	23.35	15.17	15.49	15.92	14	12.04	12.08	9.49	9.83	9.88
P01_transcript_443	0.01	0	0.01	8.16	28.35	39.03	0.04	0.05	0.03	0.01	0.01	0.01	0.01	0	0
P01_transcript_445	28.13	30.63	29.7	17.85	20.17	26.76	12.64	13.95	14.22	12.55	12.02	12.91	13.99	14.52	13.21
P01_transcript_446	8.68	9.42	8.46	10.63	8.9	8.55	8.08	8.48	8.53	6.54	6.18	6.01	5.92	5.81	5.74
P01_transcript_450	18.41	19.16	17.94	20.69	21.27	22.57	20.57	22.92	21.57	16.23	13.55	14.94	10.54	10.31	10.64
P01_transcript_452	58.03	58.11	55.31	28.54	40.03	43	36.98	41.12	43.55	34.71	35.39	37.47	24.4	20.07	20.8
P01_transcript_457	8.35	9.22	8.88	6.68	7.56	8.86	5.55	7.24	7.98	6.14	6.6	6.69	8.39	9.49	9.54
P01_transcript_458	11.41	13.85	12.06	11.31	12.82	16.14	8.37	8.15	8.18	8.98	8.54	7.87	8	8.24	8.08
P01_transcript_463	3.83	4.07	3.27	4.59	5.56	6.09	4.96	6.33	5.97	2.99	4.59	3.84	2.16	3	2.6
P01_transcript_466	34.2	31.95	30.77	35.38	39.59	37.07	36.22	32.29	32.02	36.83	43.29	40.59	44.47	41.94	47.43
P01_transcript_470	1.45	1.69	2.29	5.14	12.67	16.87	37.25	42.85	35.7	4.33	2.22	2.81	0.01	0	0
P01_transcript_473	5.44	5.64	4.63	2.7	4.82	6.59	0.65	1.02	0.93	6.29	7	6.49	2.83	2.97	3.53
P01_transcript_474	27.24	30.86	26.29	17.66	18.3	15.12	7.98	7.52	8.55	7.44	7.37	7.92	4.5	3.87	3.87
P01_transcript_477	3.51	2.14	2.37	3.62	3.96	5.34	4.73	4.35	3.82	0.97	1.86	2.16	6.9	8.52	7.86
P01_transcript_481	86.97	88.44	84.74	57.43	47.04	49.68	10.94	8.15	8.85	6.67	2.87	2.16	2.49	0.74	0.88
P01_transcript_483	87.31	105.35	101.71	85.24	103.31	120.63	100.25	117.22	109.57	0.57	0.42	0.45	1.19	0.58	0.81
P01_transcript_486	5.11	5.45	5.62	6.3	6.14	4.71	7.55	6.64	6.66	5.39	4.68	4.34	6.48	5.59	5.87
P01_transcript_487	5.58	6.63	5.61	4.95	4.41	4.64	3.86	4.78	5.37	5.36	6.26	6.24	5.78	6.33	6.75
P01_transcript_488	0.7	0.78	0.96	1.08	1	2.16	1.02	0.62	0.79	0.56	0.31	0.31	0.78	0.84	1.43
P01_transcript_490	43.88	44.28	40.64	29.51	31.46	33.12	23.95	26.75	27.74	24.12	22.73	22.98	18.28	19.69	19.21
P01_transcript_491	11.91	13.13	11.34	17.73	22.7	26.3	12.97	13.3	14.65	15.79	14.23	14.59	11.99	16.14	17.34
P01_transcript_492	36.98	39.84	37.65	32.9	38.53	39.6	15.05	14.2	15.99	14.93	13.32	12.98	17.16	23.07	23.49
P01_transcript_494	0.07	0.03	0.02	0.06	0.05	0.16	0	0.05	0	5.37	12.63	7.9	0.55	0.5	0.41
P01_transcript_495	12.29	12.95	12.85	13.16	12.47	11.29	7.89	8.15	7.67	9.19	8	8.02	4.46	3.85	3.33
P01_transcript_498	6.77	6.48	6.35	7.14	7.7	7.39	3.91	4.3	4.16	6.45	5.96	6.22	3.96	3.62	3.84
P01_transcript_499	8.09	9.32	8.35	4.77	3.09	2.49	4.73	6.54	5.61	4.55	3.73	4.28	1.74	1.39	1.45
P01_transcript_501	0.81	0.9	0.65	1.97	1.2	1.45	0.15	0	0.05	0.03	0	0.02	0	0	0
P01_transcript_502	4.68	4.95	5.18	6.13	6.08	6.26	5.55	5.03	5.43	7.62	8.03	8.17	5.67	7.06	6.85
P01_transcript_505	9.58	9.73	8.9	9.48	11.45	10.63	10.93	9.74	10.04	10.11	7.34	7.43	5.73	3.06	3.21
P01_transcript_506	17.44	21.66	17.1	1.31	2.33	4.82	0.71	0.74	1.64	0.14	0.28	0.15	0.77	1.32	0.95
P01_transcript_507	5.02	5.16	5.3	3.53	4.66	7.97	3.62	3.11	2.99	4.65	4.07	6.85	31.64	33.87	33.57
P01_transcript_508	0.87	0.62	0.64	1.3	1.06	0.73	0.62	0.33	0.49	0.58	0.45	0.42	0.47	0.32	0.32
P01_transcript_510	20.24	22.55	20.38	20.5	21.21	21.76	16.41	17.33	16.56	21.24	23.6	23.55	19.8	23.55	24.97
P01_transcript_511	28.45	29.64	29.24	21.42	21.24	20.9	10.67	9.72	10.96	25.43	50.62	32.36	5.11	4.28	4.44
P01_transcript_512	0.02	0.01	0.02	0.52	1.08	1.71	0.27	0.25	0.33	18.56	67.92	39.13	1.84	1.81	1.31
P01_transcript_520	0.67	0.61	0.44	0.59	0.45	0.31	0.23	0.17	0.19	0.42	0.35	0.38	3.4	5.75	4.73
P01_transcript_522	4.32	4.74	4.11	4.36	4.19	4.62	1.58	1.07	1.55	0.65	0.87	0.53	1.26	1.3	1.2
P01_transcript_524	64.53	72.71	63.55	48.55	53.22	58.82	35.26	35.7	37.91	25.65	20.25	21.48	15.82	14.12	14.01
P01_transcript_526	18.01	19.99	18.73	19.86	21.5	23.79	13.33	13.67	14.96	11.58	13.02	12.58	11.53	14.48	14.41
P01_transcript_527	1.93	1.4	1.65	3.75	4.47	3.36	5.98	5.16	7.04	5.48	4.34	4.95	0.48	0.28	0.43
P01_transcript_528	42.58	38.54	39.71	27.26	28.24	33.1	26.69	31.41	29.06	22.66	19.53	22.31	7.3	6.4	6.59
P01_transcript_531	2.11	1.98	2.02	3.4	3.68	5.04	2.5	2.4	2.69	6.94	16.01	9.96	2.47	2.76	2.74
P01_transcript_532	10.45	9.11	9.38	17.13	17.29	19.33	3.72	4.09	3.71	8.91	16.16	11.27	5.03	4.52	4.19
P01_transcript_535	17.01	17.24	16.46	17.15	11.63	13.31	10.4	9.71	9.66	11.41	8.42	8.19	2.08	2.22	1.81
P01_transcript_540	3.5	3.6	3.75	1.44	2.46	2.31	2.29	2.48	2.79	4.55	5.88	4.72	5.29	5.22	5.5
P01_transcript_542	1.28	2.06	1.17	2.04	2.31	2.37	1.18	1.3	1.2	5.65	6.37	6.23	0.52	0.41	0.36
P01_transcript_543	60.38	62.14	59.27	39.68	51.8	57.87	43.95	51.37	50.76	47.9	41.9	42.84	39.22	50.13	56.33
P01_transcript_544	16.43	15.91	19.36	1.69	3.16	6.43	3.13	2.45	3.66	2.87	2.23	2.54	0	0	0
P01_transcript_545	14.85	14.43	13.3	20.37	20.85	23.02	16.4	15.03	14.3	14.84	10.42	11.55	11.55	13.69	14.36
P01_transcript_552	9.11	8.21	10.15	10.74	16.14	20.3	5.65	6.09	6.35	5.39	5.34	4.41	3.73	4.16	4.35
P01_transcript_560	3.77	3.6	4.75	2.47	3.7	6.4	6.48	5.2	5.33	3.36	2.04	2.65	0.55	1.57	0.57
P01_transcript_562	1.46	1.22	1.17	1	0.68	0.81	0.48	0.3	0.43	0.59	0.27	0.45	0.26	0.28	0.31
P01_transcript_564	2.83	3.28	3.21	2.9	3.38	2.43	2.08	1.69	2.05	2.27	1.93	1.81	1.82	1.34	1.61
P01_transcript_566	6.95	8.45	7.58	4.08	4.82	4.38	7.17	7.09	6.66	11.89	22.5	14.8	9.11	10.23	10.25
P01_transcript_567	28.01	35.85	32.39	26.01	29.38	24.07	17.08	18.79	18.84	32	29.7	34.09	14.72	10.75	9.57
P01_transcript_568	18.58	18.41	17.66	15.92	15.67	15.22	12.24	12.38	12.41	14.89	12.92	14.32	15.65	16.67	16.71
P01_transcript_573	32.13	37.43	34.27	29.51	28.08	29.8	21.88	26.29	26.03	32.02	23.59	24.8	14.25	10.42	11.49
P01_transcript_574	24.55	26.57	24.42	20.01	20.95	22.63	9.51	9.36	9.4	6.44	7.71	6.64	3.87	4.29	4.36
P01_transcript_577	9.01	9.74	8.91	13.25	15.44	19.11	17.27	16.17	17.36	17.98	13.53	13.86	17.86	24.06	23.78
P01_transcript_579	23.65	21.89	18.95	20.12	20.47	19.94	16.43	15.4	14.82	19.21	15.03	15.82	11.39	7.91	8.66
P01_transcript_580	1.55	1.19	0.5	21.31	14.35	23.79	1.14	2.03	2.09	36.31	33.76	32.82	0.09	0.01	0.01
P01_transcript_581	36.82	30.84	32.93	10.64	32.38	39.66	18.24	28.36	23.9	21.37	16.01	20.68	2.25	0.09	0.22
P01_transcript_583	9.44	10.27	8.75	13.85	13.75	16.45	13.62	15.55	15.09	10.9	9.88	8.4	12.73	13.96	14.71
P01_transcript_585	9.25	9.68	8.94	10.54	13.43	13.64	12.49	12.54	13.03	16.85	32.37	26.06	16.87	19.43	19.98
P01_transcript_586	71.75	77.77	74.51	64.63	66.51	68.12	41.42	39.81	38.58	39.24	34.23	38.41	38.45	43.59	45.79
P01_transcript_590	14.53	16.54	14.53	11.48	12.12	12.11	4.73	5.12	4.87	7.09	7.94	6.98	4.44	4.93	4.32
P01_transcript_591	11.43	13.92	11.06	4.98	8.76	16.72	11.41	12.84	11.29	10.52	9.3	10.17	6.76	17.02	15.51
P01_transcript_593	2.78	3.02	2.66	1.71	1.82	1.93	1.24	0.91	1.31	1.14	1.33	1.69	0.93	0.86	0.98
P01_transcript_596	9.56	10.82	9.6	9.26	9.45	8.8	5.07	6.96	6.71	3.11	4	3.58	2.48	2.15	2.23
P01_transcript_597	8.22	12.04	9.92	2.86	2.57	3.82	1.32	0.8	1.89	8.14	7.93	9.76	10.77	11.63	10.94
P01_transcript_599	6.86	7.18	6.47	9.99	11.59	13.7	4.69	5.19	5.58	8.09	8.81	9.64	8.94	8.12	8.02
P01_transcript_603	23.98	24.42	21.94	23.66	26.9	30.34	21.86	24.35	23.3	30.37	30.47	30.77	13.3	12.31	12.9
P01_transcript_609	0.19	0.16	0.15	0.55	0.62	0.87	5.47	9.7	11.36	14.99	19.08	22.77	0.64	0.57	0.49
P01_transcript_610	20.45	24	17.92	12.67	14.26	10.83	3.26	2.25	3.01	3.25	3	1.81	1.06	0.35	0.46
P01_transcript_612	12.79	11.14	11.09	4.4	3.98	4.15	6.75	5.26	4.39	0.97	0.39	0.47	27.3	28.84	25.01
P01_transcript_613	4.85	4.23	5.05	2.8	2.89	2.87	6.83	8.49	8.32	1.34	1.57	1.82	1.16	1.12	1.19
P01_transcript_616	19.85	20.6	19.24	22.28	18.97	21.88	18.41	17.45	17.2	11.25	7.26	6.54	3.12	3.45	2.84
P01_transcript_622	53.25	53.09	53.64	37.53	45.47	46.73	31.81	31.55	31.01	13.1	10.81	10.34	17.95	16.99	16.32
P01_transcript_623	0.14	0.25	0.03	1.11	0	2.23	0.23	0.37	0.1	0.07	0.01	0.77	0	0.04	0.2
P01_transcript_625	9.82	11.09	9.27	10.67	9.98	10.69	12.44	13.16	12.52	20.49	19.58	20.81	7.58	6.65	7.22
P01_transcript_631	6.13	6.91	6.69	7.42	7.84	8.31	9.37	11.64	12.08	13.16	14.63	14.62	19.35	23.33	21.93
P01_transcript_637	49.28	48.29	45.92	37.54	37.87	38.23	25.08	26.4	25.66	24.36	23.66	23.67	18.31	21.07	20.83
P01_transcript_638	6.95	5.93	5.66	8.77	12.85	13.62	20.96	25.24	23.02	50.84	33.55	36.62	22.09	18.35	19.23
P01_transcript_642	2.51	1.71	1.31	0.82	0.89	0.63	2.16	1.69	1.41	14.02	24.31	20.27	1.2	1.07	1.11
P01_transcript_645	95.74	106.57	99.11	45.53	46.73	50.97	9.79	6.7	8.08	7.55	6.27	3.01	3.05	0.63	1.08
P01_transcript_646	67.77	71.26	66.77	55.35	48.7	57.63	59.15	68.19	70.58	67.01	86.85	73.35	27.2	24.28	23.55
P01_transcript_647	72.85	64.07	52.01	55.48	65.58	79.63	65.82	63.68	61.47	48.86	22.22	22.37	20.25	12.85	12.21
P01_transcript_649	34.69	31.03	31.89	35.36	38.68	38.69	32.59	33.15	31.9	28.54	23.27	27.35	2.53	0.69	3.89
P01_transcript_650	9.98	9.25	8.43	8.15	10.78	6.61	4.47	3.65	3.48	2.48	2.02	2.4	6.52	10.18	10.19
P01_transcript_651	22.93	23.11	22.58	27.32	24.78	22.69	12.93	14.26	14	11.16	10	9.97	8.46	8.43	8.1
P01_transcript_652	0.56	0.6	0.6	0.63	1.31	4.22	0.95	0.53	1.06	0.24	0.37	0.4	0.3	0.34	0.45
P01_transcript_656	56.72	62.26	57.61	52.81	57.33	57.12	31.25	32.28	34.42	28.55	26.47	29.62	30.18	39.15	41.14
P01_transcript_657	28.46	33.22	27.22	19.35	25.54	28.58	18.17	22.05	19.98	36.6	33.19	37.16	24.9	29.55	29.81
P01_transcript_658	15.27	13.16	13.74	11.78	11.91	11.07	9.91	11.16	10.05	4.44	3.72	3.94	7.18	8.14	7.58
P01_transcript_659	9.57	10.95	7.32	5.97	6.11	3.87	4.91	5.5	5.76	0.11	0.06	0.07	1.6	1.14	1.07
P01_transcript_661	17.62	19.91	17.85	12.14	14.78	17.84	10.28	12.22	12.81	14.52	16.2	17.24	12.24	10.62	10.75
P01_transcript_663	16.09	17.04	14.62	16.33	15.31	17.83	11.18	11.71	12.15	15.73	16.1	16.16	19.19	20.77	22.61
P01_transcript_666	11.63	11.66	13.85	12.99	8.67	12.49	1.07	0.63	1.04	0.44	0.26	0.25	0.48	1.85	1.41
P01_transcript_668	34.93	37.67	35.75	30.06	26.08	25.34	11.82	11.85	11.51	11.51	10.81	10.07	7.26	7.56	7.87
P01_transcript_670	14.05	19.29	17.92	26.04	28.42	38.02	44.71	39.56	42.62	39.02	46.51	53.54	22.52	15.37	13.89
P01_transcript_672	0.02	0	0.08	0	0.03	0	4.01	5.96	3.09	0	0.04	0.16	0.01	0.03	0.07
P01_transcript_674	9.47	8.94	8.86	22.25	21.87	25.95	40.45	39.49	38.69	36.67	23.06	28.88	15.94	7.14	7.41
P01_transcript_676	9.46	10.94	9.8	3.47	6.08	6.58	2.93	2.93	3.67	5.48	6.66	6.34	4.88	4.96	5
P01_transcript_678	8.26	9.24	8.27	11.8	19.17	23.49	8.26	9.83	9.49	11.34	13.72	18.13	18.16	16.17	16.05
P01_transcript_679	12.88	13.37	12.13	7.9	9.71	9.64	6.84	7.75	7.46	6.34	5.89	5.5	8.05	8.7	7.67
P01_transcript_680	15.64	17.18	16.07	9.14	9.38	8.51	3.83	4.14	4.1	8.15	11.63	8.89	3.67	3.99	3.67
P01_transcript_683	8.65	8.2	7.47	13.65	13.25	13.93	11.18	10.36	11.48	12.35	8.56	9.18	7.05	6.8	7.37
P01_transcript_684	11.23	8.32	4.57	6.61	7	3.92	5.79	6.03	5.99	27.19	23.95	30.31	4.5	3.53	3.8
P01_transcript_686	46	51.72	46.06	12.49	16.77	11.8	7.41	7	8.14	10.75	9.44	8.86	0.05	0	0.04
P01_transcript_688	34.32	32.78	32.33	25.35	26.2	28.78	21.41	22.76	22.12	22.9	25.08	21.44	23.59	23.09	22.7
P01_transcript_693	7.16	7.78	6.78	4.92	5.15	5.52	7.95	9.34	7.97	4.84	4.79	4.86	11.12	11.11	11.56
P01_transcript_695	8.85	8.01	7.39	4.18	3.75	3.28	2.94	3.98	4.58	5.8	8.97	7.6	10.63	7.13	7.96
P01_transcript_697	2.21	1.81	1.96	2.92	2.99	2.99	1.31	0.91	0.59	0.58	0.28	0.28	0.28	0.11	0.16
P01_transcript_699	20.32	19.33	18.94	9.51	8.19	7.73	4.55	3.25	3.43	3.66	2.07	2.14	2.78	2.67	2.57
P01_transcript_700	11.88	13.22	11.83	7.71	8.42	9.52	3.53	3.97	4.33	4.17	5.23	4.78	3.38	3.69	3.75
P01_transcript_702	36.39	35.77	34.02	33.61	23.61	35.57	37.07	40.8	40.83	25.66	22.36	26.43	25.58	24.08	23.85
P01_transcript_709	2.01	1.62	0.95	1.76	1.43	2.7	7.35	9.38	8.36	1.01	1.85	1.59	0.73	0.69	0.4
P01_transcript_715	16.61	15.92	17.85	19.7	22.63	23.42	13	13.11	14.08	28.56	35.58	35.12	35.14	44.35	45.31
P01_transcript_716	14.69	15.12	14.23	12.67	12.77	13.64	11.59	11.83	11.2	11.69	10.49	9.28	8.99	8.75	8.45
P01_transcript_717	3.11	4.89	2.06	5.45	8.26	3.91	4.41	4.49	5.78	8.07	5.74	5.21	10.24	6.95	9.44
P01_transcript_720	8.9	7.99	5.45	7.27	3.59	3.42	2.55	2.02	1.69	0.91	1.12	1.64	1.37	1.09	1.02
P01_transcript_722	14.96	15.63	14.71	14.94	15.91	15.49	9.01	8.26	8.39	11.57	11.7	10.1	7.21	9.39	9.53
P01_transcript_723	2.78	2.76	2.9	10.53	10.71	12.24	1.81	2.34	2.13	3.84	3.92	3.45	1.8	1.48	1.52
P01_transcript_726	40.55	45.38	39.96	37.58	41.19	42.76	29.26	32.87	35.33	46.13	44.96	47.3	19.39	13.11	13.15
P01_transcript_727	3.28	2.9	2.86	3.74	3.16	2.2	1.54	1.49	1.54	4.79	4.51	3.99	4.63	11.09	14.99
P01_transcript_732	3.78	3.43	4.88	22.75	15.42	17.81	6.29	8.12	5.58	10.21	10.22	11.34	12.29	13.43	13.22
P01_transcript_733	14.71	15.18	14.1	13.74	14.86	16.86	16.84	19.04	18.36	16.46	15.74	16.63	14.86	15.85	15.39
P01_transcript_734	6.6	6.75	5.36	4.06	6.26	4.92	4.63	5.78	6.06	2.46	2.01	2.36	4.26	4.24	4.44
P01_transcript_735	0.85	0.7	0.28	3.86	2.37	0.66	1.88	1.86	1.07	0.15	1.89	0.54	4.23	3.97	1.56
P01_transcript_737	17.88	18.61	15.97	11.46	12.21	12.35	10.61	12.03	10.11	9.09	6.56	6.68	6.22	4.42	4.33
P01_transcript_738	42.46	40.77	38.89	25.21	31.3	28.46	24.75	21.43	21.73	30.21	30.42	24.16	6.06	4.91	4.29
P01_transcript_740	12.35	13.13	12.32	10.81	9.48	12.96	5.29	3.81	4.47	20.43	17.36	16.89	0.97	0.89	0.44
P01_transcript_743	1.3	1.57	1.39	0.76	0.64	0.49	0.15	0.16	0.16	0.19	0.12	0.12	0.08	0.01	0.02
P01_transcript_747	23.65	25.53	25.05	20.28	18.24	18.35	10.89	11.05	11.88	10.27	9.29	8.67	4.56	3.66	3.52
P01_transcript_750	8.52	8.08	6.85	2.9	3.5	3.52	9.48	10.98	9.5	1.84	1.47	1.5	2.18	2.09	2.22
P01_transcript_754	1.74	1.4	2.29	2.15	3.14	2.9	0.63	0.5	0.72	1.01	1.08	1.26	0.59	0.55	0.64
P01_transcript_756	12.23	14.69	13.54	11.59	12.41	11.17	7.78	7.96	8.04	8.61	8.29	8.77	5.46	6.55	6
P01_transcript_759	5.61	4.8	5	1.52	3.15	4.43	0.84	0.56	0.87	1.95	1.16	1.31	1.69	0.98	0.98
P01_transcript_761	1.69	1.3	2.18	5.04	9.08	0.97	0.66	1.21	0.74	2.42	2	2.49	0	0	0.01
P01_transcript_764	2.92	3.69	3.38	3.22	3.93	3.86	1.85	1.94	1.91	2.12	2.58	2.26	1.18	1.26	1.18
P01_transcript_766	1.08	0.75	0.87	1.29	1.22	1.53	0.8	0.68	0.86	1.98	1.74	2.59	0.98	1.41	1.44
P01_transcript_769	34.33	36.84	36.31	25.81	26.06	28.72	11.89	11.49	12.85	20.66	16.37	17.4	14.77	14.88	15.09
P01_transcript_771	17.27	18.49	18.57	23.74	24.86	19.78	21.75	15.06	14.56	20.81	17.06	13.8	9.05	9.34	8
P01_transcript_775	9.6	9.82	9.61	17.13	16.85	15.28	7.48	7.81	7.54	8.18	7.57	6.92	5.98	6.55	5.91
P01_transcript_776	6.76	7.33	7.18	9.36	10.37	9.76	6.64	4.56	5.16	4.72	5.72	5.22	3.39	6.43	7.1
P01_transcript_777	4.08	4.26	4.03	2.67	2.57	2.42	1.99	1.81	1.64	1.06	1.15	1.48	0.87	0.67	0.66
P01_transcript_778	7.12	8.32	7.89	6.24	7.03	6	5.1	5.7	5.57	6.98	7.68	7	7.91	8.53	9.34
P01_transcript_780	11.24	12.5	9.28	12.42	12.28	13.27	7.74	7.14	6.16	8.04	6.65	6.62	2.96	3.22	3.42
P01_transcript_781	4.84	4.17	4.57	0.05	0.1	0.35	76.76	90.6	84.23	0.13	0.17	0.12	9.09	0.39	0.53
P01_transcript_785	11.92	12.19	11.71	15.15	17.3	20.46	17.47	15.36	15.49	17.02	11.68	12.46	11.45	14.79	13.79
P01_transcript_786	1.35	1.57	1.2	1.25	1.3	0.99	0.81	0.86	0.8	2.32	1.8	1.94	0.29	0.33	0.24
P01_transcript_787	12.97	14.2	13.29	14.17	13.19	13.89	6.45	7.53	7.86	7.19	5.38	5.61	8.34	7	7.19
P01_transcript_788	47.45	46.48	46.66	35.27	42.33	47.52	41.32	46.66	43.67	37.23	24.58	26.63	11.94	7.17	6.4
P01_transcript_795	18.59	17.83	16.38	29.35	32.9	34.2	24.34	22.38	22.12	28.19	45.23	36.46	21.87	23.37	23.56
P01_transcript_797	0.04	0.03	0.02	0.74	4.45	8.15	0.41	1.47	1.91	11.01	44.1	27.33	15.05	12.42	12.28
P01_transcript_798	0.01	0.02	0.02	0.02	0.06	0.07	0.16	2.61	3.72	10.49	43.99	26.47	10.8	9.27	9.42
P01_transcript_800	26.79	24.82	23.3	13.32	12.36	12.29	7.63	6.32	6.19	3.75	1.47	1.08	1.28	0.2	0.33
P01_transcript_801	21.02	24.17	23.26	12.34	11.28	11.64	1.52	1.58	2.14	3.82	4.58	4.34	4.29	3.29	3.2
P01_transcript_802	12.85	11.55	8.41	11.58	14.42	14.38	15.6	13.78	13.02	6.04	2.65	2.69	3.24	2.48	2.44
P01_transcript_804	1.93	2.2	1.89	1	1.52	1.57	1.04	0.96	1.1	1.72	1.91	1.73	1.03	1.26	1.37
P01_transcript_808	28.01	27.57	20.83	14.57	10.63	11.28	1.88	1.55	1.83	3.5	2.28	2.12	5.8	5.92	6.14
P01_transcript_811	10.95	10.56	10.65	8.26	7.39	5.94	1.39	1.33	1.58	1.32	1.3	1.48	1	0.25	0.2
P01_transcript_813	1.9	1.45	1.59	2.13	1.97	1.94	0.92	0.65	0.67	3.73	2.97	2.95	0.59	0.07	0.59
P01_transcript_817	65.46	64.38	67.39	60.88	76.78	80.38	75.25	96.21	106.78	115.32	129.53	148.79	94.35	85.01	98.79
P01_transcript_819	8.51	8.32	7.51	6.74	6.86	7.07	11.52	14.36	13.43	7.05	7.27	6.75	17.95	17.38	16.68
P01_transcript_822	0.38	0.13	0.08	0.57	0.45	0.39	0.85	0.71	0.54	0.84	1.28	2.3	0.85	0.4	0.53
P01_transcript_823	13.44	14.11	12.78	9.51	10.23	10.81	7.33	7.55	7.66	9.29	9.98	8.77	4.93	4.43	4.1
P01_transcript_824	2.66	2.31	1.96	2.06	1.13	1.22	1.72	1.37	1.4	2.61	0.8	0.48	6.12	5.14	4.72
P01_transcript_826	15.73	14.14	13.72	16.22	17.84	21.58	13.01	13.76	13.34	10.26	10.15	10.63	8.34	11.23	12.91
P01_transcript_827	2.64	2.59	2.46	4.79	4.56	5.6	4.57	6.64	5.4	3.19	1.94	2.48	0.62	0.19	0.15
P01_transcript_828	2.37	2.29	2.16	1.4	1.65	1.6	0.85	0.74	0.73	1.07	1.23	0.89	0.51	0.46	0.57
P01_transcript_831	4.81	5.37	4.24	5.29	11.27	9.98	29.56	43.3	40.89	49.85	48.87	64.25	20.79	7.59	8.49
P01_transcript_832	3.45	4.01	3.55	4.48	4.55	3.84	7.59	10.35	9.02	9.93	12.55	11.29	7.94	5.24	5.41
P01_transcript_833	11.09	11.54	11.58	8.25	9.36	8.1	0.96	0.64	0.69	0.45	0.61	0.24	0.2	0.07	0.07
P01_transcript_834	4.2	9.16	7.99	2.04	3.07	6.17	4.94	7.65	7.3	2.73	1.29	2.3	1.06	0.25	0.21
P01_transcript_835	48.08	49.3	50.01	24.71	19.07	22.79	5.52	3.4	4.02	3.2	1.33	0.5	0.85	0.22	0.23
P01_transcript_838	14.96	13.51	12.05	8.02	7.69	6.55	11.66	12.28	10.92	7.72	6.88	7.53	7.19	5.28	5.03
P01_transcript_840	7.17	5.94	5.54	3.81	4.07	4.79	3.53	3.45	2.71	3.37	3.78	5.54	2.89	2.32	1.87
P01_transcript_841	12.75	14.57	15.05	12.6	8.62	6.82	2.42	1.88	1.94	1.7	0.79	0.81	1.04	0.26	0.44
P01_transcript_842	11.82	11.59	12.02	9.96	10.62	12.4	5.84	6.55	6.22	6.64	7.97	8.38	5.9	4.7	5.01
P01_transcript_847	10.69	10.91	9.65	11.44	11.11	12.06	6.81	8.35	8.66	10.94	9.5	11.14	10.75	11.93	11.84
P01_transcript_848	78.43	79.54	72.26	51.13	42.04	44.35	51.59	65.34	61.51	15.31	13.96	16.03	17.94	24.51	25.06
P01_transcript_849	7.77	8.26	7.54	9.39	11.39	12.38	8.46	7.67	7.92	6.48	5.12	5.87	4.56	5.07	5.42
P01_transcript_850	15.22	16.54	15.04	8.7	8.09	8.51	5.93	5.32	5.05	2.38	1.36	1.41	2.47	2.38	2.2
P01_transcript_851	1.99	2.01	1.79	1.37	1.29	1.27	1.46	0.96	1.23	1.15	1.92	1.7	1.95	2.56	1.98
P01_transcript_853	5.61	10.13	11.36	0.91	4.11	4.43	0.56	0.71	0.75	7.45	3.17	6.6	0.13	0.03	0.02
P01_transcript_857	46.97	43.24	38.64	45.08	70.39	79.55	84.71	112.45	109.77	99.31	97.91	105.41	8.84	3.78	4.38
P01_transcript_863	16.73	17.02	15.02	11.95	14.74	14.52	7.3	6.17	6.08	11.6	9.96	10.83	5.58	6.71	6.84
P01_transcript_864	7.24	6.78	4.98	4.65	4.6	6.05	5.67	7.14	6.52	3.52	3.1	3.5	2.69	1.97	2.29
P01_transcript_866	17.66	18.64	16.13	15.84	13.15	14.5	16.42	19.57	18.38	17.6	15.32	16.76	22.46	19.33	19.27
P01_transcript_867	42	45.13	39.93	18.21	26.1	27.77	28.36	33.39	30.78	14.81	17	18.1	27.28	26.96	25.98
P01_transcript_868	22.58	22.07	24.71	11.43	12.05	11.97	3.73	4.91	4.84	2.39	2.05	2.4	1.42	1.19	1.24
P01_transcript_869	30.18	33.13	32.09	26.03	23.19	20.93	6.62	6.02	6.58	10.12	12.99	10.41	77.42	60.86	54.01
P01_transcript_873	12.34	13.79	13.55	7.5	8.48	8.7	2.63	2.77	3.28	2.78	2.05	2.23	2.13	2.37	1.79
P01_transcript_876	11.1	9.71	10.29	4.89	4.77	4.33	1.03	1.05	1.02	1.38	0.87	0.57	0.16	0	0.04
P01_transcript_877	18.35	19.87	17.81	13.24	24.58	43.16	4.15	5.64	5.55	2.28	1.14	0.88	0.43	0.06	0.14
P01_transcript_878	16	17.85	17.89	6.43	9.69	11.2	7.74	6.63	6.13	9.17	7.69	7.39	3.98	2.45	2.35
P01_transcript_880	5.75	5.79	6.28	3.93	2.88	2.64	3.9	4.25	3.64	1.29	0.77	0.46	1.6	1.47	1.37
P01_transcript_883	35.53	36.83	35.64	35.7	41.29	46.93	50.83	61	60.05	55.33	55.51	58.52	54.26	58.06	59.78
P01_transcript_884	6.88	6.92	6.79	5.64	5.52	5.75	4.37	4.74	4.86	7.12	9.12	8.49	6.71	6.32	5.83
P01_transcript_885	18.09	18.15	16.7	20.88	21.79	24.92	21.98	24.31	23.47	23.96	23.52	23.35	18.71	18.38	18.03
P01_transcript_886	5.73	5.71	5.67	5.55	5.02	6.93	14.31	13.86	12.91	14.02	21.37	16.12	14.68	11.86	10.17
P01_transcript_887	28.01	31.61	29.58	39.05	44.99	49.02	17.56	19.25	19.95	27.08	28.61	32.97	30.49	28.56	29.29
P01_transcript_888	4.92	4.81	4.82	4.1	14.08	26.1	3.53	3.59	3.49	7.2	10.3	7.34	5.43	5.84	5.94
P01_transcript_889	1.23	1.09	0.93	4.91	3.11	3.67	4.02	5.94	5.78	0.33	0.42	0.48	1.43	0.58	0.67
P01_transcript_890	8.19	8.87	8.12	9.14	9.4	9.77	10	9.51	9.82	11.86	10.08	12.75	5.5	5.28	5.23
P01_transcript_892	12.84	12.84	13.27	4.13	4.46	3.97	6.04	7.41	7.17	1.93	3.37	2.59	2.42	1.93	2.29
P01_transcript_893	10.9	12.45	10.43	6.85	7.01	5.05	6.49	5.56	5.73	4.71	7.05	8.72	8.92	5.78	7.67
P01_transcript_895	39.73	43.45	41.04	23.22	23.57	20.97	7.43	8.03	8.93	6.46	3.44	4.1	5.6	6.59	6.45
P01_transcript_896	51.02	46.93	46.2	39.16	50.41	57.57	31.07	31.67	28.58	18.68	29.3	32.95	24.8	26.48	24.89
P01_transcript_899	5.98	5.91	5.72	6.56	4.61	5.52	1.27	1.76	1.43	1.63	3.05	2.4	1.65	1.66	1.55
P01_transcript_902	22.27	22.98	22.13	20.85	19.21	22.56	29.82	31.79	32.83	18.12	18.15	22.86	27.69	25.73	25.86
P01_transcript_904	1.6	1.58	0.88	8.33	3.52	1.13	0.58	0.33	0.44	2.85	0.19	0.04	0.1	0.07	0.03
P01_transcript_913	1.64	1.81	1.78	2.23	1.66	1.79	1.31	1.41	1.4	0.65	0.74	0.85	1.22	0.87	0.74
P01_transcript_916	3.1	2.03	2.53	2.24	1.73	1.21	0.6	0.4	0.39	18.36	14.07	18.83	6.03	3.81	4.01
P01_transcript_917	146.96	169.04	162.49	169.93	172.06	170.09	88.5	100.26	98.88	102.39	92.49	85.36	36.37	21.69	22.8
P01_transcript_919	18.91	20.57	19.46	21.48	25.39	29.25	13.29	15.07	15.32	18.26	23.04	20.42	11.68	10.95	9.91
P01_transcript_922	12.05	12.33	11.69	13.08	14.22	14.43	7.46	6.95	7.58	9.93	9.65	9.05	4.77	5.36	4.55
P01_transcript_924	0	0.24	0.2	6.53	6.05	8.34	4.47	3.57	4.65	0.04	0	0.03	0.76	0.58	0.56
P01_transcript_925	23.7	24.34	24.42	20.77	16.42	17.86	20.67	23.72	23.6	13.73	12.31	12.75	7.86	6.64	7.04
P01_transcript_926	12.33	13.81	15.7	19.69	14.37	20.7	7.35	7.26	9.02	18.7	23.14	21.4	0	0.2	0.03
P01_transcript_927	14.53	14.59	13.77	13.03	13.57	14.11	13.4	13.15	13.46	11.52	13.3	14.31	13.04	12.01	11.67
P01_transcript_928	20.13	19.95	17.55	15.32	18	21.53	19.34	21.68	21.53	17.83	15.32	16.79	16.4	13.56	13.88
P01_transcript_929	40.06	41.02	40.06	36	39.87	42.54	27.9	27.47	27.53	30.78	27.63	29.64	28.93	36.88	35.45
P01_transcript_932	60.84	54.92	54.01	57.06	71.07	85.08	154.17	208.11	190.54	128.34	114.47	139.95	93.18	41.23	42.63
P01_transcript_933	13.84	19.31	12.77	3.24	2.36	2.69	1.64	2.34	1.61	1.78	0.88	1.45	1.91	1.6	1.53
P01_transcript_937	7.09	9.83	6.81	0.63	1.23	2.49	7.04	5.97	5.86	0.24	0.17	0.38	4.43	4.28	4.54
P01_transcript_939	26.12	26.54	26.18	13.2	13.89	12.47	2.42	1.66	2.31	1.4	1.39	0.71	0.91	0.24	0.34
P01_transcript_947	18.58	17.84	16.02	15.5	14.54	13.7	14.13	19.32	16.39	18.07	21.51	38.26	22.41	16.26	12.34
P01_transcript_949	14.18	13.82	13.47	13.94	15.13	15.68	9.34	10.48	10.58	16.21	25.33	19.3	14.32	13.58	14.27
P01_transcript_950	4.38	4.73	4.74	3.75	4.52	5.76	2.13	2.51	2.2	2.5	2.2	2.65	5.81	5.38	5.22
P01_transcript_952	137.49	139.32	150.47	77.8	107.38	109.39	233.52	222.42	201.16	148.94	98.46	120.94	9.74	4.83	4.41
P01_transcript_957	8.78	9.85	9.11	5.05	4.86	4.37	2.96	2.97	2.96	3.15	2.95	3.24	2.22	1.94	1.79
P01_transcript_960	6.01	6.76	6.18	5.59	5.28	4.73	3.01	2.9	3.19	2.34	2.34	2.59	1.35	1.81	1.41
P01_transcript_961	1.06	1.27	0.92	1.17	1.02	1.03	1.29	1.28	1.21	0.9	0.69	0.86	0.95	0.8	0.88
P01_transcript_962	70.09	77.75	72.11	55.97	55.02	56.06	35.75	41.27	42.41	51.05	47.17	49.32	32.86	32.64	32.7
P01_transcript_963	46.15	53.41	48.9	14.05	16.71	12.17	2.11	1.07	1.57	0.93	0.36	0.02	0.62	0.09	0.24
P01_transcript_965	35.7	37.19	34.59	42.27	45.21	39.18	20.87	19.32	19.88	28.86	26.93	24.02	12.21	11.27	11.56
P01_transcript_966	13.68	12.98	12.24	4.81	5.35	3.46	11.97	15.86	16.44	9.53	9.84	8.62	31.34	44.81	47.7
P01_transcript_967	1.05	0.58	0.74	0.36	0.65	0.85	2.22	2.46	2.6	13.01	14.03	12.2	0.03	0	0
P01_transcript_968	40.37	41.04	41.08	27.26	18.87	22.08	7.15	5.12	5.75	2.38	1.83	0.76	0.51	0.05	0.3
P01_transcript_970	7.95	6.85	8.63	5.18	7.69	8.33	6.45	5.88	6.47	6.02	4.68	5.75	4.24	5.05	3.7
P01_transcript_973	57.27	64.36	60.39	33.03	32.94	30.56	9.81	8.29	9.33	8.63	5.65	5.34	4.7	3.51	3.63
P01_transcript_974	0.53	0.7	0.14	2.91	2.48	0.65	0	0.02	0	0	0	0	2.7	1.23	1.36
P01_transcript_975	6.56	7.21	6.86	6.97	17.43	21.31	6.38	6.8	6.72	8.92	8.16	8.14	4.83	4.92	4.97
P01_transcript_976	24.11	26.19	24.79	24.74	19.37	18.64	14.78	17.79	16.92	22.08	16.21	18.6	12.89	11.29	10.82
P01_transcript_981	13.02	13.23	12.75	14.38	13.4	12.8	7.09	6.52	7.43	13.13	12.81	12.32	4.6	5.61	6.11
P01_transcript_982	1.83	2.69	3.42	1.83	1.45	2.12	0.13	0.03	0.05	0.72	0.89	0.92	0.49	0.31	0.34
P01_transcript_984	0.58	0.25	0.07	1.04	0.72	0.09	0.39	0.3	0.44	0.53	1.03	1.26	64.49	46.69	52.12
P01_transcript_992	8.26	8.3	7.85	6.18	7.06	7.67	7.22	7.92	7.7	5.34	4.5	5.16	4.13	3.44	3.37
P01_transcript_993	9.57	9.42	8.69	14.14	16.39	10.75	9.73	11.85	14.63	14.21	13.94	16.78	35.73	53.99	59.62
P01_transcript_1003	0.07	0.1	0.12	0.87	3.48	3.86	0.05	0.04	0.07	0.29	0.84	0	0.29	0.02	0.02
P01_transcript_1004	1.56	1.6	1.91	11.47	6.59	9.13	0.71	0.55	0.74	0.81	0.54	0.61	0.06	0.03	0
P01_transcript_1005	65.22	66.72	64.51	52.01	72.17	93.94	39.92	44.38	44.09	47.96	46.36	48.61	39.24	49.42	50.6
P01_transcript_1008	9.55	10.4	10.09	8.45	8.26	7.59	8.62	7.56	7.88	9.29	7.23	8.33	6.59	6.13	6.1
P01_transcript_1010	2.89	2.79	3.11	8.73	3.9	4.62	0.89	0.43	0.67	0	0.01	0.04	0.05	0.04	0.03
P01_transcript_1011	4.55	3.91	3.39	9.99	13.44	18.74	3.79	5.31	5.34	6.66	7.54	7.24	0.91	1.34	1.28
P01_transcript_1013	0.16	0.1	0.12	0.9	0.5	0.07	1.54	1.39	2.04	1.35	1.19	1.22	0.15	0.06	0.33
P01_transcript_1015	23.9	36.1	32.2	7.28	8.24	3.3	0.13	0.14	0.18	2.5	0.22	0.03	0.22	0.01	0.12
P01_transcript_1020	16.58	13.45	13.93	47.03	31.6	49.28	9.92	6.18	5.5	1.46	0.33	0.04	0.01	0	0.03
P01_transcript_1021	30.25	30.83	29.95	18	16.24	14.04	3.94	3.64	4.06	4.49	3.87	3.85	2.24	1.81	1.79
P01_transcript_1023	8.43	9.47	9.19	4.59	4.95	4	5.28	5.06	5.11	7.97	11.65	9.16	5.35	5.03	5.43
P01_transcript_1030	5.91	5.61	5.5	5.88	5.94	4.9	7.66	7.86	7.79	12.36	12.22	13.55	24.37	27.61	27.15
P01_transcript_1031	109.22	113.83	107.77	51.98	47.4	38.25	15.62	16.12	14.71	12.12	6.16	6.98	2.17	1.17	1.26
P01_transcript_1037	12.97	11.97	11.8	12.14	12.46	13.75	12.33	19.66	18.82	33.74	39.23	59.71	37.81	31.65	30.82
P01_transcript_1038	51.72	56.14	50.46	37.37	44.54	53.5	45.68	50.6	49.87	41.42	32.49	41.35	12.59	7.52	6.79
P01_transcript_1039	40.7	42.87	41.75	21.2	24.98	22.75	16.44	17.69	16.91	16.47	16.74	14.91	22.85	25.17	25.66
P01_transcript_1040	30.67	34.23	29.34	12.11	23.24	24.84	31.87	38.64	39.82	10.53	8.57	10.81	65.37	54.48	60.17
P01_transcript_1041	28.44	21.2	19.72	14.43	21.06	22.78	17.71	13.61	14.48	6.77	3.56	4.07	9.4	6.98	5.57
P01_transcript_1045	37.09	36.9	35.72	25.77	28.55	31.44	22.77	27.07	27.07	22.11	22.25	24.4	21.04	24.46	24.58
P01_transcript_1046	8.3	8.09	7.75	11.47	12.09	13.41	18.26	19.16	18.79	19.51	20.98	20.79	16.31	17.6	18.36
P01_transcript_1048	69.76	78.45	70.01	16.83	16.08	12.89	1.89	1.2	1.25	0.9	0.84	0.53	1.11	0.38	0.59
P01_transcript_1054	4.08	3.72	4.53	1.08	1.58	1.58	7.7	5.98	7.36	0.49	0.75	0.45	2.77	3.91	4.74
P01_transcript_1055	5.05	5.23	5.65	3.22	4.91	6.73	9.76	8.47	9.73	9.58	9.79	11.61	6.56	7.18	7.93
P01_transcript_1056	0.03	0	0.02	0	0.03	0	0	0	0	0	0	0	12.68	12.64	12.2
P01_transcript_1062	2.8	2.42	2.42	7.37	8.49	10.76	1.71	1.84	1.84	3.27	3.62	3.83	3.62	3.45	3.41
P01_transcript_1067	14.92	15.27	13.79	18.13	20.03	22.66	16.26	16.5	16.87	16.09	13.07	14.79	11.45	12.33	12.43
P01_transcript_1069	43.28	45.64	43.3	31.27	30.14	27.85	13.7	13.43	13.39	16.62	15.6	13.08	5.56	3.1	3.48
P01_transcript_1071	15.37	17.76	16.9	16.11	17.5	21.76	16.87	19.93	19.2	17.42	16.69	16.8	6.29	6.7	7.52
P01_transcript_1072	18.32	19.08	17.98	23.16	22.21	22.97	17.27	17.97	17.29	22.94	20.82	20.07	26.8	23.5	25.04
P01_transcript_1074	14.24	19.01	17.03	10.52	14.92	16.81	3.65	3.84	3.85	2.49	2.23	1.95	9.53	10.4	10.13
P01_transcript_1075	0.53	0.46	0.55	0.64	1.1	1.29	3.12	9.33	9.49	10.66	22.45	16.26	2.56	2.05	1.81
P01_transcript_1076	29.79	32.05	31.36	27.5	32.58	36.25	25.57	27.14	26.41	21.18	20.05	22.26	10.31	9.73	8.59
P01_transcript_1079	9.31	8.06	4.58	15.35	10.47	15.21	16.21	14.59	14.04	4.75	3.58	3.12	0.16	0.14	0.15
P01_transcript_1080	17.13	18.62	18.17	14.65	11.51	11.97	1.63	0.92	1.38	0.23	0.07	0	0.32	0.03	0.08
P01_transcript_1081	27.47	26.43	24.3	33.44	29.77	42.88	29.68	27.64	31.14	33.72	24.42	24.58	32.65	5.98	5.28
P01_transcript_1084	0.98	0.41	0.77	1.98	1.43	1.62	3.5	2.21	1.32	2.56	1	1.57	11.14	10.26	11.33
P01_transcript_1087	4.59	4.12	3.4	2.47	3.43	2.49	1.16	0.99	1.16	1.75	1.28	1.18	0.9	0.57	0.55
P01_transcript_1089	3.99	5.4	4.02	1.56	4.57	5.7	3.74	2.73	4	3.32	3.83	3.69	0.98	1.54	0.92
P01_transcript_1092	16.25	17.05	15.35	16.47	15.97	17.34	16.82	18.95	18.7	15.3	15.48	15.68	10.67	11.12	10.2
P01_transcript_1093	8.56	8.6	8.05	5.43	6.15	5.05	6.3	5.67	5.59	4.67	3.95	6.03	3.06	3.18	2.7
P01_transcript_1094	9.46	9.1	9.59	7.7	7.89	7.16	5.38	5.03	4.02	5.24	5.06	4.32	3.46	3.07	3.21
P01_transcript_1095	2.52	2.68	2.54	8.01	5.83	6.56	6.18	6.55	7.34	1.72	2.09	2.65	10.33	8.14	9.04
P01_transcript_1096	9.01	8.93	8.92	10.4	10.24	8.81	4.34	3.13	3.74	6.35	4.39	4.37	6.24	11.43	13.17
P01_transcript_1098	9.75	10.46	13.02	10.27	5.55	6.52	4.17	4.47	3.78	4.92	4.89	4.71	1.21	0.73	0.77
P01_transcript_1099	35.97	36.31	38.01	31.18	33.91	34.62	30.36	30.38	30.56	37.27	34.74	34.25	23.2	24.58	24.44
P01_transcript_1102	13.18	11.71	10.93	26.3	61.39	84.2	37.52	35.47	37.22	25.39	19.73	21.07	21.25	20.03	20.93
P01_transcript_1103	67.46	65.13	65.08	110.51	127.99	137.74	142.16	163.07	155.97	128.75	135.65	144.18	227.92	325.33	347.53
P01_transcript_1105	5.35	3.75	5.12	3.16	5.65	3.72	6.6	6.26	5.39	2.15	1.5	1.33	0.12	0.07	0.08
P01_transcript_1107	8.58	7.98	8.4	8.44	6.94	8.28	10.89	9.42	9.15	5.87	3.48	3.54	3.6	1.05	1.01
P01_transcript_1110	75.6	69.98	71.13	31.9	50.7	51.06	57.7	53.4	54.78	24.43	19.11	21.92	31.2	22.18	22.43
P01_transcript_1111	5.83	6.9	3.92	2.34	2.59	1.74	3.1	5.18	5.07	0.26	0.24	0.25	1.33	0.86	1.25
P01_transcript_1112	19.64	20.54	18.5	20.61	25.05	24.83	16.14	14.48	14.84	16.1	14.93	13.61	9.41	10.83	11.18
P01_transcript_1116	9.03	9.03	8.55	13.34	13.08	13.62	11.38	12.9	12.61	13.16	12.49	13.85	7.85	7.09	6.37
P01_transcript_1121	10.96	11.66	10.72	11.75	14.41	13.98	7.2	6.79	6.7	11.24	13.57	11.23	0.78	0.82	1
P01_transcript_1125	18.27	17.32	14.85	14.99	15.95	15.21	5.73	5.9	5.88	7.17	6.92	6.09	2.53	2.97	3.43
P01_transcript_1127	1.94	1.97	1.73	0.84	0.87	1.18	3.37	3.74	3.96	2.39	2.61	3.1	2.14	0.7	0.46
P01_transcript_1131	15.69	15.12	13.03	16.72	17.2	16.94	14.21	16.49	16.87	18.89	30.88	25.39	13.82	18.52	18.66
P01_transcript_1132	12.4	13.69	12.27	14.47	15.02	15.05	10.99	12.15	11.79	11.56	12.59	13.03	17.9	21.88	21.08
P01_transcript_1133	0.83	0.81	0.58	1.39	0.82	0.73	0.46	0.68	0.59	0.15	0.33	0.15	0.18	0.02	0.02
P01_transcript_1135	13.16	11.89	9.13	12.78	20.33	28.61	50.55	42.07	42.27	40.07	24.64	31.77	17.68	21	19.21
P01_transcript_1139	1.38	0.82	0.79	2.27	0.98	0.31	12.68	14.71	15.29	5.83	6.11	8.06	0	0	0
P01_transcript_1142	43.48	48.8	52.86	5.72	5.77	6.33	4.18	2.2	1.82	0.74	0.33	0.24	2.69	7.06	6.96
P01_transcript_1144	0.97	0.97	0.92	2.29	3.61	2.93	12.06	9.69	8.11	4.39	2.4	2.89	4.75	4.77	4.92
P01_transcript_1145	19.76	19.59	19.02	25.75	26.98	32.42	38.13	43.28	46.73	26.8	45.44	34.18	17.37	13.57	12.47
P01_transcript_1146	12.56	13.22	11.82	10.64	8.29	8.96	5.99	7.63	7.76	7.66	8.93	7.78	4.44	4.77	4.95
P01_transcript_1147	20.22	20.43	19.17	16.39	15.01	15.11	18.72	23.88	22.87	19.61	22.52	20.34	13.21	10.71	11.25
P01_transcript_1148	6.96	4.67	5.04	6.54	6.02	7.94	4.59	4.94	4.68	4.01	1.72	1.61	1.72	0.36	0.45
P01_transcript_1149	18	18.69	17.53	20.17	21.8	18.85	13.02	12.93	12.99	12.75	11.85	11.92	5.27	3.87	3.9
P01_transcript_1150	9.97	9.46	8.99	10.11	10.12	11.97	12	12.07	11.59	11.57	10.19	10.45	10.63	6.67	6.83
P01_transcript_1151	7.12	7.32	6.94	5.53	6.63	7.5	3.58	4.18	3.87	3.52	3.14	2.97	1.95	1.37	1.63
P01_transcript_1152	54.38	61.65	57.74	57.99	62.66	64.81	46.28	53.25	57.58	48.94	50.68	56.28	48.13	70.37	76.88
P01_transcript_1153	15.21	15.59	14.89	10.38	10.46	10.35	15.43	16.87	15.69	14.46	10.45	11.53	7.25	5.12	5.3
P01_transcript_1154	0.01	0.05	0	0	0	0.02	0.06	0	0	0	0.07	0	150.28	141.32	146.42
P01_transcript_1157	4.99	4.24	4.87	4.78	4.94	6.17	7.02	8.1	7.85	15.49	13.55	21.38	2.94	0.81	0.74
P01_transcript_1159	45.67	46.11	46.26	21.09	36.94	39.62	56.94	76.28	74.99	34.81	30.42	36.88	34.44	30.83	28.75
P01_transcript_1161	22.19	22.16	21.21	16.07	26.69	20.23	46.03	45.32	46.04	60.16	60.73	69.15	40.7	18.88	19.85
P01_transcript_1166	0.54	0.57	0.5	4.21	5.3	6.94	10.59	9.05	9.14	10.2	10.38	13.59	4.57	3.96	4.53
P01_transcript_1170	16.54	22.55	17.74	16.16	13.89	19.91	2.78	3.15	3.4	0.63	0.68	0.46	0.61	0.34	0.35
P01_transcript_1171	26.88	29.64	27.29	25.59	27	28.66	10.27	8.96	9.93	12.19	11.3	10.12	7.01	7.64	7.84
P01_transcript_1174	6.77	6.71	6.63	10.99	12.38	10.22	7.81	6.33	6.85	4.9	4.04	4.34	5.46	6.04	7.8
P01_transcript_1177	7.48	7.32	6.7	14.96	13.11	16.41	33.45	29.21	25.92	13.22	7.01	6.98	32.17	27.02	26.39
P01_transcript_1179	16.23	17.4	16.18	22.18	18.31	15.37	10.07	11.59	11.06	15.5	16.14	14.81	13.78	12.79	12.07
P01_transcript_1180	2.33	2.19	2.16	3.36	2.87	3.26	4.26	3.23	3.29	2.91	1.66	1.89	0.53	0.09	0.14
P01_transcript_1181	10.4	10.87	10.47	15.78	20.88	25.9	11.56	12.82	12.89	17.53	36.84	26.44	10.94	10.69	8.77
P01_transcript_1182	14.07	14.1	13.1	14.12	14.61	15.16	11.52	10.88	11.8	12.54	9.08	9.78	11.92	11.47	12.02
P01_transcript_1183	38.54	40.97	42.04	28.66	34.86	32.56	38.02	43.72	41.15	30.47	31.52	48.35	42.17	58.81	55.66
P01_transcript_1186	12.88	12.69	11.07	12.1	11.5	12.91	21.31	24.03	24.08	18.01	16.51	20.75	22.37	18.41	19.45
P01_transcript_1188	2.89	3.27	3.14	30.26	26.8	36.4	5.94	5.51	5.19	1.63	1.2	1.56	0.49	0.21	0.27
P01_transcript_1189	17.48	20.7	13.76	8.7	7.84	7.2	5.07	4.87	4.5	6.74	5.37	5.19	6.75	7.56	7.18
P01_transcript_1190	24.41	28.42	26.29	42.85	40.8	45.16	56.38	53.2	51.42	62.47	53.05	71.17	24.79	19.52	20.41
P01_transcript_1193	9.65	12.23	10.15	4.1	6.57	8.43	3.59	2.39	2.42	1.8	0.96	1.24	0.87	0.29	0.15
P01_transcript_1197	2.52	2.57	2.52	3.77	4.89	6.17	8.52	7.32	7.08	7.37	5.93	8.9	1.91	1.33	1.42
P01_transcript_1198	1.77	1.74	2.02	1.34	0.92	0.89	0.86	0.71	0.61	0.69	0.94	0.95	0.79	0.53	0.58
P01_transcript_1201	0.04	0.1	0.21	3.33	2	2.2	0.82	0.86	0.84	12.76	9.87	9.83	2.97	1.06	1.18
P01_transcript_1205	0.03	0.1	0.1	0.01	0.03	0.02	0.43	1.29	1.52	11.01	37.59	23.88	6.35	4.83	5.32
P01_transcript_1208	0.01	0	0	0	0.02	0.03	0.03	0.01	0.03	5.06	8.74	11.47	0.43	0.21	0.05
P01_transcript_1217	15.76	13.66	13.07	4.85	6.49	10.62	10.5	9.08	9.82	5.15	3.22	3.32	3.41	2.1	1.92
P01_transcript_1220	4.29	3.42	2.45	52.49	118.85	153.79	3.35	3.72	3.13	17.01	9.82	9.72	6.3	2.19	1.41
P01_transcript_1221	29.18	28.81	29.03	44.91	42.5	39.44	33.8	35.23	33.49	37.18	37.8	44.23	36.31	30.52	30.71
P01_transcript_1222	2.82	2.99	3.15	0.93	1.54	1.41	3.87	2.64	3.04	1.86	1.08	1	0.39	0.15	0.15
P01_transcript_1226	12.94	16.05	18.93	10.55	12.43	11.54	2.73	5.67	5.67	4.76	5.93	4.06	1.48	1.25	0.91
P01_transcript_1227	8.64	9.26	7.81	5.56	7.82	9.7	6.6	5.94	6.59	10.84	13.29	11.69	4.6	5.93	4.81
P01_transcript_1228	10.08	9.65	9.67	13.4	15.93	14.77	11.4	10.86	10.5	11.47	11.62	12.27	11.53	11.39	12.28
P01_transcript_1231	20.54	23.84	22.56	14.51	19.88	30.38	2.54	1.4	1.94	1.89	0.35	0.08	0.45	0.11	0.1
P01_transcript_1235	10.02	14.52	11.48	13.68	15.21	12.25	8.09	7.75	6.65	4.57	2.54	2.73	10.43	1.89	1.5
P01_transcript_1236	18.58	18.63	18.29	11.33	11.72	12.19	7.21	8.51	8.08	9.95	7.71	7.43	2.79	1.54	1.21
P01_transcript_1239	24.95	27.37	24.56	27.78	23.41	20.51	15.24	13.45	14	13.48	11.61	10.34	20.65	16.05	16.9
P01_transcript_1242	0.97	1.11	1.06	2.42	1.77	1.92	22.55	24.67	20.25	8.81	9.68	10.77	1.08	0.29	0.45
P01_transcript_1243	40.39	39.32	44.63	42.03	29.99	35.4	57.58	67.1	66.07	33.55	29.34	27.82	0	0.02	0.04
P01_transcript_1244	17.56	18.58	17.29	17.01	16.54	16.03	9.82	9.19	9.04	3.96	2.53	2.87	2.25	0.93	0.66
P01_transcript_1247	9.82	8.45	7.01	5.52	6.31	6.6	5.56	4.85	5.1	6.92	2.82	3.48	1.17	0.81	0.65
P01_transcript_1248	15.23	15.91	15.73	9.14	9.94	13.14	7	3.81	4.65	3.52	1.38	0.95	0.47	0.21	0.13
P01_transcript_1249	5.5	5.68	5.86	17.56	15.44	17.67	4.23	3.62	3.88	9.13	6.52	5.85	7.2	6.3	6.99
P01_transcript_1252	0.51	0.37	0.43	0.29	0.08	0.06	3.94	4.8	4.83	0.61	0.36	0.66	36.11	44.05	39.61
P01_transcript_1254	0.45	0.3	0.32	9.9	9.12	11.52	18.58	20.37	17.46	9.58	7.36	7.67	9	5.12	5.37
P01_transcript_1257	5.64	6.7	6.28	2.86	2.77	3.45	0.59	0.45	0.43	0.12	0.06	0.02	0.12	0.03	0.03
P01_transcript_1258	8.06	7.34	6.88	11.26	10.46	14.13	10.69	15.49	18.16	18.93	32.65	23.17	5.4	4.17	4.92
P01_transcript_1260	28.88	29.69	29.61	26.31	26.48	34	35.76	43.05	37.3	34.37	22.25	26.56	8.16	4.58	4.86
P01_transcript_1267	29.92	33.01	31.35	37.86	35	36.79	26.56	34.73	33.82	34.8	37.13	49.07	25.92	29.62	27.98
P01_transcript_1270	2.12	2.16	1.94	0.5	0.63	0.79	2.15	1.64	1.97	5.72	4.12	4.26	0.73	1.04	0.94
P01_transcript_1271	1.1	0.79	0.91	0.68	0.45	0.46	0.96	0.63	0.57	0.14	0.05	0.12	0.24	0.19	0.23
P01_transcript_1274	0	0	0	3.37	22.95	41.47	0.01	0.01	0	0	0	0	0.04	0.01	0.01
P01_transcript_1277	0.72	0.53	0.42	0.58	0.33	0.26	3.39	3.14	2.31	2.76	0.89	0.46	0.21	0.04	0.05
P01_transcript_1282	23.14	23.87	21.17	20.1	19.55	22.99	4.46	3.45	5.36	11.77	10.01	11.54	50.32	50.21	48.26
P01_transcript_1284	0.17	0.16	0.23	0.95	2.28	2.86	3.15	3.8	4.05	0.29	0.2	0.35	0.66	0.41	0.36
P01_transcript_1285	117	122.44	118.39	108.86	128.9	163.4	158.3	180.69	174.01	104.54	102.8	109.58	115.23	121.69	119.04
P01_transcript_1286	16.18	14.09	15.88	7.75	5.83	6.45	7.53	7.77	7.1	8.22	12.02	11.68	7.88	3.45	3.52
P01_transcript_1287	9.8	9.34	9.82	8.71	8.28	10.16	6.34	5.42	7.04	7.87	8.17	9.81	4.57	4.11	3.93
P01_transcript_1288	27.87	29.64	27.61	20.68	23.59	27.05	22.15	24.07	24.29	19.4	21.87	22.21	25.36	31.41	33.41
P01_transcript_1292	11.81	12.94	12.87	15.69	18.73	19.55	9.89	11.32	11.12	12.7	10.62	9.4	3.71	2.03	2.36
P01_transcript_1293	1.87	2.42	2.56	0.13	0.47	0.72	0.58	1.12	0.75	1.25	1.09	1.25	0	0	0
P01_transcript_1295	1.01	0.97	1.13	1.96	1.57	1.94	2.77	2.33	2.71	3.73	4.17	4.87	20.07	18.57	17.64
P01_transcript_1296	1.43	1.79	1.45	8.76	11.2	13.41	19.78	28.89	32.58	39.03	68.07	55.35	34.67	21.78	22.64
P01_transcript_1297	30.5	32.97	31.86	31.28	38.76	47.3	32.99	39.38	40.49	33.98	33.83	34.04	24.33	22.93	22.46
P01_transcript_1298	3.66	3.38	3.07	9.25	8.77	10.59	3.4	4.25	3.79	3.83	7.51	5.59	3.48	2.66	2.2
P01_transcript_1300	0.05	0	0.09	0.29	1.33	1.49	0.07	0.04	0.3	71.36	219.11	134.13	28.93	21.19	17.63
P01_transcript_1301	12.98	16.36	12.39	9.88	9.45	8.85	2.87	3.47	3.32	1.89	1.46	1.45	0.88	0.75	0.7
P01_transcript_1302	20.86	22.3	21.43	24.31	23.38	24.66	27.48	31.21	30.34	23.49	24.62	27.38	26.72	28.74	30.79
P01_transcript_1303	7.81	7.48	8.14	13.9	17.28	19.13	10.65	10.79	10.82	15.56	21.52	18.34	0.28	0.44	0.33
P01_transcript_1304	9.72	10.02	12.1	4.5	5.41	5.32	3.61	3.1	4.22	2.41	1.66	1.95	0.44	0.58	0.62
P01_transcript_1308	0	0	0.02	6.17	3.21	5.49	0	0	0	0	0.12	0.02	0	0	0
P01_transcript_1313	2.18	2.5	2.19	3.37	3.67	2.81	3.28	3.87	4.57	3.86	3.83	4.16	8.32	13.24	13.91
P01_transcript_1317	7.79	8.62	7.09	8.32	8.25	8.39	5.16	5.15	5.66	6.62	9.5	10.62	1.75	1.87	1.84
P01_transcript_1318	3.25	3.4	3.38	1.33	1.33	0.98	1.19	1.59	1.19	0.65	0.56	0.59	0.88	0.99	0.77
P01_transcript_1320	30.8	31.73	28	11.54	13.76	12.35	4.43	4.37	4.03	3.4	2.22	2.1	3.04	3.67	3.73
P01_transcript_1321	24.27	26.11	23.61	22.56	23.97	26.62	21.84	23.9	25.73	27.07	29.31	27.35	25.78	23.98	25.18
P01_transcript_1322	14	10.4	13.32	10.63	18.55	15.1	19.74	17.38	18.55	0.09	0	0	19.23	15.43	14.68
P01_transcript_1325	11.41	14.95	11.99	23.29	33.45	48.06	60.38	54.81	50.19	15.37	5.62	7.18	5.6	1.95	2.63
P01_transcript_1327	62.65	73.94	70.87	75.09	84.1	51.17	12.9	9.52	13.6	25.55	6.04	5.7	7.5	1.17	1.82
P01_transcript_1328	17.74	18.65	17.33	15.46	16.66	17.92	11.42	10.26	10.65	11.82	10.39	12.37	6.44	6.25	5.88
P01_transcript_1330	0	0	0	0	0	0	0	0	0	0	0.59	0.6	0.71	1.15	0.54
P01_transcript_1331	14.19	15.82	15.21	13.38	11.29	11.82	11.36	12.98	12.63	12	11.01	12.83	12.43	11.71	12.33
P01_transcript_1334	13.04	10.32	7.22	19.77	24.02	12.31	6.65	5.4	6.06	24.78	22.5	23.77	4.46	5.71	5.59
P01_transcript_1336	29.64	30.15	28.09	15.78	16.14	18.47	7.37	6.23	6.01	4.83	1.33	0.9	1.2	0.05	0.12
P01_transcript_1340	29.39	31.94	29.74	20.49	24.43	23.81	12.02	10.16	10.84	6.46	4.23	4.44	2.45	1.75	1.54
P01_transcript_1342	0.61	0.51	0.31	1.41	3.63	4.43	5.68	5.01	5.45	0.01	0.02	0.02	2.03	1.81	2.35
P01_transcript_1343	8.84	8.6	8.16	6.57	7.75	7.81	8.66	8.96	9.14	10.25	16.38	14.38	7.64	6.22	6.03
P01_transcript_1344	69.45	74.74	65.07	60.63	62.98	63.98	49.93	49.23	51.57	37.04	33.22	36.26	34.39	31.35	31.88
P01_transcript_1348	44.6	47.02	43.76	46.41	46.13	39.43	38.74	44.47	41.99	25.98	15.09	14.89	14.73	2.79	2.6
P01_transcript_1349	110.76	114.41	109.34	92.95	97.17	111.34	97.88	111.92	111.67	101.14	113.15	119.85	156.43	163.49	157.46
P01_transcript_1350	27.2	28.84	25.9	32.71	33.59	32.96	19.55	19.22	19.71	25.16	23.07	22.39	10.75	12.73	12.91
P01_transcript_1351	7.91	11.09	12.3	4.01	5.36	4.98	17.47	21.33	18.28	10.4	9.38	10.05	0.02	0	0.01
P01_transcript_1352	28.95	29.87	28.22	7.45	9.95	9.1	5.52	6.62	6.61	2.94	3.69	3.26	3.48	4	3.98
P01_transcript_1355	14.21	15.77	9.41	41.2	24.49	32.03	3.8	2.32	4.4	4.68	2.81	1.76	0.06	0	0.09
P01_transcript_1357	20.17	19.31	18.67	23.66	23.69	25.76	16.61	16.89	16.4	20.54	18.39	18.13	13.62	13.06	12.64
P01_transcript_1361	2.32	1.67	2.24	1.63	1.14	0.52	1.74	1.4	0.84	2.05	0.23	0.09	13.81	7.1	7.86
P01_transcript_1362	1.56	1.46	1.51	0.59	1.21	1.08	1.66	2.02	1.69	0.71	0.68	0.63	1.54	0.9	0.81
P01_transcript_1364	9.92	10.11	8.61	7.96	8.71	9.2	3.19	2.78	2.41	4.7	4.1	3.78	5.78	9.49	9.46
P01_transcript_1366	8.66	10.45	9.1	8.58	7.43	8.77	3.77	3.61	4.14	0.76	0.38	0.33	0.67	0.41	0.44
P01_transcript_1371	31.17	19.86	16.7	61.25	68.37	71.66	165.45	174.57	169.58	134.14	150.85	192.27	223.44	73.15	72.52
P01_transcript_1372	11.73	13.32	12.32	8.34	8.28	6.03	3.47	3.14	3.5	3.11	2.58	2.59	3.12	3.58	3.96
P01_transcript_1375	1.02	1.62	1.31	0.16	0.18	0.15	0.01	0.04	0	0.45	0.4	0.4	0	0	0
P01_transcript_1379	1.22	0.65	0.22	0.69	0.63	0.17	3.73	1.92	4.45	1.54	1.7	3.28	0.04	0.05	0.01
P01_transcript_1383	83.05	80.78	76.96	32.98	35.76	34.62	5.43	4	6.05	1.98	0.72	0.26	3.11	0.46	0.69
P01_transcript_1385	1.13	0.73	1.52	11.28	5.59	6.42	0.01	0	0	0.08	0.04	0.1	0	0	0.02
P01_transcript_1388	3.55	3.85	3.74	3.04	7.28	9.52	1.34	1.96	2.32	4.45	9.97	6.39	1.84	1.73	1.58
P01_transcript_1389	2.47	2.43	2.47	6.84	6.61	6.57	7.56	7.66	8.31	4.85	5.28	6.11	4.14	3.74	3.44
P01_transcript_1390	28.12	28.76	29.28	9.94	13.29	17.25	16.37	18.98	20.07	19.32	23.46	25.11	10.22	5.53	7.55
P01_transcript_1396	72.6	71.19	69.14	52.06	46.15	44.95	54.53	57.38	51.86	29.39	22.65	24.34	26.71	24.92	29.58
P01_transcript_1397	12.99	9.98	11.29	12	13.77	12.49	7.64	7.24	6.97	7.93	5.43	6.09	0.93	0.64	0.93
P01_transcript_1401	11.11	11.69	11.19	15.58	18.28	20.99	9.87	11.92	10.53	10.62	8.98	9.05	6.05	5.53	5.46
P01_transcript_1406	6.9	7.57	6.63	7.25	6.48	6.78	4.5	4.55	4.78	8.12	7.27	7.89	6.41	6.54	6.6
P01_transcript_1407	4.18	5.68	4.26	2.97	2.62	3.28	1.01	0.98	1.02	2.23	3.93	2.85	1.64	2.31	1.75
P01_transcript_1408	0.87	0.55	0.54	19	11.42	15.44	0.5	0.45	0.74	0.01	0.03	0.08	0.65	0.2	0.33
P01_transcript_1409	20.42	21.72	22.33	30.01	19.74	12.39	11.97	12.79	9.92	22.06	21.68	20.03	15.42	17.25	14.68
P01_transcript_1411	11.83	11.9	10.78	24.97	27.29	31.97	48.63	68.94	63.76	88.32	96.64	98.45	15.16	9.02	10.99
P01_transcript_1412	0.04	0.01	0.05	1.3	1.32	1.02	0.99	0.89	1.3	1.16	1.26	1.25	0.2	0.07	0.01
P01_transcript_1414	28.49	28.23	27.63	26.18	32.4	39.12	16.01	14.46	15.59	18.2	18.29	19.21	12.41	10.86	9.34
P01_transcript_1421	1.1	0.9	0.96	1.68	1.13	1.34	0.55	0.45	0.54	0.75	0.68	0.61	0.25	0.26	0.39
P01_transcript_1423	0.44	0.48	0.39	1.04	0.65	0.82	7.28	6.51	7.07	0.45	0.35	0.29	0.91	0.74	0.48
P01_transcript_1424	26.67	27.56	26.79	23	25.79	24.98	11.49	11.13	12.29	21.34	21.77	19.72	14.89	16.44	15.38
P01_transcript_1425	0.01	0.02	0	0.01	0.03	0	0.32	3.87	5.77	17.56	54.61	34.08	17.77	17.08	14.58
P01_transcript_1432	7.84	9.27	10.23	10.32	11.34	13.35	16.06	18.83	21.87	24.99	20.07	18.44	2.59	5.38	4.8
P01_transcript_1433	6.02	5.4	4.55	4.65	4.38	6.01	2.19	2.09	3.09	7.65	8.18	7.53	0.97	0.62	1.19
P01_transcript_1434	2.94	2.7	2.95	1.18	1.95	1.83	4.4	8.99	9.86	5.49	3.9	3.61	18.01	55.02	54.24
P01_transcript_1436	50.53	53.64	55.26	45.07	41.03	35.92	36.07	42.73	44.68	39.38	36.59	39.08	25.91	26.32	26.59
P01_transcript_1437	33.22	33.71	33.08	30.85	30.87	34.79	25.47	26.72	24.56	18.7	17.13	18.55	20.01	21.82	21.04
P01_transcript_1440	3.63	4.75	3.33	3.09	7.18	6.45	7.34	7.98	6.96	4.99	6.71	5.92	13.67	15.01	14.5
P01_transcript_1441	6.26	7.29	6.98	14.58	12.76	15.26	16.05	13.5	11.78	12.02	7.26	7.88	13.96	4.72	4.88
P01_transcript_1444	18.4	17.35	16.01	17.55	19.66	20.35	19.44	23.14	22.3	23.89	22.5	25.68	23.49	21.01	19.78
P01_transcript_1445	0.94	0.89	0.77	0.55	0.6	0.41	1.14	1.12	0.82	0.31	0.17	0.33	0.15	0.1	0.1
P01_transcript_1446	15.4	15.65	13.86	14	13.42	14.1	14.37	16.97	17.47	13.08	13.41	14.57	9.44	8.17	8.09
P01_transcript_1447	81.59	85.01	91.4	179.82	170.34	173.36	31.06	21.55	32.24	44.83	37.24	38.29	0.15	0.05	0.08
P01_transcript_1450	7.5	9.31	6.15	4.11	6.55	9.39	7.76	10.28	10.17	25.08	27.63	35.92	83.95	76.94	79.05
P01_transcript_1454	13.42	12.77	13.62	12.24	14.19	16.73	12.58	10.85	12.19	8.85	7	7.3	5.52	6.36	5.63
P01_transcript_1456	4.07	4.42	4.02	0.88	2.31	2.53	2.92	3.15	2.23	18.11	15.58	15.11	7.03	6.25	4.91
P01_transcript_1459	10.48	9.9	8.42	16.78	11.57	12.82	7.29	11.62	8.38	3.92	4	3.15	8.48	8.64	10.06
P01_transcript_1460	0.42	0.35	0.41	8.55	4.07	3.28	0	0	0	0	0.07	0	0.01	0.01	0.01
P01_transcript_1461	3.53	3.95	3.89	5.77	6.12	6.19	7.96	8.07	7.55	11.66	10.24	11.92	13.46	23.76	25.75
P01_transcript_1462	13.02	12.12	12.04	18.36	22.59	24.67	12.44	14.52	15.17	22.66	32.52	24.26	14.3	14.44	14.26
P01_transcript_1465	12.88	13.92	13.54	11.73	14.81	12.1	4.93	4.06	4.74	7.11	6.31	6.42	1.6	1.61	1.3
P01_transcript_1466	6.84	7.82	7.04	3.59	4.4	4.42	8.36	9.52	8.95	11.03	10.09	12.58	2.62	2.66	3.07
P01_transcript_1467	29.32	31.89	30.83	18.89	20.37	25.06	13.3	13.51	13.48	15.15	11.13	12	7.29	6.91	7.61
P01_transcript_1468	8.11	7.72	7.54	6.59	6.12	6.24	6.95	9.22	8.5	8.45	6.76	7.57	4.14	2.23	2.55
P01_transcript_1471	21.67	20.37	18.81	19.57	24.04	22.47	21.16	19.2	19.79	14	12.65	13.38	21.08	27.6	30.14
P01_transcript_1473	28.19	31.47	24.86	12.04	23.21	32.63	26.97	27.21	31.21	29.69	31.45	34.47	16.11	17.65	17.89
P01_transcript_1474	2.41	3.66	2.13	21.43	14.61	8.85	2.99	2.41	3.66	1.2	1.52	2.24	0	0	0
P01_transcript_1480	11.86	11.84	11.16	11.28	12.2	15.27	8.77	7.99	8.02	3.68	1.61	1.54	0.9	0.11	0.19
P01_transcript_1481	35.89	38.15	35.2	34.61	32.32	32.18	30.54	29.01	28.75	43.51	43.16	45.61	37.94	34.64	31.79
P01_transcript_1482	107.58	123.55	135.09	46.66	39.14	45.08	20	14.43	11.68	0.77	0.75	0.07	0	0	0.07
P01_transcript_1483	12.84	10.98	9.84	14.23	15.16	17.19	7.13	7.12	8.54	10.56	10.92	9.24	12.43	11.57	12.1
P01_transcript_1484	10.65	12.39	10.13	20.91	23.69	13.23	13.58	13.79	14.72	10.57	9.98	9.84	5.07	3.35	3.29
P01_transcript_1487	10.62	11.11	11.07	16.63	14.06	15.74	7.49	7.47	7.51	8.22	8.25	10.16	4.16	4.23	3.55
P01_transcript_1491	3.12	3.47	2.33	1.94	1.68	1.8	3.33	3.4	3.2	1.4	1.61	1.84	0.54	0.84	0.66
P01_transcript_1493	1.92	0.98	0.72	14.37	13.19	17.71	45.09	55.49	52.78	26.88	23.77	22.78	23.55	17.46	12.46
P01_transcript_1494	0.25	0.39	0.3	0.95	0.24	0.44	0.45	0.5	0.57	0.4	0.55	0.66	1.01	1.07	1.19
P01_transcript_1495	1.52	1.38	0.96	0.38	1.21	1.38	1.88	1.92	1.86	1.17	1.13	1.14	0.16	0.04	0.03
P01_transcript_1496	16.55	17.29	14.51	19.71	21.43	19.64	14.55	15.82	16.04	17.9	19	18.61	14.17	13.01	13.85
P01_transcript_1498	26.89	23.61	23.6	5.77	5.73	3.97	1.45	1.42	1.5	2.07	1.63	1.58	1.92	2.17	2.29
P01_transcript_1500	52.71	60.38	60.22	36.04	30.68	30.63	10.06	7.32	8.07	10.42	9.33	6.12	2.12	0.86	0.93
P01_transcript_1502	1.64	1.5	1.46	3.2	4.02	3.86	9.83	11.3	12.52	15.6	16.14	20.5	7.18	11.08	12.44
P01_transcript_1504	0.04	0.02	0.02	0.03	0.03	0	3.22	3.06	3.23	0.14	0.26	0.18	0.13	0.15	0.07
P01_transcript_1507	0.53	1.07	0.03	0	0.19	0.34	0.34	0.2	0	0	0.04	0	9	2.49	2.69
P01_transcript_1512	120.4	128.96	121.46	106.63	112.31	102.23	50.73	47.13	47.66	48.18	34.79	34.85	23.18	17.97	18.68
P01_transcript_1513	0	0	0	0.01	0	0	0	0	0	0	0	0.03	4.31	3.57	1.7
P01_transcript_1514	3.99	3.86	2.25	3.51	4.18	3.85	0.81	1.12	0.76	5.38	5.15	4.28	1.56	1.86	2.41
P01_transcript_1522	31.15	32.41	30.62	32.81	31.04	30.39	25.8	26.7	26.61	28.4	24.32	26.35	52.72	95.9	104.07
P01_transcript_1524	36.87	36.57	33.49	37.81	41.54	37.44	43.58	45.71	45.54	60.02	50.18	49.74	31.33	23.34	25.92
P01_transcript_1527	10.09	9.19	9.22	6.3	4.81	6.85	3.99	4.4	4.2	7.98	3.38	3.83	11.01	4.35	4.42
P01_transcript_1528	7.6	7.46	7.25	12.93	12.44	14.32	16.22	16.71	16.3	22.13	21.75	27.21	42.24	49.74	54.63
P01_transcript_1531	0.12	0.21	0.32	6.84	5.45	6.66	0.82	0.75	0.62	0.19	1.01	1.05	2.64	2.66	2.16
P01_transcript_1534	3.51	3.12	3.99	3.14	4.13	5.49	1.69	2.26	1.44	5.7	5.19	5.23	1.23	0.64	0.47
P01_transcript_1535	11.38	10.63	8.63	5.47	5.38	4.31	3.61	4.35	3.76	9.59	6.47	5.48	11.95	5.04	6.08
P01_transcript_1536	1.81	1.79	2.19	0.91	3.17	2.19	0.67	0.57	0.55	0.24	0.19	0.42	2.89	1.72	1.33
P01_transcript_1537	0.96	3.81	1.18	0	0	0	0	0	0	0.01	0	0	0	0	0
P01_transcript_1540	5.18	3.11	5.69	8.76	18.28	16	1.61	2.22	1.81	5.07	4.21	4.46	3.06	3.96	3.89
P01_transcript_1542	43.27	44.02	53.58	64.48	62.61	72.35	39.35	42.1	54.02	48.51	47.02	64.98	32.65	40.29	39.39
P01_transcript_1548	73.74	82.83	82.56	44.47	33.58	32.09	6	5.26	6.66	4.41	2.85	1.73	1.19	0.27	0.68
P01_transcript_1550	69.07	71.62	67.68	46.44	48.68	43.66	33.63	32.68	33.23	25.27	20.48	21.26	28.55	32.05	34.22
P01_transcript_1551	31.84	33.43	33.42	11.31	19.77	23.1	25.95	28.69	28.29	16.57	14.04	15.34	9.91	11.48	12.87
P01_transcript_1558	8.09	8.59	8.08	5.89	6.56	6.78	4.68	5.41	5.09	6.19	7.06	7.18	5.01	5.36	5.27
P01_transcript_1562	0.68	0.65	0.56	4.88	6.02	3.29	1.74	1.4	1.06	0.89	0.5	0.65	0	0	0
P01_transcript_1563	30.78	35.1	32.32	36.49	45.37	68.17	33.15	41.47	36.35	66.19	76.85	84.95	0.28	0.45	0.57
P01_transcript_1567	11.95	11.45	12.46	7.92	7.86	6.73	4.28	3.51	4.63	7.8	6.14	5.86	4.17	3.14	2.84
P01_transcript_1573	4.26	3.65	4.67	3.5	3.96	4.3	6.72	5.25	7.22	3.61	4.32	4.79	31.23	38.85	39.02
P01_transcript_1579	6.68	5.26	5.18	1.8	1.99	1.06	2.15	2.43	1.97	0.72	0.46	0.52	0.08	0.23	0.07
P01_transcript_1583	10.79	11.34	9.89	8.85	7.07	7.28	8.47	7.74	6.89	5.02	4.28	4.04	2.91	3.11	2.75
P01_transcript_1587	13.78	11.44	11.12	29.55	28.9	23.26	47.5	51.08	48.08	45.7	62.27	82.99	84.42	158.34	161.4
P01_transcript_1588	34.37	41.47	39.11	24.79	28.58	32.39	60.5	68.52	68.64	52.08	61.87	70.06	45.03	43.25	42.96
P01_transcript_1591	6.98	7.72	7.67	9.11	9.89	10.61	8.07	7.76	8.65	12.38	12.13	10.92	8.96	12.54	13.78
P01_transcript_1597	16.5	16.85	15.17	12.41	13.69	13.64	20.06	24.25	22.8	12.22	14.5	13.65	13.51	13.84	13.54
P01_transcript_1598	30.4	37.13	41.17	34.87	26.13	17.17	5.64	6.78	6.17	8.38	10.54	7.42	5.65	3.73	3.26
P01_transcript_1599	0.04	0.03	0.02	0.11	0.04	0.04	0.12	0.02	0.05	0.07	0.04	0.04	161.38	196.81	200.67
P01_transcript_1600	15.59	18.97	18.47	10.29	8.45	7.93	7.63	6.26	7.45	5.51	2.12	2.51	1.46	0.28	0.36
P01_transcript_1602	16.12	17.7	16.09	14.55	16.8	16.02	14.4	12.22	13.23	15.8	10.97	11.08	5.93	6.25	6.44
P01_transcript_1605	0.3	0.18	0.18	1.38	7.71	7.81	14.83	82.82	96.6	204.31	584.5	369.66	186.98	165.06	157.18
P01_transcript_1607	11.71	13.45	12.27	16.86	18.59	17.13	27.17	30.5	32.87	23.76	24.53	24.57	40.08	73.96	77.41
P01_transcript_1608	185.79	189.9	179.35	150.05	157.78	173.82	114.05	92.33	94.45	57.65	25.41	25.22	23.23	17.25	17.77
P01_transcript_1609	8.77	8.39	9.2	5.71	5.09	4.65	3.88	4.39	4.88	4.12	6.21	7.33	15.76	20.52	19.93
P01_transcript_1611	23.87	37.24	34.72	14.5	13.79	16.65	3.16	4.32	4.08	3.23	2.25	2.61	0.78	0.4	0.5
P01_transcript_1612	8.41	7.71	7.27	6.17	7.22	5.17	5.6	5.21	5.54	23.95	28.27	21.32	5.96	7.29	6.6
P01_transcript_1615	27.23	28.08	25.58	19.32	25.53	29.71	26.92	29.76	27.62	23	16.98	20.07	16.63	16.9	18.52
P01_transcript_1617	84.74	94.29	86.59	73.3	89.27	83.73	30.17	34.2	33.57	32.56	23.76	24.44	12.39	8.67	9.06
P01_transcript_1620	29.96	28.88	26.28	22.57	21.71	19.35	22.7	22.99	21.77	8.67	6.9	6.93	15.87	11.75	12.22
P01_transcript_1622	35.2	38.12	35.35	16.79	17.2	15.56	25.15	29.22	27.96	28.08	25.71	27.36	30.85	33.6	35.2
P01_transcript_1624	16.22	17.76	17	13.88	13.61	14.46	11.14	10.27	10.99	8.21	8.81	10.56	12.96	7.84	7.18
P01_transcript_1629	2.05	1.62	1.95	3.85	6.71	2.8	1.32	1.76	1.25	10.11	9.28	9.48	0.03	0.01	0.05
P01_transcript_1635	3.39	3.42	3.14	3.63	3.94	3.64	6.28	5.45	5.47	6.27	4.86	5.13	2.11	0.77	0.99
P01_transcript_1636	13.69	15.29	14.18	107.37	110.13	124.02	128.73	117.31	113.43	148.65	146.49	145.78	103.6	63.61	74.6
P01_transcript_1637	16.94	17.34	16.47	11	13.38	11.8	6.04	6.03	5.81	6.88	4.78	5.47	4.99	3.31	3.08
P01_transcript_1638	2	2.23	2.34	2.22	3.37	4.52	3.72	2.9	3.71	5.43	7.77	6.86	9.81	9.47	9.27
P01_transcript_1641	14.61	15	14.49	17.55	19.73	22.25	15.21	15.41	15.76	17.99	16.55	17.89	19.58	21.95	22.52
P01_transcript_1643	8.79	11.49	9.12	7.8	9.11	7.27	5.01	4.13	4.92	18.7	18.12	16.52	16.52	14.36	15.91
P01_transcript_1644	0.04	0.09	0.1	0	0.1	0.27	0.1	0.1	0.09	1.37	13.04	6.86	5.7	5.08	4.62
P01_transcript_1646	6.81	6.53	6	3.87	4.49	3.06	3.97	4.15	4	3.59	2.81	2.85	4.37	4.8	5.1
P01_transcript_1652	31.91	33.71	32.47	16.92	10.6	11.4	0.98	1.36	1.63	3.52	4.04	2.48	0.33	0.32	0.33
P01_transcript_1653	6.7	7.29	6.51	8.24	13.02	13.68	1.36	1.29	1.91	11.35	8.79	9.2	0.08	0.08	0.07
P01_transcript_1656	19.92	20.73	18.54	12.73	15.04	10.29	9.54	8.36	9.11	11.8	11.31	10.91	3.83	3.26	4.12
P01_transcript_1657	39.42	39.67	34.04	28.38	36.85	36.34	17.43	18.38	20.84	23.34	19.41	22.1	9.36	8.5	7.65
P01_transcript_1658	0.19	0.17	0.24	0.6	0.71	0.68	0.28	0.25	0.25	0.28	0.13	0.08	1.51	0.84	0.58
P01_transcript_1659	183.52	204.12	202.54	72.8	76.42	66.17	16.53	12.84	16.04	9.17	3.58	1.79	5.67	1.92	2.35
P01_transcript_1662	0.06	0.03	0.05	0.38	0.34	0.09	6.94	25.77	28.78	34.76	89	56.71	12.12	10.37	11.12
P01_transcript_1666	3.76	3.11	3.8	0.82	1.56	1.03	0	0	0	1.37	1.25	0.75	0.29	0.26	0.52
P01_transcript_1667	1.02	0.89	1.19	4.14	2.89	4.82	0.02	0.05	0.03	1	1.85	1.17	1.3	1.84	1.32
P01_transcript_1668	2.94	2.81	2.74	0.17	0.09	0.04	4.94	5.62	6.21	36.25	59.82	85.56	13.98	5.94	6.01
P01_transcript_1669	14.92	15.48	12.46	18.1	17.48	16.27	27.61	20.04	19.67	16.05	16.46	14.4	10.25	3.17	2.5
P01_transcript_1670	11.04	12.14	11.43	16.37	10.21	13.86	11.65	12.73	13.95	76.55	100.66	132.03	22.61	32.24	33.38
P01_transcript_1672	34.21	34.64	32.5	47.88	48.13	52.17	28.59	35.7	34.36	35.27	38.93	41.01	27.94	28.58	28.77
P01_transcript_1673	11.54	12.38	12.7	11.32	12.98	13.44	23.52	26.5	24.54	13.48	12.11	11.13	4.12	3.16	3.8
P01_transcript_1674	4.15	4.55	3.91	3.7	3.38	3.04	1.74	1.36	1.44	3.12	3.75	3.85	1.31	2.04	1.83
P01_transcript_1675	4.39	5.1	4.46	5.36	5.5	3.14	8.72	7.42	7.43	6.72	9.85	8.11	7.94	7.35	7.08
P01_transcript_1678	18.42	19.71	17.99	5.98	6.99	5.77	0.68	0.6	0.73	0.48	0.46	0.2	0.26	0.03	0.02
P01_transcript_1680	27.47	28.67	28.99	33.1	33.56	31.03	14.15	14.92	16.4	26.46	25.59	26.71	17.22	13.12	12.93
P01_transcript_1682	28.92	28.48	28.09	26.87	26.73	26.03	20.04	23.67	21.8	22.4	17.08	18.92	9.21	4.55	5.05
P01_transcript_1683	2.96	2.76	3.27	6.44	8.49	9.81	12.26	10.93	10.39	2.61	2.32	1.93	1.92	0.63	0.74
P01_transcript_1684	2.03	1.47	1.73	3.6	4.03	3.94	1.79	1.73	1.86	2.84	2.83	2.48	3.21	2.25	3.1
P01_transcript_1686	47.55	50.53	46.74	21.56	23.29	27.09	24.09	20.63	24.99	17.14	14.59	18.13	14.97	9.42	12.96
P01_transcript_1687	0.11	0.26	0.25	1.27	0.29	0.59	0.04	0.16	0.05	0.13	0	0	0	0	0
P01_transcript_1692	107.4	103.13	100.81	111.19	162.93	177.69	297.14	263.66	281.9	336.4	312.36	413.1	419.02	573.17	587.67
P01_transcript_1694	19.31	18.4	16.92	22.03	22.67	21.43	16.18	15.39	15.54	26.59	27.87	25.05	9.91	7.68	7.63
P01_transcript_1695	0.16	0.13	0.1	2.29	4.05	4.6	0.28	0.18	0.82	66.65	476.81	270.57	148.34	129.69	125.02
P01_transcript_1696	25.26	31.46	30.4	35.7	25.81	20.14	6.33	10.12	10.86	6.27	6.12	5.39	3.95	3.84	3.45
P01_transcript_1697	0.28	0.07	0.04	0.33	1.63	3.58	1.81	2.51	1.76	2.87	8.1	6.29	0.81	0.92	0.84
P01_transcript_1699	49.93	44.46	45.89	37.8	32.68	27.23	4.1	3.51	2.78	1.39	0.27	0.08	0.94	0.11	0.44
P01_transcript_1708	24.18	28.88	23.5	12.91	12.38	11.91	11.71	11.77	11.76	10.39	8.6	8.56	8.49	5.83	7.12
P01_transcript_1709	13.82	13.84	14.22	10.3	12.1	15.57	13.22	13.01	14.55	12.4	10.74	12.6	8.38	7.1	6.94
P01_transcript_1711	9.76	8.53	8.94	3.38	4.43	4.71	5.02	4.37	4.72	2.54	2.84	2.55	6.16	4.13	4.63
P01_transcript_1712	75.09	84.55	74.52	38.75	22.59	21.91	3.88	3.13	5.3	0.28	0.09	0.07	2.45	0.34	0.58
P01_transcript_1714	10.01	9.88	10.73	9.66	8.21	11.95	5.1	5.77	6.7	10.42	14.52	12.06	0.48	0.5	0.51
P01_transcript_1715	17.92	13.94	14.26	13.7	23.3	28.32	11.38	10.38	11.9	16.73	13.35	16.22	5.59	0.93	1.34
P01_transcript_1718	4.03	3.77	3.89	5.13	4.18	4.75	5.08	4.66	4.71	6.16	8.68	7.14	5.99	5.33	5.83
P01_transcript_1719	0.2	0.26	0.14	0.28	0.99	2.08	0.19	0.2	0.37	0.11	0.17	0.12	20.99	42.37	43.53
P01_transcript_1720	12.27	12.24	11.24	11.16	14.03	14.52	13.22	13.34	14	20.09	18.78	19.85	21.61	23.11	23.05
P01_transcript_1722	20.72	33.18	30.93	7.99	10.51	12.28	1.62	1.02	1.55	3.29	2.26	1.95	0.74	0.34	0.49
P01_transcript_1724	7.23	8.22	8.54	9.35	8.71	8.93	8.15	9.04	8.07	10.14	10.23	10.65	1.74	1.94	2.09
P01_transcript_1725	1.54	1.55	1.55	2.52	2.76	2.43	1.99	1.68	1.95	14.2	15.31	15.37	19.63	15.15	12.46
P01_transcript_1727	2.22	2.57	1.81	2.43	3.44	3.73	9.29	11.15	11.17	5.93	4.76	6.31	4.55	5.08	4.72
P01_transcript_1728	0.01	0.01	0.01	7.75	11.17	29.02	0.07	0.01	0.03	0.01	0.13	0.07	4.2	4.04	3.36
P01_transcript_1729	3.41	5.41	5.58	67.98	41.48	51.74	0.76	0.66	1.02	0.45	0.77	0.75	1.72	2.3	2.6
P01_transcript_1730	30.65	35.46	33.45	15.48	17.2	21.42	12.16	12.13	12.75	10.98	8.66	8.96	4.64	2.75	2.42
P01_transcript_1731	6.3	5.93	5.79	3.58	3.32	3.64	1.82	1.79	2.48	3.55	3.98	3.85	2	1.29	1.45
P01_transcript_1734	2.31	3.48	2.94	4.98	7.23	2.89	2.25	2.6	2.8	0.19	0.19	0.16	2.34	1.22	1.37
P01_transcript_1735	3.42	3.16	3.09	5.23	6.19	7.82	8.15	6.63	6.74	3.3	4.93	10.31	9.87	9.14	8.13
P01_transcript_1736	5.16	5.5	5.83	9.91	8.53	11.81	5.84	7.63	7.44	3.24	2.89	2.47	1.5	2.06	1.82
P01_transcript_1738	29.59	29.47	26.08	20.98	18.8	16.73	17.11	16.29	15.93	10.96	8.01	8.16	8.15	1.3	1.08
P01_transcript_1740	0.42	0.54	0.59	3.44	2.42	6.1	2.22	2.69	2.65	29.31	25.19	29.49	0.78	1.04	0.75
P01_transcript_1743	4.46	3.94	4.14	3.48	1.95	2.36	1.03	0.78	1.2	5.45	4.33	4.57	0.13	0.23	0.27
P01_transcript_1747	15.53	17.16	15.27	14.79	13.26	13.94	8.49	9.8	9.62	8.06	11.99	9.68	8.48	8.76	8.85
P01_transcript_1757	18.28	18.72	18.38	9.06	9.82	8.32	4.39	4.78	5.04	9.65	22.75	16.67	12.84	16.08	15.59
P01_transcript_1758	6.43	6.49	6.3	7.67	6.82	7.19	8.48	7.19	6.3	6.75	5.39	6.39	11.85	17.35	19.24
P01_transcript_1760	3.96	4.61	4.37	2.62	3.43	4.41	2.34	2.53	2.22	2.67	1.96	2.48	0.86	0.52	0.57
P01_transcript_1761	6.23	6.48	6.93	4.15	4.03	4.79	1.37	1.31	1.15	2.41	2.02	1.81	0.44	0.68	0.74
P01_transcript_1762	18.77	20.44	19.23	9.62	9.5	9.09	3.36	3.43	3.77	3.22	3.16	3.77	2.57	1.99	2.1
P01_transcript_1763	3.39	1.9	0.67	2.92	3.22	2.36	3.84	3.5	3.02	5.18	8.19	14.29	3.48	5.09	4.27
P01_transcript_1767	22.05	19.67	19.16	16.64	16.49	19.61	12.45	10.84	10.14	7.57	5.74	4.5	1.82	0.52	1.08
P01_transcript_1769	0.87	0.71	0.44	3.29	3.13	2.5	3.45	3.68	3.25	7.31	4.7	4.5	2.59	1.34	1.66
P01_transcript_1773	3.32	3.72	3.57	1.21	1.96	3.05	1.79	1.87	1.8	3.06	1.87	2.68	0.94	1.12	1.07
P01_transcript_1774	16.72	17.76	16.19	19.03	20.67	21.9	19.99	24.13	23.52	25.79	28.81	30.57	14.22	13.33	12.85
P01_transcript_1780	4.16	2.68	2.21	5.08	7.89	6	7.55	7.09	6.61	9.04	8.46	6.92	6.17	4.37	3.5
P01_transcript_1781	5.87	6.23	5.85	5.57	7.11	5.16	8.58	7.25	7.2	1.09	0.79	0.65	3.71	5.02	5.05
P01_transcript_1783	14.34	10.05	13.44	12.23	11.26	7.44	12.49	3.99	8.78	7.17	8.82	6.22	13.1	7.68	10.31
P01_transcript_1785	15.77	15.85	15.09	21.49	21.71	22.24	19.42	18.17	17.97	19.56	16.64	17.75	8.89	8.79	9.26
P01_transcript_1786	13.95	13.52	12.99	14.65	14.57	12.84	22.41	24.35	24.79	18.8	25.8	33.51	28.4	52.19	57.91
P01_transcript_1789	11.95	12.64	12.22	12.54	12.36	11.56	8.51	7.95	8.08	10.95	13.27	11.04	6.57	6.38	5.8
P01_transcript_1790	14.3	17.11	14.9	15.49	16.36	18.09	7.26	8.04	7.91	5.67	4.61	5.24	0.21	0.04	0.18
P01_transcript_1795	5.04	6.04	5.29	2.32	2.14	1.8	3.73	3.94	3.73	9.39	11.64	10.79	0.06	0.08	0.1
P01_transcript_1796	7.37	5.63	5.14	1.66	1.63	2.5	0.83	0.83	0.67	0.82	0.18	0.02	0.21	0.04	0.03
P01_transcript_1797	61.96	44	38.24	74.38	57.62	50.29	26.72	29.35	25.45	19.35	10.86	8.55	8.19	5.3	5.04
P01_transcript_1798	5.58	5.95	4.85	8	6.5	6.96	6.91	9.32	8.64	8.13	8.91	8.68	10.47	9.57	9.54
P01_transcript_1806	3.48	3.76	3.7	5.93	5.55	6.44	2	2.55	2.56	0.55	0.59	0.49	0.74	0.61	0.26
P01_transcript_1808	5.21	5.87	7.74	6.32	5.66	5.64	3.41	3.11	2.79	1.96	2.72	2.45	2.38	2.76	3.34
P01_transcript_1810	19.26	20.92	19.33	11.49	17.5	19.64	23.79	24.45	24.04	22.22	19.43	21.79	22.62	26.94	26.88
P01_transcript_1814	3.86	3.15	2.24	7.12	9.34	12.02	6.82	5.44	8.94	24.93	34.02	26.53	7.47	6.28	6.08
P01_transcript_1815	16.02	13.32	11.28	5.99	7.47	7.41	8.16	8.45	8.67	6.89	6.99	6.58	1.02	0.69	0.57
P01_transcript_1817	32.02	36.83	35.66	5.92	9.2	10.03	28.03	39.37	41.72	15.45	12.68	20.98	0.92	0.76	0.66
P01_transcript_1818	42.94	47.09	43.14	61.45	66.62	84.99	70.76	84.98	76.93	64.2	64.39	59.91	61.02	45.81	39.22
P01_transcript_1819	7.43	7.48	6.83	12.88	5.98	3.34	28.68	37.81	33.25	16.91	34.26	24.05	90.65	423.69	572.19
P01_transcript_1820	20.58	23.13	21.21	14.67	18.09	17.59	21.63	24.17	22.62	18.8	11.47	13.58	4.94	1.53	1.21
P01_transcript_1827	13.13	16.02	13.37	5.4	6.99	5.04	2.07	2.16	2.87	3.52	4.31	3.71	1.94	1.68	1.65
P01_transcript_1828	8.65	9.8	7.43	11.17	9.5	11.67	8.22	9.11	8.15	2.33	2.1	1.97	8.73	9.35	9.73
P01_transcript_1831	9.56	9.71	9.83	13.49	15.66	23.07	26.54	37.08	36.97	24.64	29.06	29.73	3.32	1.2	1.26
P01_transcript_1832	108.21	105.97	101.44	119.66	104.95	112.94	93.6	70.94	67.38	61.6	40.54	37.9	24.88	16.92	16.08
P01_transcript_1834	12.2	10.33	10.8	3.35	12.17	15.33	4.49	4.19	2.11	2.82	7.1	4.81	5.65	6.07	6.2
P01_transcript_1835	6.59	5.85	6.26	5.31	4.94	5.23	8.77	6.74	6.46	3.75	2.75	2.63	0.65	0.45	0.59
P01_transcript_1836	1.71	2.09	1.89	0.94	1.41	0.74	1.21	0.93	1.02	1.89	1.99	2.62	2.81	3.66	4.27
P01_transcript_1846	2.67	2.24	2.46	4.39	5.67	5.85	10.86	9.37	9.57	10.78	10.81	12.38	4.41	5.44	5.27
P01_transcript_1859	41.53	42.97	39.24	17.77	35.65	22.07	24.03	24.52	27.07	17.49	12.29	14.22	6.36	4.53	4.31
P01_transcript_1860	1.93	1.03	1.33	1.92	1.56	2.49	3.65	3.35	1.59	4.93	4.91	6.16	2.06	0.95	2.1
P01_transcript_1861	7.26	7.38	6.22	2.05	2.93	2.19	5.53	4.59	4.16	2.63	2.77	2.95	0.36	0.28	0.36
P01_transcript_1862	15.54	19.57	17.35	8.37	9.66	9.14	11.35	10.49	10.94	20.36	20.36	24.45	0.39	0.31	0.45
P01_transcript_1864	5.13	5.66	6.23	23.65	40.75	87.18	3.7	4.05	4.12	6.15	6.23	5.16	5.79	6.02	5.28
P01_transcript_1866	12.22	12.83	11.36	13.9	13.86	14.52	12.26	13.87	14.88	11.58	10.36	11.07	9.08	10.92	11.16
P01_transcript_1867	40.29	41.31	40.91	32.02	38.25	44.26	44.47	52.6	50.75	42.08	36.9	41.79	31.55	28.2	30.47
P01_transcript_1870	10.11	8.73	6.51	7.56	4.68	3.28	10.94	10.98	10.41	23.55	14.99	15.96	1.96	2.2	3.3
P01_transcript_1876	8.78	10.79	9.72	4.38	5.41	6.63	4.71	5.13	5.73	4.7	4.01	5.76	1.68	2.09	2.33
P01_transcript_1881	0.18	0.28	0.18	0.4	0.75	0.9	0.39	0.5	1.43	20.5	96.63	59.32	24.42	22.93	22.03
P01_transcript_1883	3.67	3.98	4.99	0.9	0.69	0.48	0.34	0.12	0.18	0	0	0.02	0.07	0	0.03
P01_transcript_1884	7.49	7.25	7.06	11.57	10.65	10.43	12.65	14.48	14.46	21.11	34.55	26.96	21.53	20.87	20.26
P01_transcript_1885	15.99	20.27	16.85	9.43	4.41	3.2	2.29	2.2	1.93	1.11	0.28	0.04	0.3	0.04	0.16
P01_transcript_1886	17.23	22.22	21.8	51.47	50.59	53.5	29.7	28.35	28.71	71.47	70.61	65.09	25.27	13.83	11.77
P01_transcript_1893	18.98	18.14	17.72	22.49	23.22	23.32	7.12	8.46	7.7	5.17	5.36	5.83	8.58	10.28	11.4
P01_transcript_1896	0.08	0.07	0.05	0.37	0.34	0.71	2.8	2.74	2.7	2.28	0.98	1.83	0.17	0.07	0.03
P01_transcript_1897	10.02	10.22	12	49.08	22.99	19.42	2.47	1.14	1.86	0.02	0.02	0.13	0	0.04	0.05
P01_transcript_1898	3.05	2.59	3.17	4.08	3.5	3.46	0.41	0.64	0.32	2.41	1.8	1.93	0.28	0.22	0.13
P01_transcript_1899	3.28	1.82	1.45	17.32	13.48	11.18	12.3	9.73	10.69	11.79	7.07	3.99	43.75	26.3	31.62
P01_transcript_1901	12.95	14.37	13.64	14.52	14.17	13.71	4.92	4.5	4.31	3.95	2.93	3.07	1.93	1.63	1.41
P01_transcript_1906	5.39	4.82	3.73	3.52	3.37	3.13	4.26	2.95	3.28	4.73	6.13	6.64	3.07	3.51	2.58
P01_transcript_1915	29.09	30.48	28.98	23.19	25.97	26.59	23.22	27.8	26.66	21.14	20.03	21.85	17.73	16.54	17.56
P01_transcript_1922	3.94	4.28	5.93	1.34	1.35	0.05	1.67	1.52	1.34	0.08	0.13	0.02	0.02	0.07	0
P01_transcript_1923	1.65	1.89	1.12	0.43	0.27	0.44	0.58	0.28	0.38	0	0	0	0	0.07	0.08
P01_transcript_1930	3.63	3.37	3.84	7.42	9.08	11.73	4.48	4.11	4.06	4.22	5.02	4.36	1.03	1.13	1.31
P01_transcript_1936	9.44	8.69	8.69	6.47	10.04	6.6	0.01	0.06	0	0.1	0.01	0.01	63.78	29.49	28.84
P01_transcript_1938	18.57	18.85	17.81	9.34	8.52	8.1	3.53	3.33	3.25	2.18	1.02	1.44	0.55	0.11	0.1
P01_transcript_1939	20.06	22.38	18.21	0.1	0	0	60.25	97.21	77.87	156.5	142.33	152.11	0.67	0.39	0.31
P01_transcript_1940	0.99	0.98	1.11	0.82	0.76	0.67	0.91	0.91	0.68	0.88	1.49	1.04	2.07	1.75	2.44
P01_transcript_1943	6.78	7.15	6.21	8.27	8.44	6.03	2.69	3.86	4.49	6.22	4.42	5.79	2.12	0.16	0.51
P01_transcript_1944	7.07	8.05	6.02	4.28	3.43	2.49	0.76	0.48	0.58	0.5	0.32	0.18	0.51	0.22	0.24
P01_transcript_1945	3.87	3.05	3.08	4.76	5.95	4.17	4.1	3.27	3.37	1.78	1.49	1.6	4.7	4.1	3.53
P01_transcript_1950	0.03	0.03	0	5.73	2.8	0	0.02	0	0	0	0.02	0.01	0	0	0
P01_transcript_1952	4.76	4.98	4.33	4.63	4.16	3.59	1.1	1.18	1.1	1.5	2.23	1.74	0.64	0.37	0.4
P01_transcript_1955	27.61	31.52	26.46	53.76	51.24	33.1	8.07	7.5	6.26	7.47	2.88	3.38	1.98	0.82	1.16
P01_transcript_1957	0.94	0.82	0.8	0.91	0.72	0.85	0.81	0.68	0.58	1.49	1.31	1.87	0.86	0.93	0.89
P01_transcript_1960	16.1	16.04	15.09	17.89	16.2	13.65	10	9.34	9.15	10.38	8.68	7.96	6.34	5.47	6.63
P01_transcript_1962	6.43	5.9	5.81	7.89	8.78	5.46	7.16	8.88	11.48	6.93	6.03	6.41	5.18	28.03	29.97
P01_transcript_1965	2.68	3.04	3.3	2.92	3.5	3.82	4.84	3.69	4.53	6.93	6.32	8.43	37.34	39.56	38.58
P01_transcript_1966	101.42	102.07	102.8	58.05	65.7	76.12	52.29	57.3	58.65	38.11	33.51	35.66	24.87	26.26	26.69
P01_transcript_1967	9.88	10.03	9.15	9.35	7.88	5.63	3.01	3.31	2.69	2.87	3.25	3.18	1.78	1.93	2.35
P01_transcript_1968	18.39	18.76	18.67	22.34	21.08	19.95	14.39	12.66	12.52	18.18	17.73	16.01	24.88	26.94	26.6
P01_transcript_1970	7.32	8.45	7.77	11.72	11.85	11.07	4.31	3.09	3.53	5.11	5.04	4.87	1.85	2.23	1.63
P01_transcript_1973	5.38	5.68	5.21	5.93	6.33	5.54	5.89	5.99	5.47	5.81	6.16	5.82	5.55	6.95	7.76
P01_transcript_1977	6.91	6.35	7.49	4.37	6.38	6.22	2.19	1.77	2.13	4.44	3.86	4.79	4.52	5.84	5.87
P01_transcript_1978	2.72	2.2	1.59	4.92	3.66	4.07	3.15	3.18	2.79	7.39	5.72	6.49	0.59	0.1	0.33
P01_transcript_1986	10.76	11.74	10.51	10.68	10.32	11.32	8.74	9.21	9.55	11.93	9.21	9.74	9.77	8.57	8.97
P01_transcript_1989	1.05	1.92	0.77	0.9	0.82	2.49	3.86	3.68	3.39	0	0.02	0.08	7.5	9.73	9.23
P01_transcript_1993	7.66	7.23	8.02	10.46	11.85	9.35	7.47	6.92	6.44	9.33	9.15	10.58	9.49	12.05	11.31
P01_transcript_1994	3.23	4.59	2.76	6.12	4.36	4.5	3.73	3.54	3.82	3.2	2.79	2.44	0.55	0.71	0.85
P01_transcript_1998	83.12	91.7	85.76	60.97	57.8	65.64	34.74	37.11	37.48	42.71	52.77	44	19.94	16.26	16.49
P01_transcript_2001	3.6	3.42	4.35	4.01	3.92	3.69	2.28	2.4	2.32	1.78	2.32	2.68	12.85	13.9	13.64
P01_transcript_2002	11.42	12.56	12.16	10.76	8.13	4.43	7.09	4.73	3.89	1.39	0.91	0.91	0.48	0.2	0.06
P01_transcript_2003	66.02	62.93	59.05	78.76	73.8	59.87	18.79	20.36	21.58	660.61	573.56	659.18	124.15	64.67	50.68
P01_transcript_2006	12.37	12.93	12.53	10.93	11.84	12.29	8.25	7.99	8.86	7.73	7.41	7.18	6.38	6.28	5.91
P01_transcript_2009	1.77	1.45	1.31	1.81	1.62	1.26	1.57	1.13	1.02	1.32	1.22	1.17	0.46	0.83	0.36
P01_transcript_2010	35.5	34.92	36.08	16.07	20.64	18.75	10.91	10.48	10.49	9.41	9.2	9.2	6.06	5.05	4.4
P01_transcript_2012	27.17	27.52	26.7	57.68	62.76	76.21	53.89	60.83	57.55	80.5	40.91	41.55	22	7.95	11.65
P01_transcript_2020	17.94	17.49	17.92	14.02	16.16	16.25	11.2	13.08	13.76	20.42	20.29	18.25	6.89	6.33	6.25
P01_transcript_2024	31.41	35.57	33.88	12.91	13.25	9.4	7.29	6.93	7.35	6.44	5.38	5.01	3.71	4.1	3.72
P01_transcript_2031	52.08	56.82	55.69	29.19	29.08	25.7	11.13	11.1	10.79	9.93	9.37	7.38	4.69	3.28	2.98
P01_transcript_2032	34.84	35.66	36.87	5.49	4.24	4.94	0.54	0.19	0.37	1.2	0.28	0.04	0.79	0.28	0.41
P01_transcript_2036	1.52	0.94	0.92	0.46	0.77	1.09	13.14	2.29	2.08	4.59	1.46	1.71	1.22	0.3	0.38
P01_transcript_2037	16.32	15.05	15.97	20.91	22.03	25.78	43.3	46.9	44.16	44.86	54.35	56.11	61.61	60.95	62.83
P01_transcript_2039	14.08	15.6	14.99	7.68	7.59	14.19	6.96	7.96	8.08	0.98	1.35	1.86	2.09	1.52	2.14
P01_transcript_2040	40.32	41.01	42.07	31.77	35.17	39.94	43.27	52.35	46.38	36.38	34.26	33.29	21.07	15.33	15.8
P01_transcript_2041	8.51	10.51	9.66	9.67	10.82	9.86	2.48	2.87	2.39	1.54	1.76	3.17	3.59	5.23	4.45
P01_transcript_2042	10.68	11.11	10.6	16.54	18.19	23.94	12.52	15.62	13.95	15.57	14.14	13.34	13.41	14.23	13.76
P01_transcript_2044	3.19	3.28	2.97	1.77	3.38	4.47	9.97	9.28	8.61	1.72	1.41	2.3	15.66	20.62	20.46
P01_transcript_2045	17.5	18.61	17.17	13.64	13.77	14.41	10.56	11.98	12.49	9.55	8.48	9.07	7.94	8.43	8.87
P01_transcript_2046	28.66	33.65	32.13	31.1	31.87	32.33	20.41	22.49	22.54	14.06	9.04	10.91	13.55	9.61	9.77
P01_transcript_2050	0.01	0	0	2.94	1.19	0.74	0.4	0.3	0.24	0	0	0	0	0.01	0
P01_transcript_2051	0.9	0.68	0.65	5.55	2.4	0.8	0.94	1.07	1.86	4.2	7.11	3.5	2.19	2.02	1.86
P01_transcript_2053	16.73	17.77	19	21.39	20.62	21.48	12.46	11.61	11.74	12.31	10.18	9.32	8.14	11.66	11.81
P01_transcript_2054	25.64	29.52	27.66	17.58	17.13	16.72	2.92	2.23	3.06	4.24	3.44	2.76	1.24	1.26	1.35
P01_transcript_2055	12.07	12.6	12.21	12.69	13.83	12.86	12.26	12.73	13.17	10.86	11.06	11.59	18.95	24.54	27.22
P01_transcript_2056	37.97	38.42	35.15	57.41	48.6	51.1	28.03	35.26	34.25	42.93	47.92	58.79	18.41	15.62	15.06
P01_transcript_2058	0.02	0	0.02	0.15	0.14	0.11	0.35	0.13	0.32	1.56	14.6	8.14	5.02	4.16	4.28
P01_transcript_2061	3.22	3.55	2.71	1.9	1.96	2.08	6.62	6.45	6.71	9.47	7.93	9.74	0.14	0.03	0.16
P01_transcript_2062	0.34	0.4	0.34	0.38	0.29	0.4	1.82	1.81	1.74	0.16	0.08	0.06	0.06	0.1	0.05
P01_transcript_2064	12.7	13.53	13.05	15.54	15.42	16.27	11.69	11.25	10.91	11.33	10.9	10.49	9.82	11.55	11.18
P01_transcript_2065	0.34	0.36	0.42	0.1	0.1	0.03	0.08	0.03	0.07	19.73	12.78	13.91	0.01	0	0.01
P01_transcript_2066	17.6	18.31	17.43	17.56	18.17	20.83	8.43	8.99	8.23	13.8	13.34	12.02	5.89	5.51	6.06
P01_transcript_2067	11.5	11.57	9.89	10.22	10.04	9.42	7.78	7.61	7.96	7.65	11.37	9.16	5.46	5.07	4.95
P01_transcript_2071	2.82	2.08	2.02	2.34	3.62	4.35	1.91	2.21	1.84	0.16	0.05	0.03	5.34	4.61	4.97
P01_transcript_2080	35.02	39.71	37.34	30.63	31.65	29.54	49.22	53.09	51.29	23.76	21.27	25.19	52.32	59.76	65.85
P01_transcript_2082	7.14	5.39	6.52	19.92	12.9	8.32	6.06	14.44	15.35	22.36	21.46	18.01	15.84	14.48	17.43
P01_transcript_2084	0	0	0	0	0.08	0.02	0.01	0	0	1.39	4.09	2.19	2.73	2.64	1.98
P01_transcript_2087	64.83	70.64	69.12	33.44	26.9	25.86	6.03	3.85	4.62	3.52	3.42	1.93	1.13	0.28	0.46
P01_transcript_2093	3.16	3.59	3.09	2.56	1.61	1.27	0.88	1.16	1.39	0.91	0.65	0.78	0.25	0.09	0.16
P01_transcript_2095	8.94	9.01	10.86	1.57	2.61	1.39	2.27	1.92	2.33	1.3	1.36	1.15	0.53	0.45	0.67
P01_transcript_2098	10.18	10.53	10.15	3.47	4.84	4.03	3.27	3.99	4.45	6.92	5.5	5.87	1.07	0.33	0.34
P01_transcript_2104	29.08	28.01	29.86	8.29	14.2	17.83	12.18	11.1	10.26	8.81	8.46	7.8	13.72	14.69	14.16
P01_transcript_2106	30.04	34.14	31.21	26.91	27.58	30.28	24.62	26.13	26.47	29.28	24.89	27.18	17.18	16.24	18.05
P01_transcript_2109	21.82	22.95	21.66	8.41	12.55	15.74	10.64	8.91	10.4	11.77	10.71	11.52	5.21	5.24	6.07
P01_transcript_2110	10.9	13.01	11.63	14	23.31	25.9	20.88	13.05	14.61	18.8	13.13	15.3	8.57	12.25	10.88
P01_transcript_2111	0.68	0.86	0.68	1.65	1.08	1.89	2.65	1.65	2.17	2.5	2.68	4.13	65.17	47.83	50.02
P01_transcript_2113	68.71	75.25	69.1	28.11	23.36	20.23	5.74	5.09	5.35	5.32	4.68	3.23	3.69	1.51	1.71
P01_transcript_2114	20.99	21.92	19.48	19.6	19.25	16.09	10.41	11.61	12.33	14.43	14.73	13.55	11.58	12.08	12.16
P01_transcript_2118	33.79	30.77	28.65	19.23	22.4	23.98	22.67	25.03	22.73	11.61	8.29	10.24	4.63	4.08	3.65
P01_transcript_2119	5.73	6.62	6.52	6.04	5.09	4.86	3.14	3.31	2.83	20.78	17.46	14.75	2.47	1.71	1.2
P01_transcript_2120	0	0.79	0.31	0.15	0.76	1.03	0.49	0.6	0.87	0.75	0.97	1.99	0.34	0.25	0.38
P01_transcript_2123	7.43	7.4	5.59	3.41	3.07	3.33	1.56	1.44	1.47	1.29	0.55	0.62	0.54	0.32	0.23
P01_transcript_2125	10.93	10.09	11.16	5.23	6.5	7.37	23.27	22.22	20.86	11.08	8.23	10.21	9.38	12.58	11.98
P01_transcript_2127	1.21	0.67	0.27	0.32	0.34	0.26	0.63	0.37	0.3	0.96	2.7	5.5	10.65	14.72	13.33
P01_transcript_2129	32.85	30.68	32.12	26.23	19.71	9.97	11.72	11.1	14.36	5.41	12.64	9.85	10.29	11.28	11.3
P01_transcript_2132	36.84	39.52	31.71	30.5	39.19	46.58	34.42	25.76	26.79	19.55	12.31	12.49	20.11	16.19	19.47
P01_transcript_2133	36.32	35.69	31.72	33.63	31.66	34.97	32.54	34.39	32.13	26.27	26.33	25.98	21.29	15.98	16.48
P01_transcript_2137	22.68	23	22.88	17.57	19.15	19.14	11.84	13.63	12.35	14.58	19.69	19.29	10.3	8.7	9.45
P01_transcript_2138	108.04	117.39	120.06	53.07	59.28	72.3	7.73	5.65	6.04	3.13	1.21	0.51	2.85	0.77	1.22
P01_transcript_2140	7.45	7.06	6.27	7.24	6.55	6.68	6.21	4.95	6.35	5.91	4.05	4.44	4.25	3.43	3.61
P01_transcript_2141	2.01	2.51	1.41	1.21	1.42	1.75	0.46	0.29	1.15	9.43	8.66	8.26	0.03	0	0
P01_transcript_2142	6.13	7.59	6.66	4.94	6.93	9.59	7.63	8.55	8.75	10.31	11.89	12.7	9.62	7.34	5.68
P01_transcript_2144	10.23	12.88	13.19	13.97	15.06	15.15	6.56	7.28	6.87	6.05	5.66	6.39	7.23	5.6	6.01
P01_transcript_2146	0.19	0.24	0	0.14	0.06	0	11.73	7.22	12.39	0.02	0	0.03	79.43	45.87	38.8
P01_transcript_2147	6.19	7.31	6.11	5.91	6.85	8.12	7.5	12.48	12.76	7.97	8.56	7.9	7.43	7.3	8.51
P01_transcript_2148	0.03	0	0	0.98	0.39	0.25	0	0.18	0	0.35	0.52	1.12	0.29	0	0.28
P01_transcript_2149	62.47	58.58	57.54	38.79	44.41	49.46	51.96	61.32	59.38	44.49	46.54	47.9	20.46	16.4	16.21
P01_transcript_2151	77.32	79.38	79.59	58.23	59.32	56.93	41.71	48.58	47.57	49.41	57.1	58.71	40.05	48.65	44.28
P01_transcript_2152	8.2	6.05	5.9	5.16	9.36	10.15	2	2.25	2.44	0.59	0.36	0.41	4.05	2.37	1.44
P01_transcript_2153	0.43	0.2	0.31	0.5	0.85	0.81	0.5	1.3	1.27	9.13	36.94	22.1	27.13	22.22	20.56
P01_transcript_2157	21.45	19.73	16.2	16.69	20.34	19.38	24.42	22.75	22.58	17.81	8.63	8.65	8.97	4.99	5.06
P01_transcript_2159	37.65	37.48	38.04	42.52	38.8	43.13	31.55	33.31	30.57	31.06	22.91	24.06	3.12	1.31	0.99
P01_transcript_2162	6.75	7.6	6.76	12.35	14.19	12.56	0.75	0.87	1.01	1	1.16	1.54	4.01	4.31	4.84
P01_transcript_2163	18.37	22.27	20.21	8.7	7.11	10.66	11.8	11.11	13.76	0.99	1.03	0.57	9.17	8.66	9.63
P01_transcript_2165	0.31	0.18	0.08	0.8	0.67	0.4	8.09	5.59	4.6	3.37	4.06	10.14	6.94	3.27	2.65
P01_transcript_2166	4.44	4.28	4.27	3.97	4.43	5.96	3.91	3.04	3.59	4.33	3.95	3.83	2.99	2.88	2.6
P01_transcript_2168	3.46	2.79	2.38	3.81	1.78	2.52	2.15	0.91	1.89	0	0	0	0	0	0
P01_transcript_2169	10.42	10.62	8.98	5.19	2.11	0.78	22.19	23.1	25.33	15.2	16.1	15.17	36.96	41.2	43.13
P01_transcript_2170	4.04	4.64	4.56	4.68	2.8	2.96	0.61	0.27	0.36	1.33	3.28	2.05	0.35	0.38	0.19
P01_transcript_2171	12.37	12.5	11.16	16.06	16.45	20.37	26.37	25.35	25.11	16.16	14.73	14.9	19.74	24.52	25.6
P01_transcript_2173	9.62	11.12	9.74	6.37	6.16	6.6	3.97	3.52	3.7	3.4	3.97	3.17	1.5	1.33	1.34
P01_transcript_2174	1.34	1.17	1.16	1.23	2.49	2.13	1.34	0.63	1.22	2.67	2.41	2.43	2.84	1.95	2.13
P01_transcript_2177	75.29	88.64	75.45	56.99	65.17	53.32	31.71	33.42	34.46	33.8	32.26	33.35	18.61	19.37	20.43
P01_transcript_2178	14.27	14.13	13.63	12.77	12.65	12.54	10.69	11	10.71	11.53	9.51	9.5	5.6	6.21	5.66
P01_transcript_2179	25.73	28.71	27.44	19.31	23.17	29.76	17.4	17.74	17.51	14.55	11.75	12.21	14.54	13.81	13.41
P01_transcript_2184	38.42	35.55	34.51	36.06	38.99	38.68	56.23	71.01	65.76	43.76	49.79	54.98	66.63	71.37	69.45
P01_transcript_2189	18.14	18.85	17.22	4.55	3.8	3.18	1.13	0.86	1.01	1.68	0.98	0.69	3.84	7.17	7.91
P01_transcript_2191	3.01	3.33	3.15	3.57	3.26	3.12	3.32	3.19	2.93	2.52	2.19	2.39	1.5	1.45	1.83
P01_transcript_2194	38.77	30.51	29.55	17.02	22.3	22.79	42.01	51.52	43.81	40.05	48.05	59.95	41.11	31.73	29.26
P01_transcript_2198	2.9	2.53	2.75	2.8	3.08	3.62	3.02	3.29	2.65	4.13	4.88	4.07	20.75	17.44	15.47
P01_transcript_2199	20.47	21.6	21.57	6.27	10.57	10.35	5.19	4.84	5.33	3.75	2.67	2.81	9.66	5.42	6.06
P01_transcript_2201	5.52	5.87	5.53	6.62	6.93	6.85	5.83	5.85	7.11	7.65	4.68	5.39	2.2	1.9	1.85
P01_transcript_2203	28.13	26.99	27.72	0.96	2.89	4.03	0.18	0.2	0.16	0.16	0.12	0.12	4.36	2.44	2.99
P01_transcript_2204	24.66	25.36	24.48	9.32	10.62	9.43	7.79	8.38	8.19	5.26	4.29	4.61	5.03	5.05	4.89
P01_transcript_2208	5.75	4.44	3.74	6.16	9.39	8.55	5	4.69	3.75	18.67	50.29	48.57	8.55	8.89	5.62
P01_transcript_2210	3.33	4.05	4.14	5.95	4.14	4.11	3.83	3.42	3.08	7.37	8.22	7.02	3.99	3.26	2.51
P01_transcript_2211	43.02	47.24	43.8	28.81	32.73	29.63	14.81	13.75	13.5	12.7	9.48	10.67	15.34	17.2	19.97
P01_transcript_2212	16.83	19.18	18.93	21.16	19.43	19.67	14.03	14.71	14.39	15.99	19.81	16.5	16.16	18.62	18.57
P01_transcript_2219	16.51	18.6	16.99	13.44	15.01	17.13	13.32	14.3	14.01	14.08	12.57	15.64	11.87	13.37	13.94
P01_transcript_2220	14.99	14.86	13.58	15.45	19.22	18.07	9.21	6.13	6.34	4.69	3.18	4.09	2.76	2.99	2.97
P01_transcript_2221	27.09	29.27	27.28	34.09	33.53	32.94	27.99	29.96	29.96	29.06	28.15	26.73	24.5	32.15	37.24
P01_transcript_2222	0.2	0.18	0.16	0.22	0.18	0.19	2.76	2.27	3.24	0.21	0.18	0.1	0.06	0.02	0.03
P01_transcript_2224	17.16	16.49	16.87	18.4	20.06	23.43	21.97	23.21	24.49	29.87	27.23	28.74	14.72	13.83	14.8
P01_transcript_2230	5.3	4.97	4.98	3.54	3.36	2.23	3.6	4.61	4.68	4.75	4.04	4.66	2.08	1.86	2.63
P01_transcript_2231	18.58	19.02	19.16	19.79	21.02	20.59	11.78	11.01	11.52	13.37	15.58	13.51	13.01	14.49	15.78
P01_transcript_2232	30.21	36.56	30.93	25.13	26.28	29.84	20.04	30.51	26.35	19.69	13.46	15.14	18.95	24.24	22.03
P01_transcript_2236	5.39	5.4	6.84	2.23	3.16	2.26	6.36	7.34	6.98	0.07	0.01	0.03	0.06	0.02	0.01
P01_transcript_2239	10.28	7.5	8.57	23.6	16.93	19.14	16.74	22.79	20.36	27.22	25.74	24.45	2.09	1.74	1.76
P01_transcript_2241	23.83	25.09	23.23	20.2	19.61	18.38	14.7	15.56	14.98	13.28	12.98	16.01	52.18	35.99	35.44
P01_transcript_2243	14.28	14.66	14.49	24.93	26.46	29.54	22.07	24.72	25.12	22.35	25.01	25.83	16.32	15.18	15.03
P01_transcript_2245	33.29	34.38	32.84	22.28	27.27	30.32	2.69	2.47	2.91	5.36	4.18	3.04	3.32	1.8	1.94
P01_transcript_2246	3.93	3.5	4.58	1.85	1.29	1.53	2.31	2.38	2.04	1.32	1.23	1.37	1.2	1.25	1.45
P01_transcript_2247	10.62	12.21	10.07	13.39	14.26	13.38	8.39	8.48	8.46	7.53	6.89	8.12	8.94	10.95	11.63
P01_transcript_2251	1.83	2.1	1.5	3.84	3.9	3.89	3.39	3.1	2.9	1.8	2.06	1.65	3.28	3.32	3.02
P01_transcript_2255	0.31	0.05	0.01	0.91	0.93	0.46	11.68	14.19	8.06	4.79	5.17	12.1	2.61	1.06	1.02
P01_transcript_2258	12.46	12.48	10.01	4.25	3.99	5.4	0.84	0.6	0.54	0.35	0.27	0.09	0.33	0.23	0.24
P01_transcript_2259	33.55	33	33.12	31.19	31.22	30.35	16.51	15.83	16.44	19.84	16.48	18.08	11.71	13.2	12.87
P01_transcript_2260	80.48	84.13	82.08	72.65	78.22	95.89	73.4	87.18	86.88	97.32	102.36	117.06	75.52	91.84	92.49
P01_transcript_2261	5.79	5.43	4.91	4.61	4.21	4.54	3.94	3.68	3.86	4.94	4.89	4.69	4.58	3.73	4.51
P01_transcript_2263	20.19	17.79	16.51	20.53	15.69	13.99	10.83	11.15	10.18	6.1	4.37	3.88	2.18	0.99	0.95
P01_transcript_2264	8.19	7.42	7.77	8.01	8.27	8.46	8.26	10.92	13.99	6.12	9.67	8.44	1.94	1.95	2.45
P01_transcript_2268	16.21	13.82	15.46	19.03	10.57	11.78	13.74	14.6	14.45	12.91	13.66	12.52	12.42	10.01	12.92
P01_transcript_2282	60.11	62.31	62.65	51.74	51.21	53.14	38.42	43.93	42.84	37.71	47.03	43.84	30.69	33.42	37.35
P01_transcript_2283	2.03	3.11	1.97	4.8	2.86	3.52	1.94	1.73	1.57	0.48	0.67	0.73	0.67	0.42	0.6
P01_transcript_2289	25	23.23	21.91	24.39	22.11	26.65	14.13	10.95	11.01	16.17	14.22	13.71	9.24	8.31	9.42
P01_transcript_2292	3.4	3.84	4.11	3.9	5.25	4.74	3.74	4.21	5.47	5.29	4.07	6.09	4.84	6.14	5.92
P01_transcript_2296	6.68	6.87	8.15	3.48	3.08	0.71	0.3	0.51	0.59	0.43	0.28	0.59	0.39	0.47	0.33
P01_transcript_2297	44.17	48.62	47.98	19.2	14.72	11	8.77	4.79	5.46	2.45	1.38	0.9	1.75	0.47	0.8
P01_transcript_2298	0	0.11	2.21	0	0	0	0	0	0	0	0	0	0	0	0
P01_transcript_2299	15.92	16.94	16.22	18.18	17.12	15.3	14.72	12.65	14.11	8.8	6.49	7.79	2.83	3.03	2.8
P01_transcript_2300	1.12	0.73	1.45	5.92	4.24	3.83	5.91	7.83	7.92	8.2	5.78	7.57	1.27	0.44	0.32
P01_transcript_2302	1.63	1.18	1.21	1.5	1.16	1.67	7.4	6.8	7.15	2.9	4.68	3.97	0.41	0.34	0.31
P01_transcript_2305	8.49	9.53	9	9.99	10.08	10.91	10.51	10.62	10.71	11.44	10.54	13.18	11.99	13.01	13.17
P01_transcript_2306	13.16	12.5	11.95	16.23	14.92	15.9	14.59	17.81	15.49	18.01	16.48	16.53	30.72	25.86	25.19
P01_transcript_2307	0.01	0	0.01	0.13	2.09	4.92	0.19	1.19	1.46	5.98	23.21	14.6	11.21	10.76	9.9
P01_transcript_2308	4.62	4.56	4.84	5.58	6.78	6.24	7.13	6.6	6.04	6.26	4.51	4.16	11.25	12.55	12.97
P01_transcript_2313	27.95	27.38	27.29	23.05	23.36	22.69	21.94	20.25	21.58	21.86	18.11	18.33	19.32	23.27	23.6
P01_transcript_2314	23.39	24.67	22.82	18.35	16.85	16.88	10.12	11.39	10.85	13.91	12.65	13.17	9.27	8.12	8.49
P01_transcript_2315	8.51	9.72	9.49	1.5	1.17	1.42	1.67	2.03	1.96	2.45	2.91	3.16	7.58	3.66	2.42
P01_transcript_2317	3.55	3.07	3.18	4.25	3.4	3.16	2.53	5.56	6.1	15.79	44.19	27.49	14.83	14.96	14.26
P01_transcript_2319	14.01	13.65	14.99	19.04	16.19	16.99	7.66	7.14	7.27	9.73	8.56	10.97	9.09	8.71	8.25
P01_transcript_2320	14.99	13.57	13.91	15.11	14.42	14.18	12.45	14.12	13.53	13.24	10.18	11.86	9.52	7.75	6.84
P01_transcript_2323	24.45	26.02	22.05	19.7	17.13	19.24	16.16	14.62	16.13	18.02	27.39	28.55	19.83	15.14	15.83
P01_transcript_2325	27.82	30.34	25.96	34.99	27.01	27.93	41.78	35.18	35.2	21.09	21.85	24.49	93.4	125.94	139.72
P01_transcript_2326	14.8	15.35	15.25	14.68	14.83	12.63	9.39	9.2	8.88	9.19	7.33	7.01	8.42	8.93	9.01
P01_transcript_2335	1.26	1	1.08	0.97	0.82	0.71	2.41	7.79	8.81	8.12	16.18	10.78	1.51	1.43	1.28
P01_transcript_2336	6.72	6.79	5.79	3.88	5.72	4.97	4.16	3.97	4.01	3.32	2.45	3.26	1.37	0.22	0.45
P01_transcript_2338	2.29	2.79	3.68	1.41	2	2.18	1.27	1.04	0.85	3.97	4.45	4.84	1.05	1.61	2
P01_transcript_2343	3.16	3.55	3.45	7.11	5.63	4.31	4.54	3.84	3.84	3.51	3	3.09	0.95	0.4	0.63
P01_transcript_2344	14.65	16.25	16.95	27.11	35.19	45.49	10.81	16.03	13.83	25.17	22.6	24.12	11.68	14.29	12.63
P01_transcript_2345	20.1	20.64	20.61	12.4	11.64	13.9	9.48	9.01	8.95	7.83	5.92	7.59	1.76	1.55	1.76
P01_transcript_2346	12.92	12.69	13.11	22.96	21.04	22.29	12.32	10.15	11.36	27.7	18.84	18.3	17.65	15.99	17.66
P01_transcript_2349	22.21	23.18	22.42	11.65	14.03	15.91	6.12	6.74	6.79	5.57	2.7	2.96	1.83	0.5	0.46
P01_transcript_2350	60.32	61.52	59.57	39.18	41.02	43.31	34.75	34.73	32.44	24.54	20.82	20.06	9.01	7.33	7.2
P01_transcript_2351	3.77	5.97	2.99	46.46	22.1	17.98	0.01	0.02	0	0.26	0.2	0.35	0	0	0
P01_transcript_2352	2.2	2.05	2.19	6.79	2.92	1.45	55.99	49.07	46	12.44	23.16	20.94	217.96	743.67	914.75
P01_transcript_2353	28.87	27.01	23.86	16.69	32.72	26.53	145.68	122.4	119.49	38	22.3	26.95	11.78	2.86	2.51
P01_transcript_2354	3.08	3.29	4.49	0.29	0.12	0.36	0	0	0	0	0	0	0	0	0
P01_transcript_2356	10.65	12.92	12.4	11.01	10.02	9.24	3.42	4.55	4.15	6.8	5.99	6.83	6.38	5.05	4.76
P01_transcript_2357	0.1	0.04	0.04	0.13	0.17	0.12	0.1	10.27	13.27	32.29	117.8	69.99	31.12	25.34	24.3
P01_transcript_2358	5.45	6.16	6.15	10.46	7.16	10.08	16.49	13.35	12.58	7.51	5.23	6.02	2.53	2.29	2.65
P01_transcript_2363	36.08	40.37	38.6	17.79	16.02	15.18	2.94	1.61	2.13	1.04	0.74	0.26	0.64	0.08	0.25
P01_transcript_2367	11.12	10.52	11.07	10.21	8.86	7.77	5.4	6.79	6.33	7.74	8.86	8.14	8.27	7.63	8.49
P01_transcript_2368	33.49	30.71	30.19	32.88	31.13	28.02	18.77	17.48	16.43	19.82	13.18	13.45	12.2	9.27	10.37
P01_transcript_2369	12.37	12.29	10.8	2.38	5.18	3.36	13.41	16.53	16.41	6.7	7.14	7.24	2.42	1.91	2.04
P01_transcript_2370	8.34	9.14	8.81	11.32	14.57	17.82	25.87	32.58	30.88	31.44	34.53	43.4	78.86	118.36	137.81
P01_transcript_2371	5.59	4.43	6.16	13.8	13.05	20.33	0.05	0.01	0.02	0.17	0.01	0.06	0.06	0	0
P01_transcript_2374	5.7	8.47	5.55	0.15	0.05	0	0.13	0.03	0.11	0	0	0	0	0	0.02
P01_transcript_2382	4.8	6.19	4.6	21.64	17.93	22.33	1.99	2.43	2.11	5.42	4.74	4.97	22.74	22.93	25.39
P01_transcript_2383	2.85	2.49	2.88	0.62	0.94	1.7	1.6	2.23	2.17	0.45	0.67	0.91	2.95	3.46	4.51
P01_transcript_2385	20.7	24.79	24.96	32.22	30.83	23.68	25.53	20.87	20.63	10.64	7.64	7.6	5.87	6.48	7.14
P01_transcript_2397	6.5	5.87	5.25	8.34	5.24	6.01	2.12	1.23	1.49	3.37	2.16	2.03	4.37	2.34	2.77
P01_transcript_2399	14.59	13.51	13.16	8.15	13.31	13.47	4.88	3.82	6.1	1.72	1.59	2.16	0.96	1.23	0.8
P01_transcript_2406	13.05	11.95	13.08	9.5	9.82	10.1	9.29	12.15	12.66	13.43	12.88	14.19	18.72	22.06	23.27
P01_transcript_2407	246.82	271.77	260.27	99.57	133.52	122.49	76.06	74.43	88.28	308.32	292.49	332.86	196.53	184.04	181.2
P01_transcript_2408	15.47	15.49	14.4	15.79	15.26	15.34	10.92	10.86	10.93	11.89	7.62	9.24	6.97	5.44	5.18
P01_transcript_2409	38.1	49.41	43.52	19.34	19.47	27.41	1.84	4.65	4.44	24.32	41.47	26.02	0.19	0.85	0.64
P01_transcript_2410	7.07	6.59	4.72	6.63	8.18	9.67	9.66	8.54	7.46	4.12	5.79	11.39	1.32	0.86	0.58
P01_transcript_2411	2.6	5	3.09	15.56	26.46	14.16	5.09	4.27	3.6	10.64	22.34	32.62	19.74	82.81	75.53
P01_transcript_2414	20.21	22.44	22.65	8.66	8.81	8.07	1.03	0.86	1.3	0.27	0.31	0.42	0.31	0.28	0.14
P01_transcript_2418	2.18	1.26	3.82	3.36	2.69	0.79	3.22	1.63	0.83	0.6	1.41	0.84	0.72	1.65	1.43
P01_transcript_2420	22.76	25.46	22.97	20.11	26.54	29.48	35.05	34.43	34.55	38.85	40.54	42.6	0.12	0.03	0
P01_transcript_2423	3.84	3.38	3.47	3.72	4.17	4.51	1.77	1.66	1.29	1.97	2.81	1.84	1.39	1.42	1.36
P01_transcript_2427	2.94	3.19	7.27	270.33	592.93	720.96	1347.11	907.95	943.15	492.84	113.04	60.09	230.6	77.38	74
P01_transcript_2428	6.95	6.07	5.75	3.53	2.85	2.68	8.49	5.54	7.64	9.46	8.32	8.44	3.81	3.15	3.26
P01_transcript_2429	12.8	12.53	9.49	17.54	19.39	17.58	19.78	13.86	13.99	11.36	11.82	15.18	31.7	39.02	41.29
P01_transcript_2430	51.78	35.37	40.1	30.49	17.47	5.56	1.54	1.72	1.29	1.21	0.18	0.12	1.2	1.47	0.52
P01_transcript_2434	21.38	21.95	14.25	3.11	10.19	10.87	27.22	30.85	28.33	24.15	21.17	23.08	47.54	45.16	44.75
P01_transcript_2436	11.22	11.19	9.43	13.54	42.19	48.55	0.11	0.1	0.03	0.08	0.07	0.11	71.22	66.68	68
P01_transcript_2444	4.18	3.31	3.1	1.63	2.32	1.48	6.19	6.65	6.04	1.78	1.39	1.89	1.16	0.93	0.53
P01_transcript_2446	33.7	35.15	37.94	34.3	46.71	42.41	151.57	178.06	161.84	80.05	77.79	81.33	164.68	166.04	168.64
P01_transcript_2447	9.24	10.18	11.04	11.82	13.38	14.7	5.16	1.94	2.5	2.45	0.71	0.23	2.09	0.2	0.46
P01_transcript_2450	8.59	10.95	11.69	9.66	8.61	7.96	6.06	6.58	6.85	4.09	3.43	3.9	6.21	5.69	5.19
P01_transcript_2451	23.39	21.95	21.32	37.41	10.95	9.56	7.8	7.09	9.31	36.72	37.87	41.43	5.25	4.8	4.57
P01_transcript_2452	4.93	5.32	4.42	4.75	5.38	6.09	3.4	3.48	3.61	2.88	2.03	2.82	0.04	0.04	0.01
P01_transcript_2454	19.17	18.8	15.02	15.86	14.77	15.87	3.53	3.7	3.69	1.83	1.45	1.81	1.04	0.84	0.73
P01_transcript_2455	5.93	5.99	5.87	6.72	5.41	5.95	4.57	4.82	4.37	4.02	4.26	4.71	2.11	0.78	0.47
P01_transcript_2456	21.41	21.99	20.52	20.01	15.92	15.22	8.28	6.77	6.09	5.99	4.89	5.95	7.51	7.18	6.38
P01_transcript_2458	6.94	8.12	7.5	3.13	3.54	3.35	2.2	2.6	2.49	1.34	1.3	1.05	0.94	0.75	0.63
P01_transcript_2459	55.43	48.61	48.91	47.97	48.89	50.41	57.11	63.45	63.18	95.18	80.68	72.41	43.84	22.91	21.95
P01_transcript_2460	0.75	1.01	0.91	2.31	3.1	3.01	5.12	9.24	5.51	10.66	6.66	6.43	5.84	1.58	1.64
P01_transcript_2461	8.46	9.02	9.11	6.45	7.36	5.55	3.1	3.35	3.4	5.67	5.57	4.87	2.79	2.44	2.28
P01_transcript_2464	7.67	8.6	7.63	11.65	14.27	11.04	5.83	3.88	5.64	9.43	7.11	8.45	6.73	7.02	6.83
P01_transcript_2466	8.44	9.17	7.95	6.09	18.66	25.79	12.57	15.04	14.79	13.81	19.63	21.98	25.23	34.9	35.9
P01_transcript_2467	0.12	0.07	0.1	3.7	1.52	1.38	3.55	3.09	3.17	0.51	2	1.21	5.99	5.68	6.07
P01_transcript_2469	1.62	2.33	1.3	8.86	5.2	5.86	10.88	14.6	13.72	9.52	12.74	12.03	1.67	1.72	1.53
P01_transcript_2470	32.38	33.25	31.34	30.03	37.57	41.59	17.82	15.75	15.62	18.22	15.33	15.72	24.06	20.48	19.93
P01_transcript_2471	0	0.01	0	0	0.92	0.48	1.86	2.53	1.22	1.37	1.16	0.9	0.06	0.17	0.43
P01_transcript_2476	14.93	14.38	13.73	15.27	14.99	15.38	15.97	14.75	14.56	8.3	6.12	8.32	3.12	1.01	0.73
P01_transcript_2481	25.04	28.07	29.56	26.7	24.13	22.42	26.77	26.44	25.57	25.7	23.74	25.25	29.58	35.58	36.54
P01_transcript_2484	11.34	11.62	11.15	14.28	13.6	13.38	9.63	7.75	7.38	8.21	7.28	5.35	4.49	3.7	3.31
P01_transcript_2485	11.83	8.27	5.77	3.17	4.87	3.66	11.26	7.7	7.11	4.71	3.49	4.08	2.05	1.74	2.13
P01_transcript_2487	9.86	8.59	8.35	8.15	7.41	6.83	9.08	10.25	9.3	9.59	9.57	11.11	4.32	3.11	2.71
P01_transcript_2488	13.04	16.39	15.28	11.02	18.68	15.86	26.02	24.25	23.86	1.39	1.66	1.63	1.75	1.75	1.94
P01_transcript_2494	31.57	37.71	35.61	23.68	27	25.95	11.95	11.46	12.95	16.01	14.28	15.48	31.29	38.21	39.29
P01_transcript_2495	0.84	1.26	1.16	81.49	65.05	103.77	95.52	99.21	110.03	34.04	31.15	32.87	17.77	26.45	27.47
P01_transcript_2496	45.15	41.77	43.95	11.1	10.03	8.5	2.15	1.65	2.11	1.4	0.56	0.06	0.65	0.04	0.11
P01_transcript_2498	29.32	27.29	29.42	25.37	32.01	38.64	25.7	28.08	29.26	29.12	28.13	32.05	21.54	22.26	21.31
P01_transcript_2501	0.16	0.11	0.19	0.45	0.13	0.52	1.68	1.45	1.88	3.22	3.82	5.09	13.69	14.79	16.59
P01_transcript_2513	1.91	4.57	3.03	8.95	6.76	5.22	2.43	3.27	1.99	3.34	7.02	5.67	7.77	6.92	7.96
P01_transcript_2514	2.51	2.56	2.83	1.88	2.39	2.49	1.32	0.94	0.65	1.92	1.76	1.65	1.86	1.51	0.97
P01_transcript_2515	2.83	2.12	2.24	4.73	2.89	1.85	4.82	5.33	6.2	8.74	10.64	11.28	27.09	23.71	25.47
P01_transcript_2519	4.59	4.06	4.05	2.64	3.83	3.9	12.31	15.75	13.49	4.5	4.45	4.04	0.34	0.55	0.3
P01_transcript_2523	10.8	10.82	9.57	17	15.64	16.42	19.32	18.21	18.48	19.16	15.6	19.47	27.79	23.56	23.33
P01_transcript_2524	18.46	19.19	17.5	36.78	37.18	41.89	30.59	33.78	34.01	29.45	29.32	29.97	35.22	36.06	35.79
P01_transcript_2525	4.73	4.46	4.09	3.88	4.87	4.78	6.68	7.64	7.55	11.39	17.53	14.66	19.75	14.14	13.43
P01_transcript_2528	1.3	1.07	1.24	0.97	0.96	0.55	6.19	6.16	7.42	3.21	1.85	2.26	1.51	1.13	1.54
P01_transcript_2530	71.2	75.61	74.46	40.86	40.83	39.9	1.4	1.14	1.51	1.14	0.31	0.1	1.16	0.25	0.37
P01_transcript_2532	0.02	0.16	0.2	0.06	0.06	0	13.82	12.62	13.42	0.04	0.07	0.02	0.51	0.41	0.44
P01_transcript_2535	8.14	8.38	8.34	10.39	10.23	9.57	5.06	5.65	4.68	3.54	3.81	3.64	5.6	4.75	4.33
P01_transcript_2537	1.7	1	1.62	2.91	1.85	1.45	0.64	0.77	0.56	11.06	3.53	0.86	3.37	2.97	3.27
P01_transcript_2538	5.85	6.29	6.24	9.48	8.77	9.27	6.01	6.18	5.53	5.38	4.14	3.88	1	0.85	0.77
P01_transcript_2542	27.17	26.19	26.76	29.08	38.4	35.73	21.57	20.17	20.11	18.9	12.86	15.55	8.22	5.47	5.23
P01_transcript_2546	205.3	236.54	237.25	157.44	178.56	188.32	71.92	66.45	78.74	79.72	73.32	80.33	43.7	58.79	55.05
P01_transcript_2547	6.7	7.26	7.49	5.34	5.11	4.22	6.32	7.23	6.78	8.07	8.85	9.51	8.38	3.36	3.05
P01_transcript_2548	9.4	9.87	8.97	10.32	8.68	9.32	8.75	9.01	8.88	9.49	9.21	7.98	5.6	5.85	5.83
P01_transcript_2549	5.53	7.48	6.45	0.91	1.36	1.12	10.98	7.47	8.08	0	0.06	0.07	0.02	0.07	0.03
P01_transcript_2550	3.91	4.82	4.07	4.3	2.35	1.47	3.69	1.97	2.11	0.41	0.13	0.06	4.24	1.21	1.09
P01_transcript_2554	6.04	6.21	6.63	5.48	6.96	8.66	5.74	5.35	6.3	7.31	8.82	8.25	7.2	8.68	7.89
P01_transcript_2555	8.01	8.24	8.09	9.42	9.86	11.02	8.46	8.86	8.51	12.54	11.25	10.33	6.76	7.27	7.31
P01_transcript_2557	0.78	1.19	1.21	1.21	1.83	1.54	6.75	6.89	6.82	6.4	10.13	8.76	6.8	5.42	7.59
P01_transcript_2562	49.87	58.82	55.05	13.01	17.83	19.17	9.4	7.14	7.49	5.12	3.34	2.77	2.81	2.42	2.14
P01_transcript_2564	21.22	26.02	23.15	13.71	19.04	22.83	15.39	17.81	19.3	18.65	23.54	22.65	16.87	25.57	24.05
P01_transcript_2567	24.48	26.27	24.94	15.18	15.89	18.02	27.2	31.41	28.39	18	13.37	13.6	15.25	4.77	4.84
P01_transcript_2569	5.85	5.07	3.06	8.91	4.51	6.7	0	0	0	0	0	0.01	5.83	7.3	7.01
P01_transcript_2572	59.68	63.21	71.65	57.76	67.44	62.83	48.36	61.19	65.33	37.84	38.49	36.52	3.46	3.64	3.73
P01_transcript_2574	81.08	66.3	65.28	70.17	84.38	60.49	44.38	14.55	22.52	7.85	5.89	4.37	0.28	0.33	0.06
P01_transcript_2577	25.27	26.21	25.22	25.13	22.67	22.89	26.39	27.15	25.54	37.01	30.44	32.8	22.28	19.38	20.36
P01_transcript_2578	2.01	2.09	1.9	2.9	3.11	3.81	4.27	4.21	4.55	4.47	4.05	5.36	3.17	4.1	4.17
P01_transcript_2580	9.71	10.11	9.39	11.21	12.53	12.92	5.61	5.5	5.25	6.65	7.29	5.78	3.4	3.79	3.85
P01_transcript_2586	2.09	2.24	1.71	4.21	7.33	5.42	6.4	7.35	6.8	14.82	12.95	14.08	0.8	0.88	0.62
P01_transcript_2588	5.82	7.11	7.5	13.43	18.47	17.32	8.64	12.26	13.95	19.57	20.03	21.27	16.6	27.64	33.38
P01_transcript_2590	11.04	12.53	10.57	11.76	12.98	16.68	19.3	18.31	21.03	16.25	9.42	10.17	19.69	8.04	6.6
P01_transcript_2591	5.19	5.06	4.33	4.35	4.36	4.72	2	1.55	2.09	2.38	2.15	2.1	1.87	3.36	3.37
P01_transcript_2592	4.26	3.03	3.74	2.63	1.44	1.2	0.63	0.75	0.66	1.88	2.15	2.23	0.42	0.54	0.43
P01_transcript_2593	1.64	1.63	1.69	1.41	1.19	0.97	1.01	2.82	4.29	15.63	44.58	28.24	14.04	12.69	10.57
P01_transcript_2595	20.14	23.51	22.22	18.39	19.8	19.46	10.87	8.99	9.45	8.56	5.01	5.41	3.73	3.39	3.45
P01_transcript_2597	31.95	28.6	26.93	31.95	35.54	43.2	35.7	33.6	33.66	36.84	38.44	43.48	16.04	10.28	10.54
P01_transcript_2599	14.04	15.95	13.74	14.37	13.35	16.94	19.86	28.85	28.48	23.12	31.47	26.26	1.29	0.51	0.91
P01_transcript_2600	11.56	11.25	9.99	17.38	22.71	24.4	18.25	17.65	19.16	7.49	6.8	7.59	11.81	8.48	8.33
P01_transcript_2602	0.45	0.22	0.38	0.89	1.22	1.34	12.83	13.7	9.99	1.35	0.94	0.55	2.37	0.49	0.79
P01_transcript_2603	0.01	0.01	0	0	0.35	0.89	0.01	0.01	0.07	21.81	68.77	40.26	4.64	4.8	3.6
P01_transcript_2607	34.98	32.59	27.58	47.95	35.35	54.09	10.13	5.95	8.96	83.04	87.07	91.68	0.11	0	0
P01_transcript_2609	26.77	25.02	23.72	17.63	21.59	22.8	22.3	19.04	20.41	30.14	23.97	27.1	10.08	8.58	9.99
P01_transcript_2610	29.17	30.83	28.42	23.26	23.33	23.1	17.42	16.89	16.57	18.62	25.38	26.65	21.31	20.71	20.58
P01_transcript_2613	0.06	0.14	0.08	0.27	1.23	1.13	22.1	23.65	25.97	0.61	0.24	0.44	0.97	0.23	0.22
P01_transcript_2614	8.56	6.94	8.7	9.08	16.02	15.06	8.96	12.35	12.67	4.76	3.85	4.03	7.34	11.47	9.16
P01_transcript_2615	43.56	48.18	42.85	13.14	13.07	10.79	5.16	2.9	2.96	1.83	0.36	0.09	0.81	0.19	0.35
P01_transcript_2616	29.02	32.42	30.87	4.46	4.55	4.23	1.25	1.49	1.36	1.34	0.65	0.67	1.28	1.11	0.96
P01_transcript_2617	0.07	0.12	0.07	0.96	2.03	3.23	0.15	0.78	1.84	72.36	219.42	131.85	10.91	11.36	7.9
P01_transcript_2618	78.04	80.6	65.23	44.57	48.04	36.47	45.88	46.24	48.06	22.46	31.36	32.87	24.42	17.02	18.1
P01_transcript_2620	6.55	5.68	5.69	5.57	6.37	7.02	7.35	9.3	10.17	11	24.41	16.62	5.35	4.31	5.12
P01_transcript_2623	0.02	0.03	0	0.01	0.03	0.01	0.03	0	0.01	0.02	0.01	0	25.32	20.01	20.13
P01_transcript_2632	1.17	1.27	1.1	8.97	3.71	4.61	0.17	0.15	0.13	0	0	0.07	0	0	0
P01_transcript_2633	10.69	10.68	5.59	0.3	1.07	0.9	7.05	6.35	5.53	0	0	0	23.98	18.48	19.49
P01_transcript_2634	39.11	38.64	35.95	30.37	31.64	27.54	19.45	15.67	16.45	17.9	17.28	18.69	26.3	27.66	30.5
P01_transcript_2636	0	0	0.02	0.3	0.19	0.3	0.15	0.14	0.14	0.94	5.69	3.37	0.68	0.47	0.41
P01_transcript_2638	31.35	33.96	35.72	21	21.24	23.56	42.74	57.85	61.27	105.88	123.9	145.77	28.91	8.28	7.76
P01_transcript_2642	1.6	1.69	1.59	0.53	0.4	0.49	0.91	0.38	0.41	0.15	0.1	0.11	0.17	0.04	0.24
P01_transcript_2643	12.67	10.64	8.35	9.73	6.82	5.27	3.32	2.94	2.95	8.67	6.58	4.19	2.79	0.4	0.97
P01_transcript_2645	3.17	3.86	3.47	5.81	6.26	5.87	11.44	13.78	13.07	13.55	14.99	23.62	2.88	0.66	1.07
P01_transcript_2654	18.29	12.94	10.24	9.67	17.44	14.69	6.75	10.96	10.66	7.48	5.79	5.74	3.66	1.57	1.35
P01_transcript_2664	23.21	23.45	20.55	14.75	22.62	23.54	15.76	15.86	16.45	19.05	10.43	10.63	7	4.8	5.99
P01_transcript_2666	7.52	7.09	8.15	9.04	8.98	8.78	5.89	6.83	7.16	10.35	7.21	7.56	2.26	1.94	1.69
P01_transcript_2668	8.51	7.62	8.99	6.29	9.57	14.27	7.77	5.95	7.54	0.71	0.76	0.88	1.42	2.28	2.14
P01_transcript_2669	10.61	10.36	9.71	7.64	7.87	7.53	4.18	3.49	3.91	3.11	2.46	2.64	2.42	1.93	1.87
P01_transcript_2677	55.3	61.15	61.27	39.89	39.8	50.6	3.52	3.9	3.15	0.05	0.64	0.74	25.64	22.73	23.68
P01_transcript_2679	432.27	411.48	424.56	288.71	334.24	419.31	260.31	320.59	319.1	730.14	607.41	763.4	116.63	68.25	63.45
P01_transcript_2680	24.1	26.4	26.21	34.31	46.56	64.89	105.71	132.23	115.43	82.75	62.51	65.57	25.9	13.04	12.96
P01_transcript_2682	3.17	3.55	4.01	4.73	2.78	2.86	11.3	13.2	13.3	0.33	0.12	0.59	0.04	0.2	0.12
P01_transcript_2685	74.21	78.64	72.25	55.13	52.83	48.81	26.61	28.19	27.49	27.42	29.43	27.82	11.56	8.39	8.8
P01_transcript_2686	31.7	33.66	31.98	27.08	33.52	41.67	14.04	14	13.63	16.25	14.73	14.47	12.23	11.3	10.72
P01_transcript_2687	2.6	2.87	3.18	1.86	2.62	2.72	1.48	1.27	1.58	5.32	7.82	6.24	0.56	0.55	0.62
P01_transcript_2692	15.06	15.99	15.48	11.86	9.95	8.24	6.71	6.92	6.8	9.86	8.87	9.05	0.61	0.47	0.64
P01_transcript_2693	9.49	11.83	14.08	7.97	12.81	8.91	8.57	7.7	7.93	13.29	19.57	16.16	1.82	2.69	2.85
P01_transcript_2694	8.16	9.23	7.87	6.36	8.48	9.84	2.54	2.15	2.29	4.91	5.84	4.28	2.19	1.44	1.87
P01_transcript_2695	8.27	6.79	7.49	2.96	3.73	2.76	4.51	4.76	4.42	1.98	1.51	1.9	0.68	1.3	1.67
P01_transcript_2696	31.73	32.61	29.09	24.66	25.06	26.99	19.65	17.18	16.78	13.65	6.89	6.92	3.18	0.57	0.75
P01_transcript_2699	47.9	54.03	49.48	45.82	43.72	42.99	35.33	29.98	28.36	28.07	19.3	19.92	10.93	11.02	9.71
P01_transcript_2700	18.24	16.93	18.35	8.44	11.8	14.29	32.38	23.32	33.67	11.43	13.49	14.14	7.16	28.06	26.36
P01_transcript_2701	1.26	1.91	1.24	9.31	14.65	10.95	115.79	128.96	136.19	3.75	2.43	3.45	16.38	5.18	6.23
P01_transcript_2706	6.18	6.62	6.14	5.44	5.34	4.56	4.44	4.03	4.14	6.14	5.26	5.53	5.05	5.17	5.01
P01_transcript_2707	11.53	13.72	11.21	15.16	9.11	10.14	1.35	0.93	0.48	1.02	0.72	0.65	0.23	0.27	0.15
P01_transcript_2708	10.96	10.21	10.53	12.42	11.62	10.81	14.1	13.63	14.06	12.11	10.06	10.12	5.71	5.66	5.69
P01_transcript_2711	6.12	4.63	4.59	5.61	7.94	9.5	23.55	33.75	33.84	18.06	23.15	20.28	17.54	3.16	2.97
P01_transcript_2713	8.89	9.19	8.68	13.5	15.76	15.78	25.76	23.38	25.98	18.85	22.59	21.72	19.48	30.27	34.96
P01_transcript_2716	13.62	14.4	12.77	8.96	8.98	8.8	6.11	5.88	6.34	4.14	5.16	4.02	7.75	10.58	10.78
P01_transcript_2717	1.53	1.61	1.71	2.98	2.32	1.36	1.28	1.2	1.27	2.16	1.98	2.18	2.16	1.39	1.63
P01_transcript_2718	42.09	46.35	45.08	42.52	42.53	37.66	38.86	37.63	38.93	57.66	72.9	78.44	24.95	30.5	28.16
P01_transcript_2724	26.61	29.07	30.54	17.16	14.34	13.63	6.53	5.86	5.5	4.87	1.61	1.37	2.56	1.16	0.95
P01_transcript_2729	3.58	4.26	2.21	16.98	47.68	54.65	53.13	40.44	40.86	0.55	0.48	0.39	0.13	0.12	0.08
P01_transcript_2733	21.79	23.84	21.82	21.47	28.35	27.85	39.52	44.84	44.94	41.3	33.67	35.3	7.15	6.59	6.39
P01_transcript_2734	3.75	4.05	2.48	5.75	9.28	8	17.06	4.83	7.53	10.19	8.78	10.84	201.06	640.22	727.54
P01_transcript_2735	1.59	1.69	2.57	0.88	0.93	1.03	1.05	0.89	0.66	0.04	0	0	0.02	0	0
P01_transcript_2738	18.84	16.42	14.15	4.48	4.01	2.48	1.97	1.34	1.33	1.81	0.62	0.33	0.62	0.26	0.46
P01_transcript_2740	19.88	20.05	21.22	16.62	12.01	11.29	6.74	7.96	6.01	6.08	7.19	7.7	8.17	4.48	3.51
P01_transcript_2741	1.86	1.44	3	1.12	1.82	2.19	1.61	3.08	2.22	0.02	0.15	0.04	3.16	1.95	0.5
P01_transcript_2742	30.57	25.25	25.92	74.74	150.82	130.4	241.95	174.48	186.69	156.01	94.39	97.85	1.19	1.37	1.84
P01_transcript_2744	2.31	2.11	2.39	9.73	21.97	32.5	9.2	7.81	8.55	14.22	13.2	12.71	12.27	17.54	18.94
P01_transcript_2754	25.04	26.88	25.18	22.39	21.74	16.03	3.88	3.87	3.23	4.72	2.34	1.94	3.93	6.41	6.23
P01_transcript_2758	0.31	0.39	0.28	0.34	0.23	0.22	0.43	0.75	0.71	2.54	1.29	2.11	0.5	0.08	0.07
P01_transcript_2759	14.84	14.78	14.6	17.61	15.19	15.91	19.77	22.27	22.53	22.75	17.4	18.96	23.39	17.48	18.18
P01_transcript_2761	3.15	2.6	2.41	9.93	7.51	6.51	11.27	10.74	12.51	10.8	7.29	7.45	0.01	0.01	0
P01_transcript_2762	5.19	4.92	5.36	8.39	6.7	6.03	6.09	6.29	6.3	6.52	4.62	4.57	4.42	4.34	4.05
P01_transcript_2763	0.09	0.15	0.11	0.04	0.23	0.26	1.07	4.77	7.16	33.03	136.52	83.51	45.24	38.58	36.66
P01_transcript_2764	2.49	2.32	3.66	5.03	5.29	5.49	4.82	5.24	4.36	1.95	1.87	1.6	5.3	5.42	6.69
P01_transcript_2769	28.03	28.31	27.5	18.33	18.04	17.26	8.98	8.56	8.58	6.8	4.82	4.2	4.26	2.82	2.49
P01_transcript_2770	3.53	3.74	3.45	9.12	9.79	7.74	13.37	12.9	11.25	7.96	10.18	9.7	40.39	69.67	75.81
P01_transcript_2775	3.84	3.89	4.03	8.11	10.93	13.65	7.24	6.97	6.83	11.2	12.5	14.1	9.56	7.53	7.47
P01_transcript_2777	33.82	35.47	34.89	35.1	29.36	34.05	32.02	37.72	35.98	23.6	28.83	28.98	46.66	41.55	37.18
P01_transcript_2779	0.04	0.03	0.02	2.31	13.8	21.64	0	0.04	0.08	0.01	0	0	0	0	0.03
P01_transcript_2781	13.12	12.32	12.19	14	14.34	15.56	15.1	15.24	14.77	16.51	14.33	15.62	13.54	16.32	17.63
P01_transcript_2784	5.23	7.35	5.9	0.72	0.52	0.59	1.06	0.45	0.74	2.99	2.54	2.32	0.13	0.16	0.27
P01_transcript_2787	16.79	16.2	17.25	22.67	19.62	18	28.16	28.41	25.49	25.24	16.59	19.2	3.19	0.87	1.18
P01_transcript_2788	2.92	5.84	5.09	8.97	13.13	7.34	8.05	6.73	6.33	0	0.16	0	0.64	0.16	0.04
P01_transcript_2789	6.46	5.02	4.58	2.82	2.19	2.06	4.92	4.36	4.11	3	2.71	3.11	2.26	1.65	1.65
P01_transcript_2790	29.28	32.22	33.69	8.96	6.52	6.68	1.57	0.69	0.79	1.63	0.41	0.22	0.71	0.05	0.2
P01_transcript_2792	36.35	33.1	28.5	17.81	24.86	27.29	50.03	59.14	55.05	59.2	87	101.66	67.98	32.04	25.83
P01_transcript_2800	0.59	0.56	0.6	0.25	0.64	1	0.31	0.22	0.29	10.43	67.72	39.69	12.6	10.63	10.97
P01_transcript_2802	9.76	11.8	10.89	11.44	11.58	12.13	10.87	10.94	11.24	8.71	4.93	5.98	6.23	1.48	1.56
P01_transcript_2803	0.75	0.91	0.88	0.63	0.76	0.4	1.73	2.35	1.84	0.28	0.43	0.35	0.11	0.3	0.02
P01_transcript_2809	15.85	30.3	27.2	0.09	0.64	0.69	0	0.03	0	0	0.05	0.05	0.01	0.02	0.05
P01_transcript_2812	2.02	2.62	1.94	0.35	0.74	0.95	1.35	0.96	1.02	0.31	0.49	0.36	8.89	10.06	10.16
P01_transcript_2813	1.98	1.55	1.96	4.24	3.4	2.99	3.1	3.67	3.36	0.93	0.54	0.56	1.44	0.95	0.91
P01_transcript_2814	9.03	7.31	9.2	3.93	5.08	5.34	2.71	2.73	2.83	37.39	39.59	43.72	2.22	0.57	0.46
P01_transcript_2815	24.99	21.61	21.07	7.49	8.39	8.62	17.06	24.72	21.86	19.99	15.99	18.77	3.18	0.96	1.1
P01_transcript_2824	4.96	2.35	1.81	2.16	0.98	1.09	5.98	4.03	2.55	2.64	4.17	7.44	221.58	249.25	222.23
P01_transcript_2826	0.07	0.1	0.21	0.62	1.33	2.5	0.06	0.01	0.1	7.8	8.28	8.24	0.26	0.18	0.18
P01_transcript_2827	43.66	39.08	28.19	72.95	64.63	63.01	46.18	37.3	41.68	93.12	113.09	107.31	51.81	37.77	42.3
P01_transcript_2828	47.09	50.77	45.65	14.34	20.64	22.2	14.99	15.82	15.57	13.44	10.66	13.02	7.03	7.28	7.07
P01_transcript_2829	0.26	0.24	0.11	0.19	0.63	0.08	34.97	139.98	149.96	285.04	815.45	509.6	195.67	165.93	160.6
P01_transcript_2830	24.33	23.92	23.66	28.81	21.41	26.25	12.81	11.25	13.41	17.12	20.68	21.25	12.37	50.61	50.71
P01_transcript_2831	11.57	15.13	11.01	4.45	6.33	6.66	11.48	9.71	11.22	13.51	13.06	14.58	1.48	1.74	1.2
P01_transcript_2832	1.48	1.33	0.88	3.74	4.49	5.51	3.1	3.5	3.32	0.35	0.23	0.26	6.98	8.53	8.12
P01_transcript_2833	6.77	7.63	4.99	12.07	10.78	12.1	10.89	12.05	11.85	19.29	20.88	22.2	8.97	9.74	10.93
P01_transcript_2837	17.11	17.49	19.47	14.54	15.85	14.94	21.42	14.9	15.19	7.35	4.74	5.68	5.22	2.29	2.37
P01_transcript_2838	22.92	22.32	21.52	19.28	17.6	18.7	18.59	15.51	14.49	14.11	7.86	8.01	7.44	5.87	8.69
P01_transcript_2839	9.43	9.77	8.99	3.49	4.56	4	1.47	1.28	1.24	7.85	5.51	6.04	1.56	1.25	1.17
P01_transcript_2841	6.95	6.63	7.53	3.07	3.47	3.3	1.9	2	2.02	3.01	3.03	2.9	3.63	3.33	3.41
P01_transcript_2845	18.84	20.79	19.93	6.39	6.78	9.92	5.41	5.75	5.61	4.14	2.63	3.07	5.56	6.84	6.64
P01_transcript_2846	4.52	3.41	2.94	6.39	7.61	7.52	10.35	12.72	11.13	12.87	18.57	27.75	19.06	17.46	15.28
P01_transcript_2848	0.23	0.1	0.01	0.59	0.76	0.72	3.26	4.89	3.47	6.86	6.46	7.15	0.71	0.18	0.13
P01_transcript_2851	8.63	8.5	8.53	7.41	11.46	12.69	6.96	7.07	8.06	7.36	7.09	6.52	5.39	6.9	6.99
P01_transcript_2852	2.02	1.72	0.79	21.33	8.95	12.3	27.94	22.76	23.13	0.92	0.76	0.75	0.54	0.27	0.43
P01_transcript_2856	35.96	36.36	35.33	17.7	20.01	23.86	4.87	4.48	5.52	5.47	4.93	3.46	2.47	1.47	1.48
P01_transcript_2857	1.82	1.94	1.69	2.44	2.4	2.22	2.59	2.55	2.43	4.13	3.98	4.81	2.44	1.53	1.69
P01_transcript_2862	7.02	7.01	7.26	4.75	4.47	3.65	3.63	2.93	3.41	1.58	2.12	1.55	4.37	4.1	4.2
P01_transcript_2867	12.54	12.54	12.99	17.58	21.26	26.43	11.59	12.32	13.8	33.12	36.94	38.1	63.9	81.6	90.93
P01_transcript_2868	0.51	0.91	0.78	3.43	3.08	2.35	0.14	0.04	0.02	0.33	0.12	0.1	1.07	0.62	0.54
P01_transcript_2870	7.71	8.09	7.8	4.6	5.05	5.36	1.91	1.56	2.08	3.11	2.91	2.53	1.57	1.88	1.38
P01_transcript_2871	6.02	5.23	5.65	25.66	22.52	25.17	51.75	55.75	56.4	61.61	30.75	33.7	14.06	3.98	3.99
P01_transcript_2872	26.28	19.21	30.04	0	0	0.54	3.83	3.76	3.41	4.87	4.65	4.03	20.24	6.17	6.89
P01_transcript_2883	7.93	7.81	7.5	7.09	8.07	8.2	11.24	11.97	9.95	7.76	6.56	7.99	14.27	15.46	17.06
P01_transcript_2884	83.12	116.49	116.04	49.73	51.74	59.39	0.86	0.19	0.92	21.66	5.44	4.35	7.02	1.68	2.48
P01_transcript_2888	16.18	15.73	17	12.38	15.75	17.13	15.68	18.32	16.76	17.19	15.76	15.45	2.24	2.35	2.94
P01_transcript_2889	0	0	0	0	0.02	0.01	0	0	0.04	5.15	31.34	17.41	2.72	2.89	1.86
P01_transcript_2895	92.33	83.85	85.25	71.65	69.95	77.71	134.11	147.5	130.74	90.47	59.09	63.41	21.27	6.83	6.41
P01_transcript_2898	91.91	106.45	97.19	15	21.92	15.15	3.84	4.74	5.39	1.89	0.6	0.24	1.49	0.41	0.41
P01_transcript_2899	3.81	3.78	3.58	2.8	2.79	2.5	1.62	1.7	1.84	3.53	10.22	7.46	4.44	4.55	4.25
P01_transcript_2901	15.07	14.21	15.23	11.16	11.41	13.24	17.32	19.54	18.4	15.67	15.7	17.75	15.11	9.84	9.84
P01_transcript_2903	8.17	8.43	8.31	7.92	5.34	7.17	4.25	4.41	4.62	4.9	5.1	5.21	4.73	4.24	4.41
P01_transcript_2905	3.67	2.87	4.32	1.86	0.92	1.29	0.21	0.06	0	0.02	0.01	0	0	0	0.02
P01_transcript_2906	0	0	0	0.01	0.11	1.07	0.06	0.08	0.04	1.69	13.42	7.53	1.68	1.86	1.41
P01_transcript_2908	16.23	20.39	16.46	9.76	10.58	8.72	6.11	6.85	7.38	7.21	6.67	6.86	4.42	4.73	4.27
P01_transcript_2909	0	0	0	0	0	0	0.02	0	0.07	13.68	43.22	25.99	9.35	8.29	6.38
P01_transcript_2913	4.48	4.17	3.57	6.43	7.09	5.8	4.87	4.89	4.92	5.2	4.41	3.82	3.56	3.98	4.02
P01_transcript_2917	21.06	20.98	22.01	14.18	15.2	14.96	12.57	12.86	13.26	6.83	7.01	6.01	9.65	8.09	8.65
P01_transcript_2919	11.4	10.15	8.4	8.9	10.2	8.87	12.27	13.18	13.68	13.06	16.39	14.42	13.04	10.69	11.84
P01_transcript_2922	33.74	30.71	39.36	9.59	10.68	20.25	66.19	77.08	67.38	4.18	5.23	2.65	136.35	86.34	73.26
P01_transcript_2923	10.46	10.96	10.51	9.35	9.3	10.28	7.07	7.48	7.7	10.41	13.11	11.29	6.28	4.83	4.59
P01_transcript_2924	21.14	21.5	20.03	16.92	31.17	37.2	29.13	35.86	27.62	8.51	2.44	2.6	5.38	0.76	0.91
P01_transcript_2927	213.8	218.76	218.6	135.53	150.8	184.17	39.89	41.59	52.24	101.29	109.52	95.23	35.85	24.95	23.2
P01_transcript_2928	29.34	29.75	29.31	48.22	42.76	44.99	48.95	42.83	43.86	34.62	25.26	27.98	26.95	27.15	27.33
P01_transcript_2930	48.96	51.52	49.46	32.26	33.09	38.78	11.83	8.18	9.68	15.3	6.61	6.88	15.03	6.28	6.89
P01_transcript_2931	17.38	16.75	16.68	10.93	11.21	13.16	9.45	9.33	10.26	11.1	11.83	10.82	13.52	11.91	11.12
P01_transcript_2932	0.65	1.27	1.22	0	0	0	8.47	7.4	7.57	5.04	5.44	6.84	0	0.06	0.11
P01_transcript_2938	0	0	0	0.28	0.58	0.48	1.46	0.98	1.04	0.64	0.69	0.82	0.38	0.11	0.15
P01_transcript_2941	0.15	0.21	0.18	0.01	0.05	0.03	0.19	0.79	0.76	3.74	15.31	8.7	3.97	3.23	3.2
P01_transcript_2943	30.86	30.74	18.96	115.3	128.52	142.31	16.92	12.36	19.32	15.56	8.12	6.2	1.68	0.88	1.42
P01_transcript_2945	5.62	6.81	6	9.45	8.7	8.2	0.87	1.18	1.22	5.98	4.8	4.04	2.66	1.58	2.55
P01_transcript_2947	8.22	12.21	12.21	74.2	58.81	47.74	28.48	24.97	22.7	0.74	0.58	0.44	0.15	0.03	0.05
P01_transcript_2948	18.63	17.92	18.61	16.29	17.35	20.61	13.09	13.36	13.7	13.18	9.29	13.13	14.73	16.54	15.22
P01_transcript_2950	0.03	0	0.01	0	0.07	0.01	1.29	9.48	12.35	14.89	56.96	34.1	68.73	62.25	61.76
P01_transcript_2951	13.31	12.14	10.97	6.41	9.1	9.36	8.5	7.49	7.23	5.26	4.05	3.47	6.02	6.23	6.75
P01_transcript_2955	1.18	1.35	1.17	2.16	2.78	1.41	2.89	3.77	3.06	0.69	0.79	0.93	0.24	0.14	0.24
P01_transcript_2956	68.58	66.06	61.01	8.35	19.28	13.59	18.96	18.89	20.94	157.85	136.09	119.72	97.3	72.12	64.12
P01_transcript_2957	7.73	7.8	7.47	10.82	10.95	11.85	12.4	11.12	10.85	11.79	10.19	10.87	4.67	4.05	4.41
P01_transcript_2960	53.01	56.86	59.91	25.51	27.72	30.54	20.65	20.03	21.79	18.41	19.49	21.13	15.17	21.71	22.52
P01_transcript_2962	7.79	7.81	8.47	11.23	15.41	17.18	11.65	9.42	8.41	8.2	6.38	7.43	6.33	4.13	3.47
P01_transcript_2979	73.33	71.88	74.65	71.22	74.13	72.44	34.3	42.26	39.05	36.69	44.37	42.95	43.27	47.82	46.79
P01_transcript_2984	2.92	3.55	2.59	5.88	4.5	6.13	2.1	1.53	2.31	1	0.55	0.85	0.58	0.75	0.7
P01_transcript_2985	47.59	53.21	49.24	55.77	47.27	42.1	22.39	26.99	28.02	56.02	72.58	94.44	20.76	7.46	7.22
P01_transcript_2987	10.72	13.74	13.94	9.81	5.8	3.88	1.37	1.01	1.7	3.89	3.73	2.7	0.24	0.38	0.08
P01_transcript_2988	3.6	4.16	3.91	3.41	4.04	3.42	2.6	2.49	2.82	5.75	19.14	13.11	9.86	8.4	7.99
P01_transcript_2989	10.07	11.8	10.94	8.71	6.41	3.76	1.3	0.71	1.07	0.42	0	0.28	0.6	0.22	0
P01_transcript_2999	5.66	6.03	3.6	3.1	4.73	5.05	1.57	2.07	1.09	0	0.01	0.03	0.06	0	0
P01_transcript_3000	0.49	0.69	0.75	0.53	0.55	0.3	0.16	0.35	0.53	8.72	35.55	21.68	43.46	35.54	32
P01_transcript_3001	32.67	41.72	42.31	46	41.89	33.98	26.73	23.03	25.36	22.65	16.16	18.04	20.53	24.19	24.28
P01_transcript_3002	4.32	4.44	3.79	1.09	2	2.65	8.72	12.62	10.21	2.65	3.32	2.61	0.08	0.1	0.05
P01_transcript_3005	7.84	8.22	7.38	7.18	6.49	6.43	5.02	4.99	5.11	4.92	4.98	6.58	8.08	5.38	5.88
P01_transcript_3011	26.57	30.04	29.08	23.46	19.8	26.22	4.1	3.82	4.13	3.75	2.87	2.85	3.43	2.71	3.45
P01_transcript_3015	13.62	18.16	16.7	7.81	15.65	20.31	16.41	20.12	23.94	12.74	172.85	154.46	853.95	971.17	1001.38
P01_transcript_3016	0.02	0.03	0.03	5.12	10.22	14.06	0.33	4.01	5.99	31.45	99.72	64.13	30.28	26.88	26.47
P01_transcript_3017	43.95	48.24	47.69	14.89	21.67	20.54	8.4	9.12	8.25	8.15	5.34	4.88	11.99	5.07	5.15
P01_transcript_3020	21.09	20.42	18.56	12.23	26.67	33.46	22.06	22.83	26.97	24.54	30.34	27.41	2.8	3.27	3.52
P01_transcript_3022	3.55	3.21	2.49	3.17	2.61	1.37	1.6	1.6	1.41	2.92	5.46	9.91	10	11.39	10.89
P01_transcript_3025	3.65	3.92	3.67	11.07	11.22	17.89	6.51	5.02	5.13	1.21	0.68	0.71	8.95	8.32	8.45
P01_transcript_3026	0.91	0.65	0.44	0.69	0.51	0.46	1.17	0.86	0.53	0.45	0.41	0.35	3.86	0.93	0.73
P01_transcript_3030	9.83	9.99	11.65	6.9	7.56	8.41	2.19	2.56	2.52	4.34	5.46	4.04	3.22	4.03	3.16
P01_transcript_3031	21.1	21.93	21.51	25.48	27.58	21.87	13.98	16.15	16.22	18.31	17.68	17.65	13.21	11.25	12.09
P01_transcript_3032	0	0.02	0.04	0.11	0.1	0.17	3.18	10.95	11.92	30.29	85.58	54.77	29.1	25.65	25.58
P01_transcript_3037	8.18	8.56	6.79	13.01	11.67	10.85	6.68	7.54	6.26	7.96	9.85	9.25	0.27	0.39	0.23
P01_transcript_3039	0.62	0.95	0.8	29.42	19.83	22.18	16.54	17.12	16.34	21.68	13.34	15.17	0.04	0.07	0.05
P01_transcript_3041	8.13	8.04	7.82	14.35	18.88	21.4	14.77	14.33	14.78	17.88	14.97	15.52	13	14.29	14.55
P01_transcript_3043	75.34	81.91	78.81	58.86	59.88	60.93	40.88	44.31	45.27	35.16	37.09	38.19	56.83	64.36	65.57
P01_transcript_3045	7.72	8.78	8.26	8.46	6.28	7	6.13	6.09	6.19	10.04	19.25	24.29	0.74	0.91	0.92
P01_transcript_3051	0.44	0.46	0.44	0.57	0.44	0.32	0.87	1.01	1.2	3.78	13.41	7.57	3.24	3.09	2.79
P01_transcript_3055	42.18	38.18	33.32	69.45	71.78	76.61	96.23	77.45	74.38	139.89	58.64	53.5	22.97	13.55	14.77
P01_transcript_3058	19.45	21.17	21.05	14.62	18.43	12.53	7.55	6.91	6.08	19.25	14.98	13.67	5.11	5.36	6.63
P01_transcript_3059	10.01	12.64	11.8	8.8	21.47	33.11	15.33	19.45	19.95	9.87	11.9	11.43	16.35	24.63	22.68
P01_transcript_3061	0.06	0.02	0.06	0.02	0.08	0.02	0.02	0.02	0.17	6.41	97.96	52.9	19.48	15.08	16.44
P01_transcript_3069	19.12	17.36	17.3	4.59	6.75	5.66	24.22	23.66	23.49	25.91	34.11	27.64	2.02	1.87	2.8
P01_transcript_3070	7.81	7.59	6.05	2.81	3.71	3.93	1.66	1.79	1.64	6.56	6.14	7.89	8.28	7.09	6.98
P01_transcript_3072	13.9	14.13	16.76	32.03	34.72	26.97	12.59	28.3	37.78	36.15	37.11	38.11	22.12	11.49	11.45
P01_transcript_3075	11.89	12.64	11.82	14.57	13.79	12.98	8.03	8.19	8.35	16.73	24.42	18.33	10.06	9.26	9.64
P01_transcript_3076	4.98	5.13	5.14	13.68	14.22	16.71	17.29	18.37	19.68	27.06	24.37	23.81	20.77	24.66	24.75
P01_transcript_3077	1.57	0.93	0.68	6.96	7.09	5.17	30.3	25.1	14.91	7.56	12.63	22.53	1.44	26.8	26.04
P01_transcript_3078	10.08	11	10.76	13.04	11.2	13.22	2.77	2.27	2.75	4.25	4.06	3.81	4.07	3.74	3.39
P01_transcript_3079	1.73	0.51	0.85	2.34	1.06	0.86	0	0.17	0.09	0	0	0	0.61	0.21	0
P01_transcript_3080	5.95	6.11	6.08	6.73	8.38	12.76	12.43	17.42	18.79	18.81	23.38	25.51	33.95	45.26	41.89
P01_transcript_3081	1.66	1.62	1.98	1.38	1.54	1.85	1.22	1.86	1.29	2.43	6.67	5.18	4.29	3.43	2.29
P01_transcript_3082	1.67	1.86	2.05	4.46	1.93	2.96	2.57	1.88	1.91	0.73	0.3	0.36	0	0.43	0.06
P01_transcript_3089	13.64	14.45	14.01	14.83	14.42	14.29	14.09	15.51	16.28	28.92	28.66	27.31	10.01	10.95	12.39
P01_transcript_3090	41.31	44.89	42.09	38.27	39.12	40	28.53	32.04	33.26	37.66	46.13	40.53	23.49	21.29	22.05
P01_transcript_3093	7.26	7.4	7.67	23.73	25.22	25.91	72.97	69.1	76.74	31.75	18.77	17.08	74.33	78.53	90.21
P01_transcript_3094	7.63	7.73	7.57	12.3	11.11	11.12	6.37	4.12	4.59	3.64	2.32	2.56	2.13	3.5	3.37
P01_transcript_3095	34.57	36.33	35.31	24.17	27.44	25.81	28.07	25.8	26.18	14.54	11.49	9.99	29.92	46.05	50.48
P01_transcript_3099	4.72	3.09	2.43	2.44	3.61	4.81	3.38	5.67	5.07	3.64	4.77	8.02	17.81	15.72	12.77
P01_transcript_3100	0.15	0.04	0.1	0.02	0.23	0.03	5.96	47	55.3	137.14	478.94	281.63	85.54	68.59	67.11
P01_transcript_3103	0	0	0	1.35	4.49	7.79	0	0	0	0	0	0	0.06	0.13	0.03
P01_transcript_3106	13.84	14.26	13.82	18.77	18.5	19.01	9.97	8.98	9.13	11.24	7.17	7.52	5.66	5.36	5.52
P01_transcript_3107	18.28	19.55	37.94	78.9	86.01	99.18	20.45	18.44	22.77	94.38	104.73	125.36	4.97	4.17	4.09
P01_transcript_3108	9.89	9.51	9.13	6.61	6.66	7.21	6.44	5.93	5.29	5.74	5.21	6.52	3.27	3.55	3.83
P01_transcript_3114	4.65	4.04	4.25	5.32	4.8	4.98	4.61	2.59	2.71	1.6	0.96	0.47	0.66	0.51	0.53
P01_transcript_3118	56.47	49.97	47.03	23.46	25.12	23.69	33.5	30.49	29.7	14.94	12.11	12.2	7.44	7.3	6.78
P01_transcript_3119	0.05	0.01	0.02	0.01	0.12	0.02	0.02	0	0.13	20.2	95.27	53.63	5.07	5.56	3.47
P01_transcript_3121	18.7	20.59	20.9	11.61	8.49	7.01	0.72	0.71	0.97	0.3	0.09	0.01	0.32	0.03	0.05
P01_transcript_3123	7.22	7.66	7.87	9	9.3	9.26	12.69	15.12	16.6	21.57	24.49	26.42	25.61	27.89	27.01
P01_transcript_3124	0.34	0.64	0.69	0.84	1.86	1.87	2.15	3.05	3.23	7.59	14.5	20.8	75.98	72.52	67.06
P01_transcript_3126	2.42	2.05	1.67	4.85	2.78	1.67	0.58	0.48	1.2	0.06	0	0	3.89	3.26	3.76
P01_transcript_3128	7.09	7.7	8.08	11.63	25.18	30.2	11.56	13.8	12.94	6.44	5.86	8.14	9.58	17.49	16.07
P01_transcript_3131	149.19	162.24	156.82	123.67	129.29	151.68	86.7	93.21	92.09	96.65	74.88	85.5	15.49	18.14	19.87
P01_transcript_3133	4.04	4.57	5.06	8.18	6.57	5.97	12.08	11.2	9.99	17.42	18.99	21.8	34.46	65.56	68.07
P01_transcript_3134	10.1	9.04	9.44	10.83	11.37	13.58	13.85	12.26	12.8	17.6	21.06	18.68	10.58	8.93	9.34
P01_transcript_3135	4.41	4.38	4.45	4.9	4.93	4.9	2.9	3.08	3.09	4.86	6.15	5.09	3.68	3.31	3.6
P01_transcript_3138	3.16	4.11	3.47	4.2	3.6	4.61	1.46	1.33	1.85	1.73	2.51	1.8	3.53	2.73	3.18
P01_transcript_3147	8.81	9.01	8.58	9.85	9.95	9.49	13.04	12.8	12.3	16.18	14.7	14.37	12.8	11.72	12.44
P01_transcript_3151	20.7	22.97	21.21	27.42	28.04	27.13	18.11	15.36	15.88	19.72	15.85	19.39	9.77	10.8	11.1
P01_transcript_3152	34.6	30.76	27.67	35.24	39.28	31.12	27.59	27.99	27.25	29.57	24.25	23.17	20.46	12.71	13.89
P01_transcript_3154	47.2	47.22	48.01	33.12	41.77	37.57	11.05	10.21	9.03	37.46	42.38	33.92	15.4	17.03	16.93
P01_transcript_3155	20.69	20.2	20.35	16.71	13.23	14.41	8.68	8.58	9.22	18.51	15.41	14.86	2.75	2.35	1.73
P01_transcript_3156	5.79	6.29	4.81	5.44	5.79	8.15	0.97	0.76	0.76	4.6	3.05	3.92	0.09	0.04	0.02
P01_transcript_3158	4.41	5.11	4.03	9.39	8.45	11.2	22.9	21.76	20.3	11.88	9.82	11.24	8.42	3.92	3.97
P01_transcript_3165	34.88	35.18	32.79	35.74	34.05	29.85	22.4	22.61	22.78	23.44	19.53	19.53	31.24	29.78	29.33
P01_transcript_3166	86.23	107.67	112.25	31	30.94	30.38	6.69	4.73	6.25	1.58	0.6	0.08	1.74	0.37	0.55
P01_transcript_3167	29.93	31.1	29.45	21.59	25.48	24.34	20.09	20.38	20.19	18.88	16.88	18.99	26.16	31.6	32.63
P01_transcript_3169	0.08	0.1	0.06	0.3	0.41	0.38	1.29	7.75	10.5	41.26	137.27	82.58	39.84	35.56	33.62
P01_transcript_3171	7.87	5.08	2.72	14.81	9.22	6.19	20.25	14.55	13.12	0.15	0	0	0	0	0
P01_transcript_3174	15	12.74	10.46	29.32	21.34	24.48	10.12	12.65	12.05	1.98	3.45	2.3	1.02	1.53	1.18
P01_transcript_3175	0.12	0.07	0.05	0.88	0.67	0.91	2.72	4.66	3.77	6.35	6.56	7.2	0.4	0.11	0.05
P01_transcript_3181	2.31	2.78	3.31	3.64	3.89	3.24	7.47	3.81	3.82	0.75	0.43	0.62	0.03	0	0.01
P01_transcript_3183	16.32	18.13	16.15	17.14	14.62	14.81	7.44	9.04	8.38	9.23	6.85	7.39	6.15	4.67	5.3
P01_transcript_3184	0.71	0	0	7.2	5.69	9.93	0	0	0	0.22	0.21	0	0	0	0
P01_transcript_3185	29.16	30.12	28.61	21.25	22.55	24.64	17.44	16.07	17.45	17.88	19.85	20.83	8.78	10.68	13.1
P01_transcript_3186	5.69	5.3	4.8	7.1	6.31	3.65	7.53	6.3	8.15	20.94	59.8	46.14	50.43	50.86	51.35
P01_transcript_3187	16.82	18.39	17.05	12.73	11.14	9.34	4.87	4.96	5.26	5.5	4.72	4.65	5.03	5.07	5.91
P01_transcript_3189	4.96	6.13	6.03	4.43	5.17	6.29	4.75	5.21	4.73	11.46	8.52	10.41	2.75	1.6	1.3
P01_transcript_3190	20.01	20.92	20.64	18.53	18.24	20.97	32.89	30.52	32.05	18.76	18.63	22.89	16.37	17.51	16.86
P01_transcript_3191	3.27	3.51	2.96	2.94	2.67	2.68	4.06	4.31	4.22	3.41	2.08	1.9	1.03	2.19	1.95
P01_transcript_3199	19.86	19.43	19.84	41.63	46.68	49.73	13.07	15.71	16.02	42.73	44.35	44.21	29.43	25.67	29.1
P01_transcript_3200	12.29	12.12	10.65	6.94	8	9.24	9.35	10.39	9.23	9.84	9.43	10.74	19.67	26.45	27.59
P01_transcript_3203	2.38	2.17	1.73	2.15	2.35	1.73	3.36	2.84	2.25	2.43	2.93	5.71	5.84	8.25	6.84
P01_transcript_3216	0.19	0.17	0.06	3.74	2.54	3.54	6.03	5.56	4.53	0.3	0.31	0.33	0.17	0.76	0.48
P01_transcript_3219	9.24	9.6	9.38	14.29	12.49	14.89	17.89	14.98	15.09	12.2	9.4	10.43	1.48	0.73	0.68
P01_transcript_3220	20.21	21.47	20.11	32.65	33.9	38.08	55.03	49.85	53.81	56.57	53.26	68.21	50.5	74.79	79.99
P01_transcript_3224	5.05	5.43	4.55	4.3	4.25	4.62	4.28	3.76	4.27	3.72	4.11	3.97	5.44	4.85	4.62
P01_transcript_3225	21.88	23.98	23.18	13.86	15.06	15.8	7.27	7.56	7.79	10.03	11.29	9.87	4.42	4.41	3.22
P01_transcript_3226	21.77	21.8	21.31	23.85	23.9	26.33	28.8	30.72	30.67	27.31	22.05	23.78	22.66	20.17	22.27
P01_transcript_3227	16.56	17.64	16.26	22.28	23.63	22.26	20.67	23.39	25.03	26.16	30.07	31.78	54.13	64.43	65.53
P01_transcript_3228	3.02	3.53	2.91	2.84	2.86	2.79	3.51	4	4.3	4.19	11.58	7.76	4.83	3.33	2.88
P01_transcript_3230	2.52	2.71	3.36	4.86	4.53	4.13	7.25	5.78	5.04	6.26	7.6	9.37	1.66	1.1	0.9
P01_transcript_3233	0.1	0.1	0.13	0.38	0.65	0.45	1.46	3.82	2.16	0.34	0.52	0.26	122.6	108.83	121.17
P01_transcript_3234	15.54	9.34	9.08	6.39	13.91	8.8	33.8	31.21	29.44	30.21	23.14	25.45	65.74	70.18	69.75
P01_transcript_3237	12.98	14.63	13.93	13.44	12.15	9.99	2.98	3.89	3.86	16.83	46.25	30.25	10.36	11.63	9.84
P01_transcript_3239	0.19	0.05	0.12	0.08	0.14	0.08	0.43	0.31	0.37	2.07	3	2.74	0.91	0.48	0.22
P01_transcript_3245	3.49	3.97	3.73	1.9	1.7	0.59	0.61	0.66	0.35	0.69	1.71	1.75	8.98	30	39.36
P01_transcript_3249	3.14	3.14	3.71	5.48	4.46	3.94	4.36	5.1	4.74	5.61	4.83	4.47	3.67	3.16	2.82
P01_transcript_3251	60.18	67.03	71.93	21.14	18.63	10.86	0.65	0.58	0.43	0.22	0.21	0.07	0.02	0.02	0.08
P01_transcript_3253	12.02	13.21	11.83	9.58	10.34	10.49	8.74	10.07	9.92	8.05	8.42	8.13	6.46	6.15	6.36
P01_transcript_3257	38.97	43.23	40.01	25.56	26.23	26.95	25.31	24.08	23.38	20.14	17	20.59	36.78	37.69	36.04
P01_transcript_3260	0.59	0.58	0.32	0.18	0.33	0.14	0.15	0.25	0.4	0.32	0.49	0.42	1.25	0.73	1.18
P01_transcript_3265	5.98	4.63	4.38	3.57	3.27	2.59	13.01	9.32	12.42	3.23	1.82	2.64	0.61	0.27	0.27
P01_transcript_3268	4.46	4.29	3.96	3.69	4.51	5.02	1.94	2.42	2.69	1.9	1.29	1.49	1.23	1.29	1.21
P01_transcript_3270	15.13	13.87	14.45	30.1	33.21	29.41	30.28	23.26	22.53	37.77	24.3	26.44	35.37	45.01	48.04
P01_transcript_3272	1.28	1.13	1.09	1.8	1.26	1.58	1.29	1.01	1.08	1.38	1.73	1.6	3.11	2.85	2.99
P01_transcript_3274	47.51	61.78	64.17	22.9	34.04	24.95	18.47	18.46	18.39	0	0.04	0	15.77	12.89	12.05
P01_transcript_3275	5.59	5.48	5.42	8.73	8.83	9.01	7.46	6.97	7.03	8.55	6.96	7.54	6	7.2	7.33
P01_transcript_3277	7.82	7.8	7.13	5.95	6.43	7.91	5.17	4.33	4.23	3.97	2.72	3.19	1.44	0.72	0.8
P01_transcript_3281	71.09	72.12	72	64.01	60.12	63.95	48.87	50.12	47.02	48.72	42.01	46.37	24.22	20.59	20.85
P01_transcript_3282	28.66	30.17	27.15	13.36	21.23	21.59	7.85	8.08	11.25	10.27	6.57	8.01	8.98	8.77	9.18
P01_transcript_3283	10.19	9.76	10.04	8.97	10.34	11.36	8.97	10.25	11.05	9.46	9.57	9.43	8.11	7.54	7.66
P01_transcript_3284	5.62	5.4	5.18	7.67	7.31	7.78	12.75	12.86	11.62	11.84	11.53	13.23	17.35	13.75	9.9
P01_transcript_3285	4.24	4.26	4.11	5.06	4.33	3.34	2.14	2.26	2.41	6.2	5.75	5.29	2.36	2.29	1.84
P01_transcript_3286	18.17	19.07	20.2	29.96	21.95	25.34	15.28	24.06	25.29	47.47	67.75	58.14	61.45	59.26	58.69
P01_transcript_3287	0	0	0	0.73	1.43	0.61	2.5	2.99	2.69	2.42	2.07	2.04	3.86	3.52	4.15
P01_transcript_3289	4.61	5.45	6	28.2	22.44	31.76	39.01	42.82	36.24	27.76	16.89	24.04	9.08	1.65	1.65
P01_transcript_3290	52.37	65.13	61.94	16.84	25.5	37.58	20.63	26.22	28.65	32.56	34.42	35.09	40.49	41.46	39.69
P01_transcript_3291	7.02	5.98	7.45	7.16	6.95	9.04	17.28	18.15	17	4.73	3.64	4.33	13.68	13.11	12.73
P01_transcript_3292	5.21	4.27	4.16	4.73	4.89	5.01	8.68	8.46	8.39	5.4	3.91	4.46	3.52	3.04	2.68
P01_transcript_3293	84.98	87.68	81.25	42.67	45.48	42.63	40.28	43.04	41.05	31.76	23.25	23.28	26.8	18.6	19.69
P01_transcript_3294	1.42	1.49	1.22	5.59	21.85	66.91	1.97	0.78	0.72	0.25	0.17	0.07	0.76	0.47	0.6
P01_transcript_3299	2.31	2.41	2.27	2.91	3.33	2.67	3.08	2.41	3.27	5.14	6.48	7.94	4.92	5.01	5.12
P01_transcript_3302	6.86	4.65	4.04	5.15	7.35	6.81	3.82	5.11	4.57	24.81	32.35	35.26	7.23	8.38	8.28
P01_transcript_3303	21.8	12.15	17.87	16.13	20.81	16.48	32.3	22.47	18.8	52.22	51.43	43.03	39.08	28.46	27.53
P01_transcript_3308	8.53	9.27	9.06	5.65	7.51	6.41	3.6	4.63	3.09	2.94	3.32	4.13	5.68	10.02	11.45
P01_transcript_3310	6.34	6.6	5.86	13.52	14.9	13.91	19.26	16.53	16.9	23.29	18.15	19.62	15.9	16.68	17.32
P01_transcript_3311	0	0.03	0.03	21.63	14.4	15.79	0.07	0.06	0.19	49.59	56.82	48.94	0.04	0.14	0
P01_transcript_3312	71.83	64.13	70.41	95.72	76.09	68.67	27.79	25.03	27.5	122.37	110.35	92.27	117.05	65.91	58.98
P01_transcript_3313	0.23	0.29	0.09	0.25	0.56	0.73	0.61	0.21	0.78	22.81	12.39	11.66	0	0	0.01
P01_transcript_3315	10.6	10.68	9.58	12.48	8.8	9.89	9.44	9.7	10.47	6.88	5.97	6.25	4.92	3.69	3.9
P01_transcript_3318	1.65	0.4	1.57	4.22	0	0	0.07	0.29	0.46	4.99	4.19	3.42	0	0	0
P01_transcript_3319	16.69	18.77	16.24	11.71	10.79	9.97	1.93	1.78	2.51	3.25	2.63	2.74	1.57	0.95	0.8
P01_transcript_3321	7.48	7.64	6.38	8.22	9.5	11.09	8.51	8.65	8.32	7.67	8.74	7.95	8.97	10.83	9.59
P01_transcript_3324	0.01	0	0	0.04	0.03	0.1	0.03	0.04	0.17	7.23	22.58	14.57	2.05	1.43	1.64
P01_transcript_3326	10.02	10.17	7.13	2.86	5.53	3.72	6.98	7.84	7.91	0.01	0.05	0.01	0.19	0.21	0.1
P01_transcript_3330	9.11	10.5	7.8	3.41	3.41	3.66	2.78	3.39	2.75	3.11	2.77	3.13	1.33	0.25	0.27
P01_transcript_3333	10.36	9.67	10.01	6.32	10.95	12.38	12.71	16.35	16.27	16.91	14.5	18.07	17.53	21.48	21.71
P01_transcript_3335	2.38	3.28	2.8	2.48	1.88	0.68	3.22	3.17	2.82	1.18	1.03	0.84	0.97	0.5	0.7
P01_transcript_3336	1.37	1.57	1.34	0.88	0.69	0.37	0.34	3.24	3.81	11.7	34.1	20.31	6.96	5.51	4.46
P01_transcript_3337	2.85	2.66	2.03	6.72	7.86	8.91	4.05	5.28	4.55	2.06	3.74	2.24	3.65	2.65	2.35
P01_transcript_3338	6.79	6.74	6.88	11.19	10.41	10.32	12.41	9.57	10.18	13.18	11.04	12.47	17.59	20.79	21.73
P01_transcript_3342	9.78	8.64	8.9	1.76	1.02	0.43	1.41	3.13	1.45	0.52	0.51	0.15	1.09	0.42	0.76
P01_transcript_3345	8.71	9.16	8.63	12.76	12.66	12.06	10.9	9.99	8.71	12.31	10.88	10.56	7.07	5.54	5.9
P01_transcript_3349	13.67	13.24	10.71	10.17	9.44	11.59	9.88	12.03	14	17.75	17.38	19.29	524.84	488.56	546.23
P01_transcript_3353	4.23	5.06	4.06	3.42	4.38	4.9	4.83	4.99	4.43	2.7	2.5	2.25	19.08	21.16	18.18
P01_transcript_3355	2.78	2.19	1.83	2.2	1.85	1.49	1.02	1.54	1.96	5.25	5.31	5.52	22.54	8.25	12.16
P01_transcript_3356	13	16.15	13.8	1.46	4.17	7.18	7.21	8.32	7.43	8.9	7.33	8.61	0	0	0.01
P01_transcript_3357	2.15	2.19	2.06	1.1	1.68	1.43	3.07	3.83	3.68	3.98	3.38	3.53	0.61	0.99	0.82
P01_transcript_3359	6.63	9.62	7.66	3.23	4.32	1.05	1.17	0.2	1	28.27	35.36	27.02	9.86	7.87	8.65
P01_transcript_3361	0.11	0.16	1.09	14	6.48	3.24	3.87	5.63	1.45	0.48	0.39	0.06	0.94	0	0
P01_transcript_3363	8.41	9.74	9.56	6.03	5.66	6.29	5.83	5.47	5.24	2.42	1.69	1.94	2.13	1.01	1.03
P01_transcript_3367	2.54	2.56	4.28	4.45	3.03	3.98	3.9	4.77	4.79	1.01	1.49	1.79	2.4	2	1.77
P01_transcript_3368	3.84	3.44	3.39	2.47	2.01	1.53	1.01	0.98	0.89	1.29	0.97	1.44	0.79	0.66	0.79
P01_transcript_3369	42.42	45.72	43.39	38.54	37.64	48.2	5.56	3.44	3.79	3.42	2.17	0.94	0.67	0.16	0.24
P01_transcript_3370	42.51	47.99	43.81	44.22	48.84	48.55	27.82	27.1	28.76	28.02	20.77	21.22	15.51	15.95	17.25
P01_transcript_3371	25.83	26.48	21.89	16.31	25.47	27.76	0	0.08	0.06	32.46	35	40.19	0	0.02	0
P01_transcript_3374	3.25	2.68	2.54	2.68	2.27	1.15	3.17	2.32	2.54	1.72	1.37	1.27	1.82	1.92	1.75
P01_transcript_3375	17.2	19.83	17.68	22.94	22.82	20.7	20.44	19.83	19.23	27.67	24.37	24.34	12.77	10.48	10.88
P01_transcript_3378	4.19	3.67	4.14	1.87	4.83	4.36	29.72	25.01	24.03	28.78	25.02	44.17	3.59	2.86	2.3
P01_transcript_3379	3.56	3.41	3.27	3.13	3.71	3.22	2.76	1.97	1.76	2.26	1.82	1.63	1.92	2.88	3
P01_transcript_3380	7.28	5.39	6.93	3.08	2.52	3.8	2.34	1.87	0.99	0.56	0.66	0.14	0.83	0	0.05
P01_transcript_3381	2.35	3.59	2.98	6.07	3.81	4.72	1.81	1.64	2.27	2.97	5.15	4.01	1.04	0.54	0.97
P01_transcript_3383	7.34	8.14	7.79	5.5	8.06	8.13	7.16	9	9.52	8.35	7.68	8.06	10.65	9.55	10.43
P01_transcript_3388	285.25	287.86	288.31	231.46	183.13	150.7	36.94	26.2	30.23	17.97	4.88	0.92	12.83	1.81	3.59
P01_transcript_3390	15.76	21.68	22.51	9.93	10.53	12.57	14.37	12.99	11.24	6.78	5.64	6.32	6.85	3.92	4.26
P01_transcript_3392	5.39	4.72	5.21	5.84	7.91	8.76	3.56	2.99	2.98	2.69	1.04	0.86	0.85	0.17	0.19
P01_transcript_3397	20.26	14.02	12.39	7.55	10.63	7.2	6.86	7.02	7.64	8.02	9.02	7.4	4.35	3.91	3.78
P01_transcript_3399	29.32	34.36	30.81	13.42	16.94	13.49	9.94	9.14	10.54	5.13	5.94	4.92	12.19	11.78	12.41
P01_transcript_3401	25.65	27.89	26.21	17.97	20.19	25.25	25.3	30.96	29.55	32.02	45.21	40.71	29.01	35.37	38.31
P01_transcript_3403	0.39	0.4	0.43	5.51	3.01	2.83	0.43	0.58	0.56	0.8	0.51	0.46	0.53	0.81	0.73
P01_transcript_3404	34.26	42.94	30.77	38.11	38.25	43.35	35.39	42.38	37.69	15.13	17.65	19.49	16.31	10.75	13.11
P01_transcript_3405	1.75	1.52	1.45	1.46	1.87	1.11	3.1	3.15	2.55	3.89	4.66	3.76	0	0	0
P01_transcript_3408	39.36	37.89	25.83	18.65	16.96	14.79	10.54	9.37	10.3	16.53	14.52	18.24	2.22	2	1.68
P01_transcript_3409	0.86	0.83	0.91	7.95	10.48	6.59	5.86	18.43	13.38	16.66	71.28	43.72	406.75	334.16	407.63
P01_transcript_3410	5.31	5.95	4.76	2.79	2.75	2.74	3.36	3.44	3.43	2.98	2.51	3.69	2.55	1.63	1.45
P01_transcript_3412	2.43	2.03	2.05	6.56	4.67	2.66	4.35	7.81	11.13	55.99	82.77	111.82	26.83	12.54	10.86
P01_transcript_3413	44.07	46.94	40.39	6.31	8.22	8.41	25.97	25.14	22.85	1.94	2.05	0.77	1.36	1.77	1.05
P01_transcript_3415	0.38	0.41	0.49	0.95	0.97	1.15	2.82	3.64	3.52	11.23	38.57	26.84	35.99	29.4	25.78
P01_transcript_3416	29.09	25.61	34.57	103.16	108.85	125.86	90.79	89.04	88.4	0.04	0.04	0.02	0.01	0.01	0
P01_transcript_3417	29.78	30.12	30.5	14.66	14.79	16.51	10.3	10.2	10.53	10.45	9.77	7.49	12.41	8.67	8.64
P01_transcript_3418	5.98	6.3	7.03	3.73	4.69	4.24	2.02	1.16	1.85	4.14	3.8	3.49	2.79	2.28	2.47
P01_transcript_3421	7.68	7.55	6.97	8.2	5.63	1.96	0.04	0.03	0.07	0	0	0	0.15	0.06	0.05
P01_transcript_3426	2.05	3.17	2.91	3.28	6.86	6.11	1.36	1.78	1.49	8.23	7.41	9.11	24.58	27.5	29.7
P01_transcript_3427	0.51	0.37	0.67	7.47	3.58	6	2.14	2.05	2.63	0.59	0.75	0.89	0	0	0
P01_transcript_3428	15.52	15.25	13.93	5.28	5.71	7.13	1.52	1.18	1.94	0.28	0.29	0.2	1.35	1.18	1.22
P01_transcript_3429	46.95	51.53	46.24	52.35	51.95	57.57	62.86	64.85	65.32	80.58	72.32	83.03	33.92	34.17	33.52
P01_transcript_3435	0.61	0.24	0.18	0.16	0.5	0.36	6.28	3.99	3.42	0.78	1.53	3.02	2.15	2.67	2.06
P01_transcript_3443	26.23	26.52	27.61	18.59	15.9	14.69	5.1	3.65	4.46	1.74	2.24	1.57	2.1	1.3	1.46
P01_transcript_3444	2.19	1.84	2.26	2.37	2.52	1.63	1.14	0.81	1.07	0.56	0.84	0.49	0.95	0.87	0.86
P01_transcript_3445	1.1	1.48	0.62	10.67	6.53	5.53	20.39	29.76	26.11	0.2	0.36	0.46	0.42	0.22	0.4
P01_transcript_3447	1.57	1.73	1.54	1.71	1.33	1.01	1.25	1.24	1.6	0.66	0.43	0.53	1.44	0.86	0.97
P01_transcript_3448	0	0	0.02	0.01	0.03	0	0.11	0.18	0.15	0.05	0.06	0.05	16.14	15.82	14.42
P01_transcript_3451	4.89	5.24	5.75	8.13	13.04	8.92	5.84	6.22	6.72	0.04	0.08	0.08	2.97	1	0.92
P01_transcript_3455	5.25	8.37	6.11	4.16	3.27	4.31	3.36	4.31	3.4	3.48	4.55	4.18	1.85	1.47	1.57
P01_transcript_3459	2.22	2	2.07	2.25	2.95	2.86	2.8	4.11	3.76	4.08	3.07	4.28	6.41	5.68	6.31
P01_transcript_3460	2.09	2.32	2.28	1.29	7.44	9.07	3.09	4.12	4.02	6.46	7.24	6.94	0.89	0.37	0.38
P01_transcript_3461	9.77	10.39	9.34	7.79	11.03	14.14	14.02	14.77	14.36	10.75	7.39	8.28	5.09	5.87	6.59
P01_transcript_3463	41.45	43.4	42.05	28.36	34.82	34.67	16.26	13.61	16.84	8.79	5.59	7.13	4.88	3.45	3.5
P01_transcript_3464	12.85	13.2	12.4	23.25	24.55	24.39	12.38	11.6	12.6	17.78	14.04	15.83	7.47	7.71	8.97
P01_transcript_3466	83.9	88.47	87.33	49.49	71.23	101.02	77.13	91.17	92.06	78.23	95.98	103	143.43	164.76	162.32
P01_transcript_3472	0.26	0.53	0.02	0	0.01	0	3.52	4.29	4.13	0	0	0	0	0	0.01
P01_transcript_3478	7.98	7.63	1.58	12.96	31.04	30.72	37.17	38.1	34.66	52.45	46.93	34.19	66.76	57.01	55.42
P01_transcript_3479	30.43	28.52	23.98	0.65	0.47	0.84	210.09	234.06	203.17	0.18	0.08	0.39	1.48	0.9	0.68
P01_transcript_3480	4.3	3.74	3.73	11.94	21.36	29.11	7.62	9.91	8.47	10.94	13.06	10.05	2.13	0.67	0.53
P01_transcript_3483	54.8	58.99	60	59.86	63.66	72.27	245.07	257.2	323.63	212.81	363.86	363.46	0.25	0.07	0.27
P01_transcript_3486	45.95	44.83	49.85	26.36	16.52	15.82	16.58	18.81	20.68	7.92	5.69	5.47	7.02	4.52	5.1
P01_transcript_3487	2.9	2.6	2.28	0.74	5.17	4.38	6.55	7.3	5.67	4.37	4.49	4.16	4.99	3.98	3.95
P01_transcript_3488	0.06	0.09	0.14	4.05	2.54	2.86	0	0.01	0	0.02	0.02	0.05	0.01	0.01	0
P01_transcript_3491	10.07	8.83	7.07	6.27	5.77	4.06	12.49	10.54	9.74	11.01	11.96	16.78	24.42	21.46	19.97
P01_transcript_3493	54.02	53.16	48.91	54.66	54.3	55.01	18.9	16.21	19.87	28.5	24.16	26.31	11.83	13.98	14.47
P01_transcript_3495	18.76	18.96	17.97	14.77	15.58	16.16	10.51	11.24	10.86	11.58	13.46	12.72	7.73	8.16	8.32
P01_transcript_3496	12.82	12.64	12.65	12.53	13.72	12.38	12.68	13.05	12.4	7.42	6.16	6.3	7.07	7.8	7.77
P01_transcript_3497	2.8	2.92	3.22	4.87	5.54	6.06	6.77	5.14	4.95	6.76	6.67	7.11	2.49	1.36	1.5
P01_transcript_3498	4.37	3.18	2.31	5.77	3.59	4.32	7.31	5.17	6.09	5.9	2.91	4.65	0.8	0.28	0.25
P01_transcript_3499	10.69	10.03	10.21	6.02	7.26	6.99	5.5	5.9	4.88	7.24	5.96	6.09	3.28	2.14	2.55
P01_transcript_3501	28.81	28.73	27.63	12.67	11.05	8.36	6.06	6.38	4.43	7.99	2.57	1.84	1.64	0.31	0.2
P01_transcript_3502	36.48	39.9	39.74	48.04	48.98	50.4	24.29	26.11	26.53	32.1	43.29	36.9	41.46	62.19	63.16
P01_transcript_3511	6.37	9.18	10.46	4.34	4.31	6.95	11.6	6.85	7.83	17.56	28.32	31.84	2427.05	1954.51	1814.87
P01_transcript_3513	6.48	8.32	8.78	3.48	8.17	8.29	4.27	5	6.02	0.41	0.29	0.38	4.44	3.44	3.59
P01_transcript_3514	0.09	0.02	0.01	0.01	0.03	0.01	0.22	0.01	0.01	0.02	0.03	0.03	64.35	243.09	281.04
P01_transcript_3520	21.42	24.03	23.11	10.78	12.54	9.83	7.88	7.67	7.46	6.23	5.66	5.67	6.45	5.94	6.17
P01_transcript_3522	1.35	0.88	1.02	0.56	1.02	0.53	2.29	2.53	2.25	0.61	0.34	0.51	0.32	0.1	0.24
P01_transcript_3524	5.6	5.45	3.84	1.78	1.85	1.08	3.88	5.44	4.23	4.14	4.27	3.44	0.07	0.07	0.05
P01_transcript_3525	7.63	6.68	4.42	10.62	6.63	7.21	0.58	0.82	0.67	4.16	3.98	3.66	0.99	0.52	0.28
P01_transcript_3526	3.85	4.09	3.82	21.72	9.32	5.86	14.2	20.58	19.22	11.77	10.9	10.69	0.06	0.07	0.03
P01_transcript_3527	60.87	65.87	64.16	70.33	83.92	104.54	63.57	67.8	64.78	49.52	43.7	50.29	26.03	26.41	26.36
P01_transcript_3532	1.42	0.3	0.52	5.93	2.96	4.2	0	0	0	0	0	0	0	0.84	0.01
P01_transcript_3533	13.18	14.42	14.29	10.64	11.07	9.01	8.65	6.91	8.97	6.61	8.66	7.4	9.02	9.49	9.36
P01_transcript_3534	0.29	0.55	0.48	3.45	3.13	3.52	9.76	8.49	9.62	6.56	6.59	5.99	1.31	0.86	0.96
P01_transcript_3539	1.14	1.54	1.73	2.68	1.92	1.93	0	0	0.05	24.2	18.91	21.84	4.81	2.45	2.58
P01_transcript_3542	43.08	34.68	32.95	21.68	30.01	29.91	26.13	26.26	28.93	15.21	10.71	14.98	181.15	182.73	188.52
P01_transcript_3548	4.24	4.04	2.39	3.36	12.57	21.13	13.04	13.24	14.14	6.89	7.57	8.14	17.63	21.6	25.13
P01_transcript_3549	1.68	1.84	0.6	1.91	1.2	0.63	2.54	2.49	3.26	2.21	1.03	1.2	2.45	1.62	1.42
P01_transcript_3550	7.59	5.58	2.93	10.2	18.27	21.94	0.24	0.25	0.3	16.92	17.68	18.54	0.24	0.21	0.27
P01_transcript_3551	45.33	44.61	45.29	30.35	31.34	30.46	16.79	19.53	21.36	20.46	19.09	21.99	30.89	25.03	27.44
P01_transcript_3553	0.15	0.05	0.06	2.29	22.16	32.84	0.03	0.03	0	0.06	0.11	0.11	0.14	0.14	0.16
P01_transcript_3557	4.56	4.47	3.95	1.44	1.11	0.91	7.65	8.3	5.8	0.97	1.18	0.71	0.77	0.69	0.81
P01_transcript_3559	9.03	9.29	9.07	6.76	7.3	6.53	4.03	4.66	4.13	2.91	2.81	2.04	2.62	2.83	2.42
P01_transcript_3561	14.29	16.12	13.24	8.87	9.78	9.73	12.06	13.23	13.93	17.66	17.76	20.78	9.68	10.67	10.35
P01_transcript_3564	13.05	11.9	10.55	10.52	10.75	9.17	6.31	4.93	5.73	8.06	6.43	6.05	3.87	3.17	3.15
P01_transcript_3565	72.27	80.03	74.46	56.83	71.61	65.32	46.86	53.73	55.26	14.71	13.26	16.11	84.6	91.86	96.63
P01_transcript_3566	11.87	11.01	11.83	12.26	12.23	11.97	9.69	8.54	8.77	9.19	9.69	8.94	8.01	6.61	6.23
P01_transcript_3568	17.41	18.85	17.85	18.5	18.64	21.78	20.32	20.14	20.01	21.42	22.4	21.21	23.66	23.21	23.84
P01_transcript_3569	9.06	8.91	8.97	7.25	6.31	5.26	6.74	7.3	6.91	4.55	5.57	5.99	3.79	3.48	4.22
P01_transcript_3574	53.39	42.87	39.02	33.57	37.77	36.74	40.92	31.42	28.47	8.92	1.61	1.59	3.3	1.03	1.32
P01_transcript_3575	10.2	10.4	10.98	12.17	11.62	13.22	7.71	6.87	8.1	10.37	9.01	9.53	5.21	5.55	5.8
P01_transcript_3580	10.66	11.76	11.18	20.68	18.24	19.99	8.54	8.82	9.05	11.01	10.03	10.92	4.98	5.2	5.25
P01_transcript_3584	19.35	18.12	22.9	12.75	13.06	15.25	6.34	5.21	5.64	5.29	3.92	3.26	3.38	1.41	1.81
P01_transcript_3585	32.42	39.78	40.24	11.85	9.91	7.7	7.72	4.33	5.99	3.46	2.98	4.46	2.49	3.96	3.8
P01_transcript_3591	4.2	1.54	1.62	2.14	2.59	2.85	4.19	4.19	4.69	6.1	4.29	6.55	3.16	1.59	0.98
P01_transcript_3594	21.58	21.6	17.46	7.1	11.37	3.95	12.99	14.84	15.51	16.35	15.05	15.28	6.93	5.9	5.81
P01_transcript_3596	0.1	0.38	0.46	28.45	45.7	73.12	334.16	315.23	325.83	120.69	105.62	136.94	11.54	8.82	9.66
P01_transcript_3597	9.03	10.88	10.08	7.26	10.06	10.75	20.11	21.68	25.84	1.93	2.62	2.1	0.27	0.07	0.21
P01_transcript_3598	25.46	27.53	24.31	17.46	17.66	13.84	18.61	15.79	12.47	15.4	13.7	19.41	11.11	11.33	11.01
P01_transcript_3599	6.47	5.76	6.17	6.92	6.95	5.46	6.77	6.66	6.38	6.74	4.98	3.91	4.04	5.21	6.23
P01_transcript_3602	1.2	1.49	1.43	3.34	3.81	3.82	3.89	4	4.4	5.72	10.42	8.54	2.18	2.06	2.65
P01_transcript_3603	5.39	5.4	5.33	3.75	4.88	4.95	4.62	5.22	4.77	5.22	6.77	6.78	4.74	5.6	5.19
P01_transcript_3605	15.95	14.65	15.63	12.69	12.66	12.02	6.13	4.81	3.97	1.21	0.59	0.74	3.23	4.43	4.64
P01_transcript_3607	5	5.43	6.1	1.5	1.79	1.7	0.35	0.41	0.41	3.48	1.56	1.2	0.41	0.06	0.07
P01_transcript_3609	9.24	10.37	9.48	8.33	7.56	8.53	5.08	5.91	4.88	4.17	3.29	3.71	2.8	2.66	3.08
P01_transcript_3610	60.98	63.72	58.65	64.12	63.68	69.17	56.85	50.98	54.92	47.06	43.5	41.08	31.1	27.49	29.65
P01_transcript_3614	21.34	20.85	20.63	41.84	39.27	36.24	20.39	17.18	16.38	35.16	26.47	25.4	18.71	19	20.28
P01_transcript_3615	28.39	38.04	44.59	26.28	25.02	26.18	15.33	12.27	11.64	6.54	3.36	2.54	2.79	1.48	1.09
P01_transcript_3616	37.38	41.03	34.39	36.2	75.85	119.66	93.28	114.56	110.65	59.26	75.08	104.5	176.16	450.22	440.34
P01_transcript_3618	0	0	0	0.14	0.69	6.44	8.87	13.38	7.37	0.25	0.47	0.95	0	0.48	0.92
P01_transcript_3622	4.57	4.1	4.99	4.84	5.17	4.21	5.04	4.81	4.46	2.81	2.52	2.36	3.03	2.56	2.53
P01_transcript_3623	35.11	35.81	35.92	68.53	47.89	48.92	18.3	20.03	17.89	61.81	59.58	62.25	42.56	23.96	20.37
P01_transcript_3625	3.27	2.84	3.11	4.39	5.82	6.84	5.55	7.56	7.76	9.15	11.27	11.58	19.78	25.95	24.35
P01_transcript_3628	1.22	1.16	0.77	1.04	0.82	0.81	0.25	0.34	0.26	0.15	0.14	0.11	0.32	0.16	0.15
P01_transcript_3631	1.75	1.75	1.64	2.13	2.13	1.73	7.32	5.55	6.06	1.08	0.92	0.87	1.6	1.67	1.69
P01_transcript_3633	14.32	10.16	23.22	4.76	6.55	4	1.79	2.82	4.18	8.57	4.57	1.05	0	3.11	0.95
P01_transcript_3634	0.09	0.22	0.28	2.73	1.87	1.43	34	30.64	29.67	1.1	1.21	1.34	1.18	1.98	1.43
P01_transcript_3639	40.56	44.8	52.68	47.87	28.44	36.69	11.72	15.42	14.92	23.62	30.25	23.69	6.48	73.22	85.66
P01_transcript_3640	22.12	20.7	20.98	31.04	36.93	35.66	37.68	33.93	31.48	33.58	22.93	25.48	15.59	13.36	14.36
P01_transcript_3643	19.39	17.71	15.77	16.05	16.5	16.1	9.14	11.45	11.97	35.8	88.98	58.51	18.04	15.36	15.73
P01_transcript_3644	5.85	11.67	0.06	0	0	0	0.05	0.04	0.32	0.11	0.08	0	0.15	0.03	0.22
P01_transcript_3647	15.29	13.01	12.11	14.87	10.98	12.17	18.73	21.52	20.69	13.03	11.22	13.49	4.31	4.93	5.8
P01_transcript_3650	4.94	5.14	6.11	2.23	2.86	2.01	0.92	1.03	0.96	2.54	1.82	1.61	0.14	0.08	0.03
P01_transcript_3651	155.2	158.8	155.3	75.71	82.29	106.99	67.76	81.04	78.14	47.82	41.88	46.88	25.99	23.26	20.78
P01_transcript_3653	0.72	0.9	0.9	1.49	1.58	0.78	0.5	0.33	0.47	0.46	0.81	0.79	0.22	0.63	0.74
P01_transcript_3654	4.57	5.37	2.88	0.08	0.07	0.15	0.25	0.33	0.32	0.17	0.15	0.32	0.01	0.01	0.02
P01_transcript_3655	26.73	23.44	22.05	59.94	49.54	39.53	78.49	108.92	117.88	141.01	131.24	149.62	34.23	62.6	79.9
P01_transcript_3656	12.62	12.31	11.28	16.62	16.85	18.62	15.28	12.73	13.34	19.47	21.59	18.68	13.35	9.21	9.53
P01_transcript_3658	109.84	112.94	119.13	37.62	67.91	57.9	104.56	98.3	91.4	78.97	40.98	47.52	3.65	1	1.62
P01_transcript_3660	329.51	355.75	380.89	257.75	433.28	358.31	439.66	428.07	413.12	320.57	254.89	304.12	53.73	27.38	17.38
P01_transcript_3661	17.84	18.69	17.41	19.39	21.13	24.79	21.13	25.92	24.22	18.73	17.77	18.97	9.66	9.8	10.98
P01_transcript_3662	239.46	229.81	195.38	175.71	155.22	150.32	119.88	121.87	116.63	46.71	45.66	47.49	73.16	56.62	53.17
P01_transcript_3664	2.92	2.33	1.58	0.44	0.24	0.16	10.36	11.71	10.94	0.21	0.22	0.13	0.03	0.08	0.03
P01_transcript_3665	7.56	8.6	7.45	2.06	3.31	3.75	0.14	0	0.15	35.08	30.85	31.01	48.13	51.93	54.5
P01_transcript_3666	69.52	74.89	72.53	36.01	48.73	56.52	63.27	72.96	76.24	78.37	114.43	99.77	87.67	87.96	92.5
P01_transcript_3667	13.74	12.87	17.69	21.91	17.03	18.82	19.28	18.2	19.96	10.98	8.92	11.54	9.36	10.59	10.71
P01_transcript_3672	10.65	11.67	9.74	14.71	15.76	15.37	15.36	16.33	17.62	15.22	9.69	9.66	5.41	4.01	4.15
P01_transcript_3673	6.73	7.13	7.06	15.16	15.84	15.12	1.02	0.86	0.76	2.16	2.37	2.36	2.88	3.02	3.22
P01_transcript_3676	0.62	0.39	0.73	4.68	3.33	3.75	2.35	2.76	2.48	0.64	1.13	1.56	11.74	8.91	8.22
P01_transcript_3677	0.26	0.44	0.24	4.37	3.66	3.91	0	0	0	0	0	0	0	0	0
P01_transcript_3679	6.64	6.56	6.12	3.14	4.35	3.46	7.11	8.69	6.83	7.69	4.35	4.8	1.6	0.42	0.49
P01_transcript_3680	12.26	11.57	10.61	10.2	9.19	8.67	12.28	12.44	11.36	6.04	3.65	5.47	0.72	0.31	0.52
P01_transcript_3681	6.09	5.25	4.68	3.74	7.31	4.93	5.12	5.96	6.01	6.24	8.92	15.13	10.48	18.23	16.73
P01_transcript_3683	77.28	80.18	81.47	62.42	75.64	95.01	60.73	59.8	58.3	58.94	42.43	43.92	26.83	24	23.6
P01_transcript_3685	0.08	0.08	0.16	0.14	0.31	0.26	0.12	1.75	4.82	132.52	358.55	226.77	16.9	17.75	11.89
P01_transcript_3686	1.2	1.15	1.25	0.4	0.59	0.09	0.12	0.2	0.12	0.06	0.06	0.02	1.17	0.26	0.27
P01_transcript_3688	1.93	1.98	1.95	1.52	1.48	0.48	1.32	1.06	1.11	0.37	0.19	0.16	0	0	0
P01_transcript_3689	3.37	4.52	4.74	2.06	1.44	0.47	0.15	0.29	1.02	2.92	2.38	1.49	15.08	1.33	0.25
P01_transcript_3690	34.08	33.37	32.83	66.88	57.87	80.59	97.41	114.34	115.5	41.93	46.37	45.85	84.07	80.09	75.79
P01_transcript_3693	8.74	9.47	8.75	5.72	5.9	5.15	5.01	4.25	5.29	3.97	3.25	3.47	2.65	2.42	2.52
P01_transcript_3696	16.32	17.4	17.89	15.64	10.69	11.7	4.09	3.59	3.67	2.14	1.36	1.03	0.5	0.22	0.24
P01_transcript_3697	22.26	23.29	21.81	17.52	17.75	20.98	12.4	13.3	13.59	7.61	8.81	9.36	15.37	17.25	16.48
P01_transcript_3701	6.25	9.14	9.33	14.98	13.95	11.58	11.11	11.14	9.45	8.65	5.85	7.27	2.55	1.76	1.65
P01_transcript_3703	5.46	6.28	5.33	4.75	5.69	0.82	25.89	33.01	27.47	6.05	5.06	6.67	0.01	0.04	0.01
P01_transcript_3704	41.27	43.81	44.42	23.46	33	45.17	15.38	11.97	12.93	21.37	15.7	26.65	18.2	15.64	16.58
P01_transcript_3705	1.45	1.58	1.79	1.52	0.74	0.32	0.95	0.61	0.71	3.38	4.25	3.31	2.79	3.6	4.14
P01_transcript_3706	20.72	20.98	22.3	21.21	17.78	19.77	30.7	38.39	32.11	25.93	19.11	18.89	1.77	0.51	0.33
P01_transcript_3711	7.24	7.52	6.83	6.41	5.49	5.89	7.99	9.34	9.05	5.28	4.71	5.44	5.86	6.48	6.66
P01_transcript_3713	3.11	2.93	3.28	4.53	4.6	3.89	3.56	3.23	3.29	11.85	10.59	11.74	3.48	3.5	3.76
P01_transcript_3715	2.62	2.66	3.4	1.05	1.91	0.58	2.85	1.93	3.22	2.42	3.55	2.83	5.03	3.93	4.08
P01_transcript_3716	0.97	1.33	0.66	0.89	0.76	0.35	0.4	0.47	0.52	0.35	0.43	0.43	1.04	0.82	0.92
P01_transcript_3717	1.61	1.73	1.53	0.75	0.91	0.81	1.44	1.17	0.98	2.44	3.96	3.01	0.53	0.47	0.54
P01_transcript_3718	0.83	1	0.63	0.9	0.78	0.91	0.37	1.24	1.99	9.96	30.34	20.86	14.18	15.67	13.64
P01_transcript_3719	25.2	25.09	24.44	21.78	21.79	22.05	7.93	7.51	7.91	6.84	3.84	3.37	1.97	0.87	0.65
P01_transcript_3722	0.32	0.24	0.3	30.29	26.99	34.38	0.48	0.14	0.12	0.28	0.12	0.08	0.54	0.68	1.46
P01_transcript_3727	3.83	4.25	4.25	4.26	4.06	3.09	5.97	5.47	5.44	1.34	0.96	1.42	0.78	0.42	0.5
P01_transcript_3731	11.68	11.32	11.07	11.77	12.15	12.62	6.73	7.71	6.23	12.46	9.13	9.33	10.35	10.42	9.85
P01_transcript_3734	7.31	7.35	6.17	6.12	6.37	6.23	8.96	12.01	12.31	4.42	4.39	5.63	5.2	4.23	4.41
P01_transcript_3735	8.23	10.66	10.15	14.99	23.87	24.19	10.84	8.84	12.59	123.74	178.14	201.65	24.97	25.55	22.03
P01_transcript_3736	0.03	0.06	0.02	0.65	2.14	1.32	3.49	4.36	3.61	0	0	0	3.16	2.15	2.55
P01_transcript_3737	16.9	19.85	18.09	16.26	20.4	21.54	24.12	24.89	25.59	30.33	25.68	29	7.68	9.8	10.77
P01_transcript_3738	0	0	0	1.05	3.97	14.12	0	0	0.03	0.01	0	0	0	0	0
P01_transcript_3743	34.88	31.06	29.69	28.01	34.21	34.22	58.07	74.97	66.08	66.26	63.43	110.51	70.24	48.62	42.39
P01_transcript_3744	11.75	26.43	22.22	1.14	0.18	0.42	0.03	0	0	0.13	0	0.06	0	0	0
P01_transcript_3751	0.02	0	0	55.9	151.85	470.86	0	0.01	0.08	0.03	0.03	0	0.17	0.01	0
P01_transcript_3754	9.67	10.6	15.79	8.18	6.29	7.45	7.54	7.29	7.79	4.43	5.35	5.03	5.4	4.47	3.6
P01_transcript_3755	3.5	2.89	2.39	1.35	1.02	0.27	6	7.51	6.43	5.76	5.74	5.44	0.18	0.73	0.74
P01_transcript_3756	12.66	13.52	13.07	22.22	19.22	14.97	10.11	11.38	12.36	2.77	2.51	2.82	1.09	0.25	0.16
P01_transcript_3757	3.32	2.83	2.76	0.08	0.09	0.12	0.17	0.1	0.1	0.05	0.36	0.34	3.31	0.2	0.25
P01_transcript_3758	21.72	22.59	20.96	18.97	23.41	21.39	24.59	26.37	24.96	8.67	5.59	6.52	7.82	8.22	8.16
P01_transcript_3759	26.36	24.05	23.32	68.85	69.97	72.85	96.53	93.06	84.38	46.57	50.74	62.73	21.76	26.2	26.76
P01_transcript_3760	2.25	1.15	2.72	1	1.26	3.07	1.3	0.52	0.81	0.37	0.43	0.38	1.75	1.61	0.48
P01_transcript_3765	18.7	19.29	16.78	22.87	28.75	24.71	18.71	13.16	17.29	5.86	12.78	7.99	3.16	2.05	1.1
P01_transcript_3770	3.22	2.67	2.07	2.68	4.96	3.08	5.35	5.34	4.92	8.69	9.3	7.36	5.76	3.02	2.96
P01_transcript_3773	38.97	41.76	41.35	29.13	25.2	24.14	15.93	22.26	21.98	62.8	100.87	111.77	115.63	142.59	135.17
P01_transcript_3774	8.55	7.72	7.36	7.44	6.24	5.94	3.08	4.79	4.92	5.9	7.72	5.43	0.39	0.15	0.15
P01_transcript_3775	21.45	24.15	22.18	19.69	23.74	23.14	23.88	24.38	25.84	17.94	13.74	16.61	9.24	11.22	9.38
P01_transcript_3776	5.34	5.39	4.32	10.6	8.86	8.61	3.54	4.3	3.42	3.88	3.29	2.56	0.04	0	0.02
P01_transcript_3778	8.42	11.07	10.19	5.9	11.49	15.29	16.79	14.04	14.14	5.15	4.88	4.81	1.55	1.05	1.02
P01_transcript_3781	53.34	52.84	55.88	59.37	62.07	63.03	36.3	36.77	38.44	41.41	55.05	40.43	31.51	52.63	55.78
P01_transcript_3783	10.56	11.2	10.01	11.59	10.78	9.44	6.77	8.1	7.78	9.05	8.09	7.69	8.08	8.7	8.71
P01_transcript_3785	2.91	1.99	1.59	6.15	3.54	2.13	7.99	6.59	6.24	12.37	9.35	10.41	5.01	1.81	1.32
P01_transcript_3786	0.32	0.36	0.24	1.15	0.7	0.66	0.11	0.07	0.24	15.19	85.75	51.21	33.47	27.82	26.29
P01_transcript_3787	72.45	71.37	72.24	98.33	110.34	122.17	112.23	96.98	96.16	93.36	72.78	91.77	31.42	29.8	31.26
P01_transcript_3788	2.12	2.45	2.11	5.09	5.14	3.4	2.08	1.83	1.87	0.31	0.2	0.26	0.69	0.62	1.15
P01_transcript_3790	34.24	34.87	32.63	41.72	43.19	40.66	34.76	35.34	34.83	44.77	40.56	43.77	35.06	34.5	34.28
P01_transcript_3792	3.81	3.33	2.95	3.84	3.41	2.37	13.36	10.84	11.07	3.3	3.38	3.37	4.18	4.26	4.98
P01_transcript_3793	19.71	13.83	12.37	11.37	11.04	10.91	7.17	6.68	5.69	5.16	2.9	1.81	4.75	2.3	2.43
P01_transcript_3798	1.43	1.21	0.63	0.05	0.02	0.01	4.68	4.82	4.36	0.04	0.07	0.06	1.44	0.7	0.6
P01_transcript_3799	1.46	1.27	0.94	1.34	1.08	1.95	3.04	2.49	2.47	1.55	2.19	1.97	3.74	7.51	6.23
P01_transcript_3803	0.18	0.17	0.07	0.04	0.07	0.08	0.23	0.32	0.36	0.07	0.19	0.45	3.03	1.88	1.92
P01_transcript_3804	0	0	0	0.01	0.01	0.02	0.08	0	0	0	0.07	0.05	88.1	77.21	79.2
P01_transcript_3807	45.7	47.08	45.17	42.32	43.94	44.04	30.48	32.91	32.63	30.06	21.73	24.24	21.77	26.66	26.41
P01_transcript_3808	12.51	10.49	11.24	0.81	5.01	3.12	24.89	21.66	26.28	11.03	8.46	8.03	2.32	2.08	1.53
P01_transcript_3809	7.5	6.35	5.2	17.67	24.14	27.06	13.65	16.76	11.71	3.83	5.61	1.64	8.34	9.26	12.48
P01_transcript_3811	33.93	36.11	36.66	23.68	21.89	21.9	11.33	12.44	12.74	8.81	5.66	5.34	3.66	2.35	2.36
P01_transcript_3814	35.1	35.02	36.53	4.89	6.97	3.44	8.85	4.53	5.57	21.55	24.18	26.59	33.85	35.74	36.07
P01_transcript_3815	16.19	14.65	13.71	7.72	6.16	7.45	9.13	7.97	6.03	0.72	0.66	0.16	0.01	0	0.01
P01_transcript_3817	21.17	22.39	20.7	13.19	15.57	17.28	12.17	14.5	14.7	12.68	15.89	15.48	12.34	16.18	15.76
P01_transcript_3820	5.04	2.79	3.79	7.14	1.94	3.17	1.17	0.22	0.97	10.03	8.58	8.56	16.86	7.96	6.7
P01_transcript_3822	13.51	14.24	13.86	16.82	13.78	14.01	12.05	14.47	11.51	10.37	8.76	9.32	4.62	1.62	1.87
P01_transcript_3825	2.4	1.82	2.14	4.68	4.67	3.89	3.76	2.94	3.79	8.48	7.73	8	5.59	4.29	4.91
P01_transcript_3826	0	0	0.11	0.03	0.01	0	5.11	6.42	5.93	0	0	0	0	0.04	0.12
P01_transcript_3827	10.14	10.16	9.21	8.91	9.62	8.9	5.03	5.28	4.63	3.63	3.34	3.06	3.08	3.99	3.82
P01_transcript_3829	18.66	19.22	18.27	14.47	13.03	12.86	14.58	12.36	13.98	23.56	26.36	25.41	23.42	21.61	22.68
P01_transcript_3832	2.95	2.16	2.65	7.37	7.41	9.96	3.85	5.16	5.34	1.99	2.69	1.26	0.61	0.62	0.44
P01_transcript_3834	10.79	9.58	9.06	11.99	12.31	15.02	13.92	12	10.56	10.48	13.77	15.92	8.95	11.02	7.3
P01_transcript_3836	1.38	1.22	1.24	3.5	2.6	2.64	4.46	4.36	4.09	3.6	2.32	2.14	0.19	0.11	0.24
P01_transcript_3838	1.94	1.91	1.32	4.68	3.19	3.04	2.23	2.25	2.1	0.95	1.28	0.98	0.45	0.37	0.23
P01_transcript_3840	42.28	42.75	43.32	30.04	27.16	22.61	15.45	13.09	12.97	16.79	9.56	10.29	6.92	3.64	3.52
P01_transcript_3842	3.38	3.33	3.38	13.03	16.05	16.23	80.28	80.39	83.18	35.99	22.88	27.48	18.55	12.12	10.67
P01_transcript_3843	4.5	3.45	2.5	16.06	18.17	23.42	23.39	23.75	22.74	24.59	16.07	17.36	5.76	2.06	2.11
P01_transcript_3845	5.22	5.3	5.3	4.16	5.71	5.88	5.22	5.04	4.32	5.61	4.97	5.63	3.53	2.48	1.73
P01_transcript_3846	2.13	1.8	1.69	1.27	1.43	0.62	0.76	0.55	0.51	0.42	0.36	0.29	0.23	0.22	0.24
P01_transcript_3848	2.29	1.95	2.97	4	5.14	6.07	9.61	8.64	8.99	2.46	2.69	4.55	10	27.6	32.55
P01_transcript_3853	5.03	5.82	6.2	20	20.09	20.95	16.32	16.04	17.05	99.07	174.89	213.71	1.9	4.18	5.42
P01_transcript_3857	7.96	9.76	12.42	21.98	11.15	16.2	3.82	1.94	3.05	8.49	19.83	16.57	0	0	0
P01_transcript_3862	2.43	2.63	2.33	24.15	24.67	9.9	6.18	3	2.91	3.24	1.36	1.24	6.02	24.42	20.8
P01_transcript_3864	38.52	39.08	40.95	75.49	88.31	84.64	70.51	54.64	53.6	107.54	67.85	69.29	100.37	43.2	51.39
P01_transcript_3865	27.16	25.55	23.58	22.38	24.87	27.6	27.74	30.28	30.37	32.26	26.33	31.54	18.78	17.13	17.92
P01_transcript_3867	40.92	40.45	41.64	9.27	16.06	15.31	24.03	25.76	25.64	13.71	13.03	15.22	13.58	12.88	12.85
P01_transcript_3869	15.66	12.33	13.23	1.6	0.8	1.12	0.41	0.29	0.18	0.06	0.07	0.05	0.01	0.04	0.02
P01_transcript_3871	26.71	25.59	20.75	25.77	19.08	19.15	6.7	8.23	7.19	24.77	42.53	28.97	7.37	5.83	4.89
P01_transcript_3873	0.6	0.44	0.39	0.45	0.49	0.19	1.32	1.34	1.16	0.23	0.44	0.41	0.36	0.29	0.36
P01_transcript_3878	10.02	10.14	10.52	8.61	8.33	8.88	3.64	3.54	4.47	4.09	4.19	3.37	2.84	3.75	3.9
P01_transcript_3879	5.03	4.89	4.24	6.22	6.55	5.93	2.84	3.67	4.4	1.94	2.23	2.11	2.66	2.85	2.73
P01_transcript_3880	9.83	10.14	9.4	12.53	11.87	12.07	12.1	13.59	13.86	12.27	10.13	12.46	9.18	9.38	8.01
P01_transcript_3881	11.25	10.01	9.21	14	17.26	17.1	17.03	18.73	26.56	7.84	10.18	9.34	18.59	32.97	39
P01_transcript_3885	0.16	0.31	0.52	0.63	0.65	0.59	1.69	1.67	1.53	0.03	0.02	0	0.21	0.04	0.05
P01_transcript_3886	6.7	7.5	7.78	3.45	4.43	5.43	6.74	7.39	6.86	9.62	8.99	10.45	15.29	11.5	15.6
P01_transcript_3888	1.81	1.86	1.72	3.85	4.52	4.63	5.3	10.77	12.22	44.68	109.66	78.82	61.6	40.56	40.42
P01_transcript_3890	5.05	7.63	4.85	0.05	0.56	0.4	0.61	1.26	0.51	0	0	0	0.02	0	0
P01_transcript_3896	7.36	5.85	5.25	15.49	10.36	4.47	0.02	0.02	0.04	0	0	0	0.07	0.06	0.02
P01_transcript_3897	0	0.06	0	0	0	0	0	0	0.14	0.73	6.04	2.4	1.56	2.55	1.3
P01_transcript_3900	12.93	12.33	13.01	6.9	5.56	5.24	14.39	17.59	16.86	8.03	12.18	9.39	0.81	1.04	0.96
P01_transcript_3902	1.67	2.16	1.54	6.04	6.13	5.28	6.56	6.86	6.81	5.24	3.36	3.66	1.4	0.84	0.93
P01_transcript_3904	8.31	8.73	9.58	9.15	8.5	8.43	1.38	1.31	1.8	1.2	0.97	1.3	0.88	1.04	1.01
P01_transcript_3907	53.48	56.27	51.65	50.77	64.31	78.99	83.59	91.19	89.87	70.9	54.7	63.35	39.46	36.19	36.87
P01_transcript_3910	1.56	1.48	1.35	2.44	2.35	2.02	1.88	1.76	1.86	3.47	4.56	7.72	7.03	5.25	5.31
P01_transcript_3912	10.88	12.61	10.53	6.84	11.21	9.52	7.48	5.94	7.29	25.1	22.33	23.31	2.39	2.43	2.37
P01_transcript_3916	0.18	0.45	0.14	7.17	6.68	10.23	9.75	6.75	8.65	7.46	0.62	0.29	3.93	1.06	1.6
P01_transcript_3918	15.87	14.46	14.82	11.45	10.19	10.12	7.69	7.39	6.98	5.83	2.25	2.32	3.23	1.05	0.8
P01_transcript_3920	21.35	21.74	19.42	12.17	11.78	11.89	8.18	11.18	9.61	9.12	8.88	10.02	3.21	0.85	1.47
P01_transcript_3921	7.12	6.92	6.65	2.63	2.75	0.5	3.03	4.23	3.89	2.8	3.1	2.54	4.33	5.22	4.94
P01_transcript_3922	24.74	26.08	24.73	21.78	25.18	27.39	12.59	12.18	12.47	15.06	12.01	12.85	6.02	5.09	5.02
P01_transcript_3923	27.26	28.51	27.87	10.78	10.2	10.08	9.4	9.4	8.41	6.98	5.62	4.38	7.21	5.47	5.04
P01_transcript_3924	3.75	3.42	3.6	3.5	4.3	5.74	6.9	6.54	7.43	13.87	13.11	20.85	3.72	3.34	2.73
P01_transcript_3928	11.68	12.89	12.22	9.47	7.92	5.75	8.92	10.99	12.27	21.91	22.87	26.79	10.4	14.77	15.27
P01_transcript_3929	35.82	36.58	34.82	42	50.15	67.13	281.47	226.78	193.22	133.76	155.44	165.07	5.54	1.48	1.01
P01_transcript_3939	14.27	13.86	13.36	31.79	36.93	36.73	28.64	30.23	27.22	6.61	7.95	9.61	24.33	25.98	24.31
P01_transcript_3941	0.02	0	0.02	0.01	0.05	0.02	0.75	4.07	6.03	17.77	56.52	36.79	18.38	16.76	15.21
P01_transcript_3943	1.9	2.6	2.23	5.59	5.11	5.78	6.42	6.16	6.14	6.12	14.26	11.63	1.95	2.2	2.11
P01_transcript_3944	3.66	3.55	3.88	6.3	6.98	5.96	11.33	8.46	8.07	5.03	3.1	4.18	3.44	5.49	6.07
P01_transcript_3947	3.72	3.27	3.55	4.61	6.7	6.76	8.51	12.81	11.48	19.6	25.31	28.28	9.55	8.91	7.91
P01_transcript_3948	3.98	4.78	4.42	5.35	7.2	7.84	4.63	5.59	5.02	4.03	9.82	11.15	37.14	72.53	75.36
P01_transcript_3951	0.01	0	0.01	0.21	0.49	2.71	0.06	0.05	0.08	0.7	17.21	8.1	52.2	42.89	38.51
P01_transcript_3952	21.63	21.23	20.16	20.69	24.74	30.11	31.99	32.63	32.07	25.7	27.59	29.21	23.6	23.28	22.94
P01_transcript_3953	66.55	64.4	59.51	55.2	48.73	44.72	33.25	34.12	30.98	32.75	20.93	22.85	10.02	5.67	5.41
P01_transcript_3956	4.91	6.2	6.72	3.13	2.53	2.14	1.24	1.48	1.41	4.06	2	1.75	1.05	0.84	0.99
P01_transcript_3959	4.63	6.6	8	6.61	8.12	10.75	5.59	6.09	6.96	9.21	10.22	11.83	6.41	6.81	6.45
P01_transcript_3960	11.64	11.75	11.53	13.73	13.49	15.22	14.2	12.92	13.16	15.6	14.39	14.61	12.66	12.4	13.26
P01_transcript_3961	4.86	5.66	5.5	3.42	3.77	3.68	2.19	2.57	2.51	2.94	3.14	3.62	1.64	1.89	1.93
P01_transcript_3962	0.82	0.86	0.61	1.25	1.1	1.14	4.85	3.04	4.75	1.56	1.34	1.47	5.92	1.71	2.37
P01_transcript_3969	21.64	24.59	20.66	25.87	20.91	21.52	10.93	12.86	13.65	8.79	8.53	9.35	7.91	7.91	9.16
P01_transcript_3971	0.02	0.2	0.08	0.1	0.22	0.21	0.38	0.21	0.26	11.12	41.71	28.56	13.08	11.61	11.94
P01_transcript_3974	89.67	95	89.21	72.14	76.8	79.37	60.11	70.22	72.28	75.88	69.88	76.24	14.63	21.17	23.18
P01_transcript_3975	4.26	4.74	4.99	5.16	5.88	6.65	5.17	6.2	6.72	6.05	7.01	6.57	12.16	13.28	12.29
P01_transcript_3976	7.42	9.5	7.67	7.2	10.57	4.8	12.55	15.2	16.7	29.98	38.36	47.1	80.37	69.19	95.06
P01_transcript_3978	6.78	8.08	6.98	2.87	4.57	3.83	8.8	6.72	9.29	50.7	45.36	49.14	2.71	0.4	0.8
P01_transcript_3981	3.51	5.63	3.38	13.29	15.56	17.25	0.97	0.69	1.05	0.1	0.11	0.21	0.07	0	0.02
P01_transcript_3982	2.88	2.61	2.02	3.08	2.92	2.89	32.08	51.4	46.63	67.25	75.07	78.77	9.92	2.47	1.3
P01_transcript_3983	0.83	0.78	0.34	0.9	1.4	2.02	1.06	1.07	1.37	0.18	0.21	0.09	0.63	0.47	0.7
P01_transcript_3984	3.43	3.39	3.73	7.48	7.38	9.78	8.13	7.1	7.01	11.77	14.26	15.98	23.18	29.44	29.04
P01_transcript_3985	11.01	10.18	11.53	17.66	21.53	21.9	16.04	18.55	16.2	10.9	10.76	11.35	6.51	5.36	5.01
P01_transcript_3986	1.34	1.04	0.87	41.76	27.19	31.42	0.39	0.51	0.22	2.38	0.65	1.46	0.83	0.62	0.68
P01_transcript_3993	29.25	31.62	32.36	53.99	56.37	39.27	17.79	35	42.43	47.81	64.57	59.07	33.03	50.6	55.22
P01_transcript_3999	2.96	3.28	3.64	18.15	16.12	18.95	10.45	11.69	11.39	1.04	1.13	0.95	1.51	2.54	1.83
P01_transcript_4003	4.27	4.67	2.96	20.1	22.17	24.46	3.54	4.14	4.39	2.12	1.49	2.1	6.37	5.24	4.98
P01_transcript_4007	9.47	10.86	9.39	21.8	16.75	20	2.41	2.19	2.71	13.72	14.76	14.17	0.25	0.07	0.16
P01_transcript_4009	34.54	36.6	34.98	33.5	35.51	38.2	23.2	20.78	21.07	23.05	22.34	19.26	16.08	15.59	16.62
P01_transcript_4010	55.78	58.73	64.22	13.12	19.2	31	5.84	3.87	4.04	4.47	2.57	1.32	0.95	0.12	0.19
P01_transcript_4011	118.7	114.48	112.28	145.47	157.28	156.29	125.23	108.14	118.58	187	204.42	247.3	162.54	169.58	173.43
P01_transcript_4013	7.8	6.71	6.07	5.49	4.76	4.88	4.69	4.82	3.92	2.28	1.07	0.98	4.8	1.65	2.19
P01_transcript_4016	32.13	30.72	29.66	72.33	50.09	43.08	39.14	43.53	39.26	60.12	59.74	54.3	58.59	59.91	63.7
P01_transcript_4017	116.28	118.2	126.75	95.68	97.47	94.47	62.99	66.62	66.46	101.97	130.76	111.81	55.67	45.26	46.35
P01_transcript_4021	19.9	21.34	20.17	13.69	15.64	19.87	18.26	17.42	17.61	15.63	11.96	13.77	9.03	8.19	7.39
P01_transcript_4022	86.29	89.69	81.5	38.96	41.66	37.34	20.39	19.84	22.38	18.39	21.94	22.22	10.55	7.73	7.48
P01_transcript_4023	1.84	0.67	0.54	1.18	1.42	1.82	5.92	5.94	6.85	11.65	18.46	17.61	208.28	441.39	457.09
P01_transcript_4025	40.89	41.11	38.28	73.72	62.96	50.65	8.31	9.13	9.73	14.54	15.46	14.22	3.62	4.29	4.6
P01_transcript_4027	11.34	11.36	11.22	10.28	15.53	32.02	16.49	15.27	14.4	8.34	9.95	10.35	4.95	1.33	0.96
P01_transcript_4028	2.68	2.38	3.56	3.04	6.08	2.6	6.29	3.94	5.08	3.23	1.29	1.24	0	0	0.02
P01_transcript_4030	22.32	20.63	19.37	21.28	26.31	28.68	28.24	31.53	32.63	41.2	45.79	43.32	48.32	40.79	44.32
P01_transcript_4031	33.7	32.56	30.69	29.4	27.95	27.29	18.05	17.84	17.9	26.91	25.63	20.7	9.33	6.29	6.33
P01_transcript_4032	9.87	9.68	10.07	8.34	8.94	12.1	9.31	9.45	10.08	10.19	7.22	6.84	3.78	6.07	5.19
P01_transcript_4036	5.85	4.9	5.34	3.56	4.61	3.57	6.54	7.43	7.03	3.26	3.04	2.82	4.76	4.36	5.14
P01_transcript_4040	19.85	21.22	21.6	18.28	19.87	18.68	8.12	7.12	7.58	22.57	18.25	21.57	18.9	19.36	21.32
P01_transcript_4042	8.15	8.12	7.31	7.96	11.61	9.97	29.36	34.59	32.41	27.6	21.78	25.37	14.59	13.25	14.54
P01_transcript_4043	0.15	0.09	0.06	2.39	2.42	2.47	15.06	20.96	24.47	9.36	13.94	15.32	48.64	59.97	56.16
P01_transcript_4046	0.93	1.22	1.05	2.22	2.09	2.1	2.91	3.2	3.04	12.7	47	30.36	16.82	16	16.2
P01_transcript_4050	37.34	41.58	38.17	32.82	27.1	28.08	18.18	20.93	20.34	13.41	11.78	13.34	8.98	6.57	6.21
P01_transcript_4053	14.36	17.34	16.62	7.11	13	6	0.05	0.23	0.36	12.31	13.57	13.89	0.48	0.58	0.32
P01_transcript_4055	4.45	5.3	4.58	4.11	4.74	3.58	7.32	8.53	7.58	0.58	0.79	0.54	1.87	2.45	2.28
P01_transcript_4056	3.96	4.71	3.29	2.18	2.87	2.82	0.92	1.51	1.93	1.1	2.37	1.41	1.58	0.8	0.56
P01_transcript_4057	26.95	27.54	28.07	16.59	15.02	11.08	7.37	7.6	7.6	12.86	10.98	12.23	7.4	7.82	7.74
P01_transcript_4060	0.03	0.01	0.03	10.63	9.1	16.1	13.5	7.94	12.81	32.91	36.65	40.82	2.62	2.57	2.63
P01_transcript_4061	2.44	2.67	3.06	0.73	1.09	0.75	2.09	1.63	1.97	2.02	1.94	2.21	0.09	0.18	0.09
P01_transcript_4062	64.95	76.79	66.01	22.13	17.41	14.8	4.43	3.07	2.9	2.94	1.64	1.25	3.39	1.66	1.89
P01_transcript_4063	95.42	96.32	101.49	123.58	137.2	135.71	177.61	201.07	166.7	109.17	77.15	88.08	14.6	2.77	4.11
P01_transcript_4064	13.38	12.29	13.49	20.86	20.99	19.76	23.7	21.92	20	11.86	12.93	16.19	12.16	11.22	11.88
P01_transcript_4065	24.79	30.87	27.49	22.44	20.67	19.82	11.71	12.81	12.18	6.04	4.79	4.7	4.33	3.77	3.2
P01_transcript_4066	10.74	12.78	13.42	0.77	1.36	1.08	2.72	3.38	2.99	7.43	7.1	8.1	0.76	0.57	0.41
P01_transcript_4067	4.92	6.05	4.81	1.46	0.84	1.28	3.91	4.16	3.82	2.27	0.75	0.66	0.04	0.01	0.05
P01_transcript_4068	15.14	14.99	15.3	13.32	11.56	11.04	8.3	9.24	9.1	7.84	8.66	8.27	4.26	3.36	3.07
P01_transcript_4069	12.24	12.31	12.44	5.09	6.05	6.01	16.04	12.5	12.81	9.9	9.5	9.93	11.71	14.2	15.82
P01_transcript_4072	18.06	17.88	17.7	12.48	14.57	15.3	10.17	9.49	9.26	7.97	8.06	8.99	7.03	6.97	6.18
P01_transcript_4073	0.01	0.01	0	0.01	0	0	0	0.01	0.03	0	0	0.03	8.38	12.82	8.72
P01_transcript_4075	6.41	6.43	6.11	3.43	4.44	4.21	1.75	1.73	1.92	3.1	4.26	3.58	4.85	3.95	4.07
P01_transcript_4076	3.28	4.14	3.73	0.84	1.1	1.37	0.48	0.62	0.81	0.43	0.6	0.7	0.72	0.62	0.62
P01_transcript_4078	18.85	21.07	19.91	17.37	20.6	22.59	4.29	3.63	3.9	3.3	2.73	1.93	2.85	2.62	2.7
P01_transcript_4079	12.96	15.18	14.52	10.56	13.99	13.56	7.88	7.98	7.03	7.26	6.59	6.26	3.72	5.17	4.73
P01_transcript_4084	5.98	4.99	5.05	4.6	2.85	3.28	5.22	5.96	5.88	9.64	10.17	8.76	4.09	3.95	3.15
P01_transcript_4085	5.81	7.17	6.79	5	6.86	5.25	5.68	6.14	5.74	8.6	7.6	7.42	9.43	11.1	11.6
P01_transcript_4089	39.79	43.78	44.6	44.76	39.39	33.59	9.76	8.98	9.26	12.44	10.53	10.65	9.59	10.55	11.35
P01_transcript_4091	27.6	28.28	27.45	27.25	24.13	24.87	27.13	21.99	21.15	11.5	3.81	3.82	4.07	1.48	1.55
P01_transcript_4092	4.64	4.09	3.86	1.96	1.84	0	2.86	2.24	2.24	0.08	0.07	0.25	0.48	0.25	0.2
P01_transcript_4098	7.59	7.68	7.37	4.13	4.62	4.49	1.03	0.71	0.44	0.88	0.16	0	0.48	0	0.15
P01_transcript_4099	52.62	47.14	47.99	36.76	32.94	28.68	14.64	14.79	15.6	13.87	10.81	12.31	9.78	4.72	4.58
P01_transcript_4101	17.75	17.01	17.56	10.84	11.03	10.47	6.78	6.41	6.69	9.98	7.42	7.28	4.36	3.95	3.88
P01_transcript_4107	8.52	10.02	8.87	9.31	9.63	9.16	6.93	7.67	7.79	10.52	12.13	11.76	7.02	7.02	7.62
P01_transcript_4108	7.59	7.13	7.7	6.24	6.8	5.58	3.47	3.82	3.52	4.09	3.21	3.56	2.33	1.2	1.44
P01_transcript_4112	0.63	0.6	0.66	21.33	25.7	26.02	8.36	8.93	8.79	3.1	3.4	4.07	3.03	3.2	3.36
P01_transcript_4114	0.02	0.03	0.01	0.02	0.01	0.02	0.06	0.01	0.01	0.03	0.04	0.06	129.51	104.71	103.79
P01_transcript_4117	10.47	11.97	12.38	13.8	11.17	12.63	11.17	11.93	12.75	17.63	17.23	18.24	72.1	80.13	78.91
P01_transcript_4118	18.74	20.46	18.97	12.47	10.21	9.61	6.21	6.27	6.58	4.97	4.12	4.78	2.74	2.1	2.08
P01_transcript_4121	18.58	19.63	18.8	10.87	10.92	10.97	5.76	5.93	6.14	6.29	6.19	6.63	22.15	14.53	13.32
P01_transcript_4128	4.03	2.63	2.75	1.88	1.5	1.06	3.5	2.56	1.71	2.1	3.55	9.02	2.38	1.19	0.61
P01_transcript_4130	4.87	4.65	3.83	6.71	5.45	6.6	4.83	5.58	4.49	2.74	2.65	1.17	4.21	4.38	4.81
P01_transcript_4134	10.5	12.97	12.05	7.89	9.6	12.33	4.55	3.52	4.75	8.01	7.02	7.66	2.78	2.66	2.53
P01_transcript_4136	15.31	15.66	19.81	27.63	23.36	28.27	10.16	8.62	8.3	2.77	2.68	1.98	0.03	0.01	0.03
P01_transcript_4137	30.35	28.93	29.18	30.4	26.91	24.33	15.67	13.98	14.51	15.51	11.48	11.85	6.92	3.54	3.89
P01_transcript_4138	2.15	1.49	1.52	3.22	3.38	4.4	6.75	8	8.49	5.24	4.66	4.37	4.72	3.55	3.4
P01_transcript_4140	4.61	4.44	4.17	4.39	4.32	3.77	3.05	3.33	3.05	4.88	3.64	3.98	3.63	4.51	4.84
P01_transcript_4149	3.02	3.7	3.32	6.69	5.12	6.43	0.79	0.33	0.56	0.1	0.44	0.31	0.2	0.23	0.7
P01_transcript_4150	3.01	3.1	3.25	5.13	6.51	7.48	9.28	10.55	10.17	13.28	12.69	15.42	0.85	1.05	0.84
P01_transcript_4151	15.98	15.88	15.9	10.26	15.25	12.88	17.23	20.25	20.17	9.45	8.22	10.18	7.48	8.96	8.34
P01_transcript_4153	5.88	5.4	5.76	4.71	4.95	5.38	3.48	4.05	4.54	7.33	15.22	10.77	5.99	6.1	6.09
P01_transcript_4154	26.74	25.21	26.74	16.46	15.89	16.12	32.58	29.94	29.53	9.45	6.07	7.52	9.35	8.68	10.01
P01_transcript_4157	0.29	0.18	0.06	0.22	0.08	0.1	1.48	1.32	0.96	0.37	0.87	1.56	0.02	0.06	0.06
P01_transcript_4158	7.3	6.62	4.68	22.48	20.05	18.29	5.84	7.6	7.22	28.25	28.34	41.58	21.87	25.1	30.02
P01_transcript_4160	11.76	12.01	11.08	9.81	14.54	14.86	3.42	3.54	4.38	6.95	5.61	6.55	24.05	37.32	36.57
P01_transcript_4162	42.61	44.36	47.59	24.61	34.09	38.28	21.8	16.64	17.54	41.35	37.65	46.48	96.91	82.65	71.29
P01_transcript_4167	1.67	2.31	1.83	0.88	0.27	0.49	0.13	0.1	0	0.02	0.01	0.06	0.95	0.27	0.69
P01_transcript_4171	122.64	124.55	99.2	103.13	108.63	111.64	44.89	30.38	31.59	46.46	24.12	26.32	22.09	12.75	12.64
P01_transcript_4172	9.43	9.91	9.42	11.63	12.5	10.46	17.71	20.85	17.96	25.54	20.06	22.71	6.18	4.71	4.14
P01_transcript_4175	6.75	6.79	5.76	23.39	32.54	24.86	5.69	10.75	8.38	17.63	59.18	45.56	22.03	18.25	17.54
P01_transcript_4176	14.91	14.9	12.62	5.34	4.68	7.51	6.37	5.2	6.06	2.35	3.2	2.95	1.49	2.29	1.74
P01_transcript_4177	5.15	3.42	4.25	0.2	0.06	0.11	1.86	1.03	1	12.44	13.82	12.71	1.24	0.68	0.91
P01_transcript_4179	64.11	64.19	74.68	123.8	103.78	110.84	131.43	133.71	134.03	86.5	112.72	145.98	1160.05	1472.53	1457.46
P01_transcript_4180	30.64	29.68	30.85	34.08	30.84	34.32	27.87	31.34	31.22	29.05	28.7	32.23	27.04	25.96	25.26
P01_transcript_4181	21.32	18.34	16.11	18.78	20.65	15.61	42.8	31.81	27.56	15.94	18.79	42.99	93	95.06	81.58
P01_transcript_4183	87.57	85.83	78.68	66.73	51.11	25.58	80.84	74.21	93.18	640.83	526.46	490.19	248.04	136.63	115.68
P01_transcript_4184	28.47	34.9	35.39	51.73	73.62	78.35	99.97	113.16	123.4	72.57	85.64	95.69	141.94	273.75	287.98
P01_transcript_4185	31.63	33.77	28.07	17.87	24.57	23.01	12.78	13.54	13.07	9.69	6.55	7.23	12.61	16.41	16.5
P01_transcript_4187	11.39	14.17	14.58	20.27	19.1	20.9	39.68	43.63	49.37	50.07	54.67	65.9	11.71	12.39	11.74
P01_transcript_4188	29.66	27.86	28.76	14.95	16.18	14.6	17.37	18.13	17.85	12.95	8.67	9.12	10.83	6.87	6.93
P01_transcript_4189	14.77	15.44	13.65	21.99	20.99	22.18	21.05	23.9	23.48	28.22	22.38	20.28	8.35	2.95	2.91
P01_transcript_4194	0.71	0.64	0.54	10.63	13.54	18.3	8.54	4.93	5.15	0.16	0.23	0.42	0.69	0.76	0.5
P01_transcript_4195	0.07	0.03	0.02	0.06	0.05	0.07	0.2	0.07	0.05	0.17	0.11	0.23	204.52	299.04	306.66
P01_transcript_4196	9.74	9.73	8.59	4.97	3.94	3.55	3.93	4.95	4.54	2.08	1.88	1.9	4.67	4.47	4.98
P01_transcript_4198	15.92	15.14	17.15	14.31	13.92	14.96	7.62	7.64	7.09	21.54	15.35	15.6	16.25	11.91	11.29
P01_transcript_4200	1.67	0.89	0.33	2.06	2.46	3.68	6.67	11.29	7.76	4.82	1.29	1.56	0.34	0.09	0.11
P01_transcript_4201	8.5	8.71	7.95	8.56	9.01	8.97	6.57	6.53	6.39	8	8.69	9.22	8.69	9.37	9.39
P01_transcript_4202	11.52	15.34	14.04	7.64	10.68	9.52	4.82	7.98	7.76	5.86	8.05	8.29	17.37	12.27	12.46
P01_transcript_4203	3.31	2.58	2.71	3.2	3.88	2.58	4.76	4.06	2.99	6.26	8.95	18.43	46.79	77.41	73.55
P01_transcript_4209	5.47	4.51	4.03	4.22	3.38	2.75	3.25	3.77	3.45	3.64	9.54	9.45	13.85	14.78	10.79
P01_transcript_4210	2.97	3.21	3.22	1.77	1.54	1.22	2.48	2.44	2.45	1.27	2.05	1.93	2.36	2.71	1.71
P01_transcript_4211	43.13	44.41	49.25	28.43	54.43	65.94	41.23	51.9	50.12	0.07	0.07	0.04	75.11	78.96	79.88
P01_transcript_4212	79.17	85.18	79.06	31.19	34.94	36.45	56.03	55.23	54.62	28.62	21.01	25.32	18.68	19.84	19.99
P01_transcript_4213	0.14	0.11	0.09	0.35	0.34	0.47	0	0.11	0	1.03	0.65	0.29	2.27	1.72	2.52
P01_transcript_4217	0.38	0.45	0.35	8.05	14.29	23.24	23.48	11.38	14.59	7.5	12.58	8.68	3.96	1.1	0.8
P01_transcript_4218	1.28	0.68	0.54	0.32	0.4	0.11	0.2	0.13	0.23	0.1	0.02	0.05	0.14	0.05	0.12
P01_transcript_4219	14.04	14.16	13.74	17.1	15.99	16.69	13.77	15.11	15.65	8	6.45	6.8	14.9	16.53	17.09
P01_transcript_4222	0.44	0.71	0.79	1.52	1.31	0.58	0.7	1.07	1.35	7.05	16.12	10.74	0.69	1.43	1.14
P01_transcript_4223	2.42	3.19	2.57	4.49	2.5	1.19	19.01	19.74	18.9	0.17	0.13	0.18	24.71	15.67	16.51
P01_transcript_4224	4.98	3.06	3.11	2.19	3.07	1.49	2.22	1.95	1.42	0.01	0	0.05	1.72	2.69	2.42
P01_transcript_4225	2.43	2.14	2.11	1.93	1.55	5.23	3.39	4.69	3.83	6.6	9.3	6.97	4.83	6.16	3
P01_transcript_4227	4.07	3.62	3.07	3.55	2.71	1.82	2.11	1.57	1.78	2.83	1.84	1.53	0.99	1.47	0.8
P01_transcript_4228	6.87	9.68	7.59	4.02	4.34	3.84	2.22	2.14	2.55	4.11	5.03	4.69	1.23	0.79	0.73
P01_transcript_4229	0.23	0.27	0.21	1.28	1.14	0.83	2.27	2.02	1.13	0.55	0.45	0.4	21.43	4.66	4.46
P01_transcript_4236	8.52	7.95	5.7	2.57	2.41	1.86	0.87	0.49	0.63	0.54	0.19	0.11	0.11	0.05	0.03
P01_transcript_4240	0.12	0.05	0.12	0.06	0.19	0.22	0.05	0.05	0.34	57.07	197.35	122.64	10.65	11.03	7.44
P01_transcript_4241	0	0.06	0.08	2.2	1.29	1.33	1.3	1.45	1.49	3.37	4.48	3.23	0.4	0.34	0.73
P01_transcript_4242	0.42	0	0.31	0	0.66	1.11	0	0.69	0.16	3.2	6.77	5	0.55	0	0.62
P01_transcript_4244	5.8	4.26	6.76	8.24	7.11	7.02	1.82	1.81	2.3	2.16	2.07	1.79	5.65	6.31	6.34
P01_transcript_4247	129.42	131.78	128.44	54.59	59.23	55.05	65.33	63.25	64.92	65.2	111.54	108.06	68.75	76.91	80.43
P01_transcript_4248	2.7	2.3	1.85	8.69	6.87	5.34	14.48	14.12	14.81	9.05	8.89	6.48	7.5	1.03	1.27
P01_transcript_4251	12.71	13.83	13.04	8.71	8.63	7.89	4.36	4.45	4.2	5.13	4.12	4.82	14.44	22.79	23.12
P01_transcript_4253	12.36	11.73	11.77	17.01	16.38	15.6	11.63	10.5	11.11	17.94	16.18	16.88	9.09	11.05	12.06
P01_transcript_4255	9.89	12.67	12.65	3.13	3.17	2.35	1.75	0.57	1.38	0.02	0.03	0.18	0.7	0.25	0.37
P01_transcript_4256	38.24	41.1	38.03	6.74	6.87	5.81	1.89	1.45	1.24	1.74	1.15	1.17	0.11	0.09	0.12
P01_transcript_4263	4.04	4.49	3.99	4.61	6.61	6.23	4.59	4.3	4.38	8.28	10.19	11.63	5.39	6.9	5.92
P01_transcript_4264	76.85	77.48	76.86	43.74	44.56	37.63	16.8	21.19	23.98	36.45	49.8	38.28	8.97	7.78	8.62
P01_transcript_4265	10.53	9.21	9.57	15.81	17.36	18.12	11.13	11.56	12.29	16.09	15.3	15.38	9.7	9.33	11.45
P01_transcript_4276	5.55	5.6	3.93	1.34	3.59	6.67	4.58	4.65	5.92	0.62	0.6	0.58	6.48	5.92	7.37
P01_transcript_4278	6.95	7.09	7.52	8.34	8.61	9.72	5.03	4.74	4.25	7.28	6.37	7.28	2.92	3.64	3.79
P01_transcript_4280	2.04	1.31	1.35	3.84	6.63	7.96	5.11	3.62	2.71	2.46	5.03	2.61	9.95	12.1	15.87
P01_transcript_4281	2.19	2.44	2.21	2.92	1.56	0.54	8.21	9.18	10.19	0.75	0.59	0.75	0.07	0	0.01
P01_transcript_4282	5.43	4.85	5.8	10.17	7.23	7.14	7.14	7.33	7.95	6	4.51	4.39	5.73	6.18	7
P01_transcript_4286	0.35	0.33	0.12	0.24	0.23	0.53	0.84	0.97	0.91	1.47	1.09	1.44	0.81	0.33	0.3
P01_transcript_4289	21.53	21.44	22.32	17.38	18.76	23.28	18.68	21.5	19.78	19.24	20.08	21.78	23.21	29.71	29.23
P01_transcript_4291	1.42	0.83	1.07	2.41	3.85	4.56	6.8	10.96	8.77	2.71	4.62	3.04	63.87	71.41	67.27
P01_transcript_4292	0.15	0.22	0.33	0.59	0.26	0.3	0.52	0.27	0.42	50.41	71.58	88.42	0.36	0.2	0.18
P01_transcript_4293	18.56	18.69	20	23.21	24.66	25.47	19.95	20.74	20.43	26.57	21.65	21.19	13.97	12.55	13.29
P01_transcript_4295	44.06	43.57	39.46	23.18	25.75	24.36	18.51	18.22	16.94	18.09	8.67	9.51	10.36	4.44	4.86
P01_transcript_4299	32.57	34.13	33.51	46.68	45.93	38.41	53.99	47.2	51.61	58.16	61.82	80.08	48.72	52.85	51.38
P01_transcript_4303	0.03	0.05	0	1.34	1.74	0.15	0	0.07	0	0.02	0	0	0.04	0	0.02
P01_transcript_4304	26.74	29.29	27.9	27.31	27.35	26.22	25.79	27.79	28.49	29.13	29.74	29.81	19.77	20.83	21.66
P01_transcript_4305	1.56	0.7	0.81	2.99	2.65	2.13	0.64	0.9	0.88	0.99	0.51	0.57	2.26	2.68	4.43
P01_transcript_4307	1.23	1.55	1.15	2.32	1.62	1.04	1.18	1.12	0.95	7.02	6.88	6.96	1.83	0.89	1.14
P01_transcript_4308	25.84	25.39	24.4	37.93	45.04	39.69	8.2	9.51	9.91	3	3.33	3.3	5.69	7.92	7.37
P01_transcript_4309	16.59	18.85	16.66	7.85	9.12	7.78	27.6	30.65	29.12	40.42	31.62	37.91	8.36	6.59	7.28
P01_transcript_4310	12.13	10.9	11.35	14.1	13.6	14.34	14.73	17.93	16.85	17.64	17.15	18.93	13.11	12.95	13.27
P01_transcript_4311	4.81	6.35	7.25	8.02	7.08	6.35	1.2	0.81	0.77	6.4	6.78	6.64	8.34	7.61	9.16
P01_transcript_4312	9.72	8.61	7.87	9.29	11.95	13.06	18.97	18.91	15.89	16.74	7.35	9.8	5.06	3.01	4.48
P01_transcript_4313	1.17	1.23	0.88	3.45	2.75	2.66	2.04	1.97	2.18	2.98	2.55	2.56	1.22	0.46	0.65
P01_transcript_4314	45.84	49	46.38	36.49	34.23	34.54	28.08	29.36	29.38	23.75	25.84	22.03	38.36	38.12	37.26
P01_transcript_4317	20.25	19.45	21.15	10.88	10.74	9.55	5.2	5.72	4.71	5.29	4.35	4.37	5.01	5.51	5.24
P01_transcript_4322	13.71	17.16	11.19	3.4	4.21	3.49	3.37	2.66	3.91	22.39	20.98	26.5	9.85	12.96	12.63
P01_transcript_4326	86.53	87.99	85.19	11.66	10.85	7.68	0.58	0.34	0.49	0.72	0.13	0.05	0.32	0.19	0.51
P01_transcript_4327	0.02	0.01	0	0	0.01	0.01	0	0	0.1	8.38	39.53	23.62	2.25	2.02	1.85
P01_transcript_4328	5.58	5.66	5.44	15.66	9.62	11.65	0.68	0.49	0.77	0.1	0.06	0.15	0.16	0.13	0.16
P01_transcript_4329	0.34	2.15	0.76	13.13	14.28	11.19	11.23	12.9	15.34	11.18	10.24	12.65	31.9	30.5	31.19
P01_transcript_4331	5.54	6.87	5.65	1.29	6	6.71	2.36	3.48	5.67	6.61	4.04	8.62	3.7	5.58	6.57
P01_transcript_4332	11.47	12.65	8.74	3.78	4.65	4.08	5.42	4.93	5.23	4.77	3.98	3.83	0.01	0	0
P01_transcript_4333	48.51	50.53	50.67	25.5	27.14	34.89	86.65	63.48	63.63	33.61	28.8	35.03	28.64	22.7	17.91
P01_transcript_4339	33.67	30.56	29.2	33.98	34.33	33.91	25.06	23.6	24.11	24.79	18.97	21.19	16.82	15.53	16.19
P01_transcript_4340	10.33	12.02	14.62	13.88	13.97	13.06	11.64	9.18	8.93	7.98	4.95	4.86	5.49	2.15	3.07
P01_transcript_4341	7.69	7.91	8.79	4.69	4.14	4.2	3.38	2.74	3.32	7.6	8.62	7.77	3.51	2.16	1.86
P01_transcript_4350	3.64	3.66	3.8	1.93	2.67	2.23	3.58	3.86	3.54	6.8	10.83	11.94	3.01	3.6	3.39
P01_transcript_4354	0.34	0.49	0.62	0.23	0.45	0.94	1.23	0.97	1.19	0.38	0.69	0.82	59.75	64.45	58.63
P01_transcript_4355	12.96	9.5	11.45	11.81	9.29	8.56	6.8	6.65	7.5	3.85	4.69	4.08	3.66	2.84	2.21
P01_transcript_4356	1.39	1.36	0.73	1.97	4.97	4.05	5.7	4.87	3.66	2.04	1.39	1.53	1.47	2.3	1.69
P01_transcript_4362	0.48	0.32	0.29	1.16	1.47	2	4.22	4.08	4.04	3.19	2.49	4.01	99.05	76.76	90.43
P01_transcript_4364	7.5	8.02	10.52	22.35	13	19.29	6.3	6.13	5.05	3.37	2.21	2.13	1.73	0.65	0.76
P01_transcript_4366	32.66	38.12	36.51	12.97	33.99	53.44	35.32	40.19	42.67	21.93	18.28	22.3	19.65	18.05	16.85
P01_transcript_4370	1.7	1.55	1.83	4.78	3.63	0.52	3.6	3.07	3.15	0.33	0.24	0.34	3.51	2.78	2.29
P01_transcript_4373	11.41	11.98	11.84	12.22	13.36	14.76	9.64	10.25	11.08	8.61	10.1	10.85	8.21	7.37	7.25
P01_transcript_4375	6.58	5.93	3.29	27.42	16.62	6.96	30.57	32.64	33.85	52.49	46.9	57.05	9.12	4.69	4.9
P01_transcript_4377	2.13	2.21	1.57	3.33	5.64	2.32	0.89	0.93	0.91	0.16	0.15	0.13	0.01	0	0.01
P01_transcript_4378	3.54	2.29	2.09	5.07	3.04	3.4	2.49	2.87	2.86	3.55	5.55	4.74	4.55	3.89	3.56
P01_transcript_4379	16.61	18.2	10.16	9.44	6.33	9.64	0.01	0.03	0.01	40.05	46.17	51.68	0.33	0.17	0.07
P01_transcript_4382	5.99	6.37	6.02	11.98	18.88	23.06	7.05	6.44	6.99	17.42	34.37	23.94	5.07	4.88	4.82
P01_transcript_4384	0.02	0.05	0.03	0.59	0.45	0.19	0.51	3.07	3.73	5.65	16.38	10.95	7.01	8.92	6.97
P01_transcript_4386	0	0.84	0.83	1.59	0	0	0	0	0.45	0	1.95	0.29	0.13	0.26	0.51
P01_transcript_4389	0.73	0.72	1.17	1.75	1.17	1.23	0.7	0.7	0.68	0.96	0.62	0.7	0.67	0.93	0.85
P01_transcript_4390	9.83	13.16	8.73	3.04	4.59	1.87	1.21	0.99	1.11	0.23	0.44	0.45	2.6	1.01	0.69
P01_transcript_4391	0.76	0.49	0.4	2.71	2.8	2.33	9.48	33.64	54.28	39.21	46.66	49.37	41.48	57.49	60.97
P01_transcript_4393	2.59	2.42	2.47	9.03	6.58	7.43	1.17	1.24	1.01	3.26	4.39	5.18	0.58	0.77	0.86
P01_transcript_4395	5.96	10.02	12.34	7.64	11.41	15.24	10.37	2.03	2.88	0.64	8.63	1.57	2.16	5.44	3.92
P01_transcript_4396	4.02	3.92	4.44	7.14	3.97	5.31	2.15	3.24	2.73	0.07	0.07	0.07	3.98	5.29	4.37
P01_transcript_4398	6.54	6.72	5.65	15.5	14.56	18.06	9.06	8.22	8.42	14.05	18.84	16.84	6.67	7.33	6.85
P01_transcript_4403	6.35	7.52	8.31	9.83	7.31	8.15	6.48	7.16	7.49	5.65	3.98	4.16	7.16	8.9	8.01
P01_transcript_4404	29.44	29.65	28.48	19.19	20.32	20.35	7.28	7.31	7.53	13.1	10.04	12.03	8.72	8.02	7.45
P01_transcript_4409	0.84	0.67	0.47	1.47	1.18	1.17	1.31	1.63	1.27	1.17	0.8	0.84	1.19	0.66	0.54
P01_transcript_4411	12.49	14.79	13.6	24.01	24.33	25.34	27.02	23.71	24.33	25.65	15.9	16.66	4.18	1.18	1.32
P01_transcript_4413	27.9	26.65	26.3	35	28.57	27.33	20.69	21.07	18.72	23.53	19.58	19.73	14.27	13.42	12.99
P01_transcript_4414	5.08	4.59	4.96	2.24	5.6	5.81	8.03	9.33	10.97	4.69	3.64	3.92	6.53	3.98	3.49
P01_transcript_4418	3.26	3.16	3.75	3.64	4.59	4.72	1.88	1.18	1.77	3.53	2.46	2.78	2.72	2.44	1.78
P01_transcript_4419	3	2.73	2.68	4.1	3.81	3.27	5.66	7.41	7.3	5.94	7	7.23	14.49	15.99	15.13
P01_transcript_4421	14.26	14.73	13.68	9.61	7.8	7.66	4.78	3.83	4.15	3.4	2.61	2.93	2.52	3.25	3.4
P01_transcript_4429	4.1	6.36	6.88	17.93	17.28	14.89	0.07	0	0	3.98	2.53	5.22	7.96	8.67	9.64
P01_transcript_4430	0	0.14	0	0.87	0	0	0	0	0	0	0.13	0	0.34	1.02	0.33
P01_transcript_4431	18.34	19.78	17.57	1.96	1.07	2.03	8.32	7.85	8.57	19.47	18.35	26.51	0	0	0.01
P01_transcript_4433	57.47	53.81	55.78	63.12	71.28	72.77	30.82	29.89	28.86	39.92	30.55	24.03	16.63	14.37	16.28
P01_transcript_4434	7.34	7.06	7.66	20.33	13.18	8.04	2.76	6.16	3.15	9.39	4.55	3.91	4.16	1.53	1.32
P01_transcript_4435	6.63	8.07	8.77	4.14	4.6	7.51	10.81	10.48	11.35	6.37	8.37	8.65	1.66	1.74	2.8
P01_transcript_4439	0.84	0.46	0.4	0.83	0.46	0.32	3.12	3.19	3.32	3.5	2.78	2.81	1.23	0.82	0.87
P01_transcript_4441	9.54	9.12	8.42	8.3	9.09	9.04	10.82	13.81	11.94	8.77	6.92	7.89	3.44	3.16	2.72
P01_transcript_4442	2.03	1.75	2.79	3.48	3.26	3.76	3.82	3.07	3.61	1.96	1.14	1.17	18.41	21.18	21.67
P01_transcript_4444	1	1.04	0.84	0.9	0.75	0.37	1.79	2.19	2.22	0.22	0.07	0.15	0	0.05	0.17
P01_transcript_4447	0	0	0	0	0	0	0	0	0	0.15	4.77	2.74	2.29	0.23	1.64
P01_transcript_4449	16.25	16.42	17.19	15.32	15.52	13.94	8.63	8.85	8.83	10.6	11.41	9.79	6.07	5.07	6.13
P01_transcript_4455	31.94	35.97	33.16	16.86	19.66	18.13	9.55	10.36	10.57	11.21	11.78	11.02	6.23	5.25	5.57
P01_transcript_4456	5.22	4.66	4.32	16.85	25.66	31.61	30.93	32.54	29.8	5.74	3.43	2.22	12.75	17.38	18.82
P01_transcript_4458	17.89	21.41	18.64	11.77	9.05	12.27	6.96	6.58	8.38	0	0.05	0.02	16.34	12.99	14.43
P01_transcript_4459	0.41	0.29	0.21	3.66	2.89	4.63	3.15	5.58	5.25	2.65	3.96	3.33	1.24	9.38	10.58
P01_transcript_4461	60.01	58.41	50.27	14.16	12.77	8.58	51.27	60.58	58.57	51.66	46.58	51.81	50.02	51.76	52.04
P01_transcript_4462	5.83	5.61	6.23	9.79	9.16	8.5	7.61	5.7	5.85	5.23	5.1	4.57	1.76	1.95	1.85
P01_transcript_4463	27.73	23.32	22.8	32.1	30.75	30.93	36.54	31.11	24.88	26.66	13.99	23.71	6.76	2.74	1.62
P01_transcript_4464	3.05	4.09	3.66	0.36	0.32	0.32	0.31	0.37	0.36	0.4	0.33	0.39	0.15	0.01	0.06
P01_transcript_4465	0.73	1.23	1.21	0.63	0.91	0.65	0.57	0.56	0.61	0.21	0.25	0.27	0.29	0.23	0.21
P01_transcript_4467	9.33	10.81	10.82	11.03	12.21	10.37	8	8.01	8.86	7.98	6.33	7.02	9.5	9.47	9.02
[truncated: 42,001 more rows]
