# Supplementary material for: Time-Course Transcriptomic Analysis Reveals Molecular Insights into the Inflorescence and Flower Development of Cardiocrinum giganteum
Source: Plants (Basel). 2024 Feb 27;13(5):649. doi: 10.3390/plants13050649 (PMC10934431; doi:10.3390/plants13050649)
Supplement: Supplementary file 1 [file plants-13-00649-s001.zip › Table S3 Genes in 12 Co-expression Modules by WGCNA.xlsx]

## Sheet: Down
Gene ID	Down1	Down2	Down3	Down4	Down5	Module
P01_transcript_0	-0.185797	-0.428986	0.0363163	1.63326	-1.05479	11
P01_transcript_1	1.53118	0.223257	-0.318118	-0.231881	-1.20444	2
P01_transcript_2	-0.71114	-0.462472	1.67784	0.159057	-0.663286	6
P01_transcript_3	1.61015	0.350533	-0.609832	-0.66471	-0.686146	2
P01_transcript_4	0.852554	0.79338	0.0491595	-0.0714634	-1.62363	7
P01_transcript_6	-1.12157	-0.445343	0.827281	1.26027	-0.520646	12
P01_transcript_8	1.24648	0.722973	-0.174945	-0.52119	-1.27332	7
P01_transcript_9	0.952218	1.08602	-0.684058	-0.162791	-1.19139	10
P01_transcript_10	0.618178	1.41831	-0.490157	-0.481266	-1.06507	10
P01_transcript_14	1.25098	-0.315356	0.0148802	0.495223	-1.44573	7
P01_transcript_17	-0.793183	-0.645465	-0.42416	0.210538	1.65227	9
P01_transcript_18	0.878267	0.269324	0.438555	0.130467	-1.71661	7
P01_transcript_20	-0.170876	1.76685	-0.531991	-0.531991	-0.531991	8
P01_transcript_25	1.0209	1.11349	-0.663829	-0.42229	-1.04828	10
P01_transcript_28	1.09528	1.05559	-0.536801	-0.58871	-1.02536	10
P01_transcript_30	-0.421497	1.32771	0.758694	-0.61117	-1.05374	3
P01_transcript_32	1.25662	0.821977	-0.70962	-0.294197	-1.07478	2
P01_transcript_35	0.858124	1.04068	-0.276409	-0.183452	-1.43894	7
P01_transcript_36	0.0218712	0.781986	0.828597	0.0111149	-1.64357	3
P01_transcript_38	1.37928	0.175907	-0.048927	-0.0712827	-1.43498	7
P01_transcript_44	0.874106	1.11677	-0.0991969	-1.25383	-0.637847	10
P01_transcript_46	0.893658	-0.932095	1.22037	-0.860025	-0.321909	6
P01_transcript_47	1.64354	0.204705	-0.580356	-0.392798	-0.875088	2
P01_transcript_48	0.589446	1.41732	-0.452571	-0.437118	-1.11708	10
P01_transcript_49	1.57587	0.394725	-0.546659	-0.556754	-0.867184	2
P01_transcript_50	1.64545	0.164858	-0.651619	-0.288306	-0.870388	2
P01_transcript_54	1.52105	-0.261431	0.0308964	-0.0190132	-1.27151	1
P01_transcript_56	1.50473	0.513075	-0.471396	-0.607929	-0.938481	2
P01_transcript_61	-0.698544	0.00204144	1.56282	0.156077	-1.02239	6
P01_transcript_62	1.32136	0.584208	0.0133724	-0.770586	-1.14836	7
P01_transcript_63	1.22032	0.959756	-0.729439	-0.673282	-0.777359	2
P01_transcript_66	-1.02595	1.4773	0.528148	-0.546164	-0.433328	8
P01_transcript_67	0.916474	0.981329	-0.104193	-0.35936	-1.43425	7
P01_transcript_68	1.76141	-0.285105	-0.248396	-0.63078	-0.59713	1
P01_transcript_70	1.14092	0.723557	-0.175371	-0.2456	-1.4435	7
P01_transcript_72	-0.391924	-0.396142	-0.362392	-0.628175	1.77863	4
P01_transcript_73	-0.842101	0.269098	-0.263073	1.6012	-0.765121	11
P01_transcript_76	1.1345	0.960371	-0.566578	-0.37571	-1.15258	2
P01_transcript_77	0.142339	0.698455	1.19168	-1.07251	-0.959962	3
P01_transcript_78	0.90484	1.25898	-0.662913	-0.873803	-0.627101	10
P01_transcript_80	1.25693	0.558635	-0.21768	-0.172818	-1.42506	7
P01_transcript_81	1.5558	0.170134	-0.178333	-0.373065	-1.17454	2
P01_transcript_89	1.49741	-0.816029	0.42783	-0.171419	-0.937789	1
P01_transcript_90	1.23489	0.732433	-0.806176	-0.0262476	-1.1349	2
P01_transcript_94	1.07257	0.18874	-0.80628	0.787463	-1.24249	7
P01_transcript_95	0.944143	1.00538	-0.26387	-0.291705	-1.39395	7
P01_transcript_99	1.44698	0.649598	-0.639332	-0.645748	-0.811499	2
P01_transcript_103	0.967479	1.0745	-0.102741	-0.873299	-1.06594	10
P01_transcript_104	-0.157629	1.57732	-0.520995	0.187824	-1.08652	8
P01_transcript_107	-0.495104	1.27195	-0.795792	0.876524	-0.857577	8
P01_transcript_109	0.531605	0.235355	-0.52173	1.17348	-1.41871	11
P01_transcript_110	1.76736	-0.404316	-0.22378	-0.486187	-0.653077	1
P01_transcript_111	-0.303522	-1.06233	0.66759	1.37135	-0.673095	12
P01_transcript_112	1.35918	0.743929	-0.94097	-0.442336	-0.719802	2
P01_transcript_115	1.18405	0.230626	-0.690589	0.58816	-1.31225	7
P01_transcript_118	1.25269	0.898545	-0.536868	-0.680581	-0.933788	2
P01_transcript_119	0.275416	1.16068	-0.732804	0.595096	-1.29839	10
P01_transcript_121	0.13897	-0.99473	-0.409595	-0.373024	1.63838	4
P01_transcript_123	-0.932368	-0.615562	-0.289546	0.218817	1.61866	9
P01_transcript_125	-0.45468	-0.39009	-0.460139	1.78779	-0.482882	11
P01_transcript_131	1.08033	0.843542	-0.621558	0.014799	-1.31711	7
P01_transcript_132	1.56461	0.444213	-0.590988	-0.697052	-0.720781	2
P01_transcript_133	1.52333	0.522123	-0.622115	-0.65304	-0.770299	2
P01_transcript_134	0.75818	0.234092	0.973638	-0.487984	-1.47793	7
P01_transcript_135	1.14373	0.983372	-0.568055	-1.0852	-0.473847	2
P01_transcript_138	1.47545	0.590427	-0.554903	-0.643712	-0.867266	2
P01_transcript_140	1.50728	0.533517	-0.511132	-0.686484	-0.843181	2
P01_transcript_142	-0.14933	-1.02916	1.44083	0.504492	-0.766828	6
P01_transcript_146	1.78496	-0.390019	-0.373237	-0.494069	-0.527634	1
P01_transcript_147	-0.396906	1.76205	-0.537673	-0.1833	-0.644171	8
P01_transcript_149	1.05762	1.08326	-0.381091	-0.964525	-0.795265	10
P01_transcript_151	1.41995	0.646532	-0.387064	-0.786245	-0.893169	2
P01_transcript_152	1.28909	0.60955	-0.626752	-0.0174645	-1.25442	7
P01_transcript_156	1.22793	0.512395	0.174729	-0.530082	-1.38497	7
P01_transcript_158	1.44854	-0.882301	0.453964	-0.0646777	-0.955521	1
P01_transcript_160	1.43858	0.425026	-0.586862	-0.095041	-1.1817	2
P01_transcript_162	0.808612	-0.326282	-1.51792	0.96466	0.0709309	11
P01_transcript_165	1.00986	-1.38121	0.181668	0.809491	-0.619808	1
P01_transcript_166	0.15566	0.28844	-0.461259	1.36498	-1.34782	11
P01_transcript_167	-0.277585	-1.3042	0.248836	1.46388	-0.130925	11
P01_transcript_168	-0.78727	1.52398	-0.508681	-0.735679	0.50765	8
P01_transcript_169	1.53736	0.429579	-0.49379	-0.488483	-0.984661	2
P01_transcript_171	1.4657	0.608498	-0.643038	-0.567513	-0.863647	2
P01_transcript_172	0.717335	-0.317283	1.04841	0.0620771	-1.51054	7
P01_transcript_173	0.793392	-0.701163	1.33232	-0.501148	-0.923402	6
P01_transcript_177	-0.34839	0.279754	0.587697	1.02893	-1.54799	12
P01_transcript_180	1.47007	0.523082	-0.373974	-0.570259	-1.04892	2
P01_transcript_184	1.07217	-0.0117424	-0.142715	0.638605	-1.55632	7
P01_transcript_186	1.25122	0.467637	0.258122	-0.676313	-1.30067	7
P01_transcript_188	0.390617	0.82401	0.930952	-1.07279	-1.07279	3
P01_transcript_189	1.28258	0.886251	-0.692342	-0.728168	-0.74832	2
P01_transcript_190	1.00412	1.0455	-0.324592	-0.471716	-1.25331	10
P01_transcript_192	1.71969	-0.434865	-0.401921	-0.0527109	-0.830197	1
P01_transcript_193	-0.310586	-0.661474	1.60732	-0.901036	0.265773	6
P01_transcript_196	1.71012	0.0767571	-0.54894	-0.587137	-0.650798	1
P01_transcript_197	-1.13993	-0.687083	-0.144114	0.621521	1.3496	9
P01_transcript_198	-1.43388	-0.654597	0.500574	0.839791	0.748111	5
P01_transcript_199	-1.38547	-0.189571	-0.375599	0.953172	0.997464	5
P01_transcript_201	-1.13377	-0.855564	1.30988	0.473816	0.205645	12
P01_transcript_205	-0.608043	-0.601787	-0.548615	1.72216	0.0362824	11
P01_transcript_206	1.56998	-0.687539	0.409389	-0.472071	-0.819758	1
P01_transcript_208	-0.983663	-1.1558	0.448548	0.664131	1.02678	9
P01_transcript_209	0.362935	-0.0802412	1.34745	-0.216111	-1.41404	3
P01_transcript_210	0.939045	0.972873	0.110242	-0.771294	-1.25087	7
P01_transcript_211	1.31241	0.836494	-0.623145	-0.649832	-0.875931	2
P01_transcript_214	-0.43763	-0.504886	0.144648	1.66668	-0.86881	11
P01_transcript_215	-0.486871	-0.487116	-0.473587	-0.337734	1.78531	4
P01_transcript_217	1.57515	0.315836	-0.498617	-0.379003	-1.01336	2
P01_transcript_221	1.34295	0.557473	-0.0568476	-0.619211	-1.22436	7
P01_transcript_223	1.31117	0.532957	0.143851	-0.988094	-0.999885	7
P01_transcript_225	0.436894	-0.420812	-1.49294	0.343082	1.13378	9
P01_transcript_228	-1.22521	-0.509712	0.174608	0.076145	1.48417	9
P01_transcript_230	1.45852	0.632519	-0.598215	-0.730616	-0.762212	2
P01_transcript_231	1.34575	0.698214	-0.582783	-0.346995	-1.11419	2
P01_transcript_232	-0.45542	-0.546953	-0.720678	-0.00149441	1.72455	9
P01_transcript_233	1.41869	-0.0649999	0.00565216	-1.40739	0.0480434	1
P01_transcript_236	-0.767707	-0.354531	1.738	-0.114623	-0.501142	6
P01_transcript_239	-0.41509	-0.457819	-0.457819	-0.457819	1.78855	4
P01_transcript_242	1.47049	-0.246036	-0.246036	0.297532	-1.27595	1
P01_transcript_245	1.29508	0.459087	0.161531	-0.603615	-1.31208	7
P01_transcript_246	1.61849	0.106183	-0.286374	-0.363598	-1.07471	2
P01_transcript_248	1.43132	0.613128	-0.753981	-0.940405	-0.350063	2
P01_transcript_249	1.01917	0.805954	0.0170572	-0.36673	-1.47545	7
P01_transcript_250	-0.900347	-0.470818	0.276142	1.61801	-0.522983	11
P01_transcript_251	-1.00538	0.920626	1.21873	-0.485155	-0.648822	3
P01_transcript_257	1.58694	0.393912	-0.552739	-0.68986	-0.738256	2
P01_transcript_258	0.962749	-0.629449	-0.311009	1.12462	-1.14691	11
P01_transcript_261	0.390705	-0.282032	-1.61457	0.869383	0.636513	5
P01_transcript_267	1.70918	-0.141184	-0.636245	-0.797445	-0.134308	1
P01_transcript_270	0.10494	0.978772	0.926302	-0.728529	-1.28148	3
P01_transcript_271	-0.524786	1.73712	-0.177721	-0.782092	-0.252519	8
P01_transcript_274	1.75577	-0.140747	-0.49858	-0.444905	-0.671532	1
P01_transcript_275	0.991785	1.03757	-0.441811	-0.301599	-1.28594	10
P01_transcript_278	-0.815553	-0.126696	1.38275	0.589011	-1.02951	12
P01_transcript_281	0.823744	0.91517	-0.00365702	-0.168223	-1.56703	7
P01_transcript_291	-1.27189	1.20997	0.373527	0.448432	-0.760038	3
P01_transcript_298	0.750111	0.434058	-1.03213	0.966112	-1.11815	7
P01_transcript_299	-0.115277	-0.471589	-0.571147	-0.597346	1.75536	4
P01_transcript_302	1.6138	0.342864	-0.625144	-0.645451	-0.686067	2
P01_transcript_303	-0.679381	-0.520461	1.00722	1.15332	-0.960694	12
P01_transcript_304	1.38788	0.583441	-0.494482	-0.292121	-1.18471	2
P01_transcript_309	1.75974	-0.246068	-0.315383	-0.711779	-0.486505	1
P01_transcript_310	-0.0608564	-0.0312734	1.62115	-0.449661	-1.07936	6
P01_transcript_311	1.30885	0.587117	-0.0859592	-0.51981	-1.2902	7
P01_transcript_318	1.273	0.851414	-0.545234	-0.554655	-1.02452	2
P01_transcript_319	0.335301	1.5975	-0.441286	-0.62628	-0.86523	10
P01_transcript_325	1.39151	0.667841	-0.377942	-0.665694	-1.01572	2
P01_transcript_326	1.62831	0.305958	-0.601516	-0.616054	-0.716698	2
P01_transcript_327	1.28125	0.850448	-0.632944	-0.513383	-0.985371	2
P01_transcript_330	-0.85783	-1.0382	-0.0935481	0.679905	1.30967	9
P01_transcript_331	-0.703523	-0.838569	0.0424429	-0.165484	1.66513	9
P01_transcript_338	1.30234	0.754139	-0.438143	-0.467325	-1.15101	2
P01_transcript_341	1.41631	0.668967	-0.461168	-0.725473	-0.898639	2
P01_transcript_343	1.5594	0.448898	-0.563365	-0.774787	-0.670144	2
P01_transcript_345	-0.484193	-0.486853	-0.483897	-0.329871	1.78481	4
P01_transcript_346	-0.553519	-0.736018	-0.518399	0.113764	1.69417	9
P01_transcript_348	0.810453	0.916076	0.142185	-0.327025	-1.54169	7
P01_transcript_349	0.884589	-0.505479	-0.732945	-0.909863	1.2637	4
P01_transcript_351	-0.174709	0.361799	1.53455	-0.890053	-0.831588	3
P01_transcript_353	-0.670993	-0.405224	-0.236505	-0.454496	1.76722	4
P01_transcript_354	0.191633	0.411502	1.36041	-0.893825	-1.06972	3
P01_transcript_356	0.183072	-0.95265	-0.610803	1.62109	-0.240705	11
P01_transcript_360	1.60351	0.177882	-0.584265	-0.186747	-1.01038	2
P01_transcript_362	1.6023	0.335122	-0.45032	-0.666753	-0.820351	2
P01_transcript_363	-0.261667	-0.584534	1.76709	-0.31347	-0.607424	6
P01_transcript_368	-0.279703	1.70766	-0.61093	-0.0220818	-0.794945	8
P01_transcript_372	0.45173	1.1443	0.364379	-1.44504	-0.515372	10
P01_transcript_373	-0.147276	-0.854053	-0.474762	1.72143	-0.245337	11
P01_transcript_375	0.361279	0.24857	1.22945	-1.46949	-0.369809	3
P01_transcript_376	-0.839838	1.153	0.980997	-0.359422	-0.934735	3
P01_transcript_378	-0.507195	-0.00973036	-0.53517	1.73079	-0.678693	11
P01_transcript_379	1.45614	0.622879	-0.647721	-0.561031	-0.87027	2
P01_transcript_383	-0.763555	1.63045	-0.815224	-0.241123	0.189453	8
P01_transcript_385	1.3051	0.7991	-0.357196	-0.825712	-0.921289	2
P01_transcript_386	0.503078	-0.860545	-0.344353	-0.798333	1.50015	4
P01_transcript_387	-1.267	-0.3395	1.253	0.745501	-0.392	12
P01_transcript_391	0.606411	-0.98683	-0.410551	-0.647842	1.43881	4
P01_transcript_395	-0.742895	-0.419211	-0.904737	0.634737	1.43211	9
P01_transcript_396	1.39365	0.622378	-0.223716	-0.980213	-0.812102	2
P01_transcript_399	-0.456872	-1.17814	0.615837	1.37695	-0.357774	12
P01_transcript_400	1.11242	-0.481736	1.05399	-0.827079	-0.857602	7
P01_transcript_401	1.19478	0.666044	-0.686036	0.108377	-1.28316	7
P01_transcript_402	-0.0197011	0.466258	-0.939084	-0.932517	1.42504	4
P01_transcript_403	1.11827	-1.10519	0.186378	-0.958046	0.758589	1
P01_transcript_418	1.78746	-0.397679	-0.41861	-0.485587	-0.485587	1
P01_transcript_419	0.204056	1.32998	-1.34999	0.326378	-0.510417	10
P01_transcript_422	1.38256	0.753448	-0.712003	-0.712003	-0.712003	2
P01_transcript_424	-0.381168	-0.366162	-0.416184	-0.616272	1.77979	4
P01_transcript_428	-0.46537	-0.363655	1.78677	-0.477972	-0.479772	6
P01_transcript_431	-0.495531	0.441161	0.150998	1.28066	-1.37729	12
P01_transcript_433	1.62726	-0.0452115	-0.820518	0.0589869	-0.820518	1
P01_transcript_434	-1.11069	-0.654313	-0.332968	0.93361	1.16436	5
P01_transcript_438	1.02013	-0.875557	-0.875557	1.12673	-0.395747	11
P01_transcript_439	1.70029	0.0989516	-0.484156	-0.650548	-0.664536	1
P01_transcript_440	1.02243	0.197031	0.529855	-0.131354	-1.61796	7
P01_transcript_442	1.68091	0.0880589	-0.400328	-0.497342	-0.871302	1
P01_transcript_443	-0.44927	1.78884	-0.441032	-0.44927	-0.44927	8
P01_transcript_445	1.69014	0.124575	-0.668867	-0.682574	-0.463273	1
P01_transcript_452	1.65279	-0.614432	0.0344426	-0.140077	-0.932719	1
P01_transcript_463	0.108009	0.769998	1.09228	-0.623664	-1.34663	3
P01_transcript_470	-0.525519	-0.288631	1.77274	-0.340631	-0.617963	6
P01_transcript_473	0.81625	-0.387477	-1.28808	1.18967	-0.330366	11
P01_transcript_474	1.51999	0.499991	-0.530655	-0.58815	-0.901177	2
P01_transcript_477	-0.20277	-0.151613	0.364614	-1.38405	1.37382	4
P01_transcript_481	1.44247	0.654406	-0.585844	-0.699759	-0.811272	2
P01_transcript_483	0.65241	0.610725	0.912987	-1.0943	-1.08182	3
P01_transcript_490	1.63378	0.160179	-0.409983	-0.39255	-0.991425	2
P01_transcript_492	1.27281	0.890293	-0.783225	-0.794476	-0.585403	2
P01_transcript_494	-0.488016	-0.492297	-0.517982	1.78083	-0.282535	11
P01_transcript_495	0.824458	1.07248	-0.429904	-0.0592971	-1.40774	10
P01_transcript_499	1.47278	-0.00266646	-0.0204429	-0.100437	-1.34923	7
P01_transcript_501	0.260185	1.64465	-0.52753	-0.670751	-0.706557	10
P01_transcript_506	1.78611	-0.369356	-0.449534	-0.525704	-0.441517	1
P01_transcript_507	-0.380264	-0.501538	-0.494213	-0.410379	1.78639	4
P01_transcript_508	0.307723	1.60499	-0.446501	-0.567177	-0.899035	10
P01_transcript_511	1.02888	0.322115	-0.75864	0.725262	-1.31762	7
P01_transcript_512	-0.525466	-0.463237	-0.494351	1.78201	-0.298951	11
P01_transcript_520	-0.297451	-0.358155	-0.631324	-0.487151	1.77408	4
P01_transcript_522	1.06447	1.08705	-0.482003	-1.0069	-0.662613	10
P01_transcript_524	1.38725	0.552855	-0.141086	-0.642874	-1.15615	2
P01_transcript_527	-0.684118	0.0969954	1.05407	0.839483	-1.30643	12
P01_transcript_528	1.37126	0.155677	0.11045	-0.209315	-1.42807	7
P01_transcript_531	-0.690563	-0.0422178	-0.494552	1.73696	-0.509629	11
P01_transcript_532	0.265148	1.52848	-1.00764	-0.0260987	-0.75989	10
P01_transcript_535	0.875487	0.898185	-0.196174	-0.0324255	-1.54507	7
P01_transcript_540	0.054453	-1.24989	-0.711688	0.719286	1.18783	9
P01_transcript_542	-0.419016	-0.0461212	-0.468081	1.72513	-0.791911	11
P01_transcript_544	1.75728	-0.474522	-0.25649	-0.295857	-0.730406	1
P01_transcript_552	0.75516	1.31825	-0.440107	-0.529925	-1.10338	10
P01_transcript_560	0.205984	-0.397122	1.46323	0.0157735	-1.28786	6
P01_transcript_562	1.47595	0.508803	-0.584493	-0.353219	-1.04704	2
P01_transcript_566	-0.308025	-1.30132	-0.231884	1.40169	0.439541	5
P01_transcript_567	0.603386	0.331957	-0.879971	1.14489	-1.20026	11
P01_transcript_574	1.30308	0.796317	-0.375722	-0.718404	-1.00527	2
P01_transcript_580	-0.650977	0.57061	-0.676324	1.49793	-0.741236	11
P01_transcript_581	1.46714	-0.559116	0.0291013	0.271354	-1.20848	1
P01_transcript_586	1.30363	0.854188	-0.61091	-0.74852	-0.798387	2
P01_transcript_590	1.37669	0.685626	-0.843778	-0.309053	-0.909486	2
P01_transcript_591	0.812418	-1.3619	0.805676	0.505654	-0.761852	12
P01_transcript_593	1.65008	0.202879	-0.432808	-0.568061	-0.852091	2
P01_transcript_596	1.09416	1.00458	-0.246665	-0.831971	-1.0201	10
P01_transcript_597	0.49073	-0.852636	-1.2386	0.470679	1.12983	9
P01_transcript_609	-0.660657	-0.603731	0.174257	1.67963	-0.5895	11
P01_transcript_610	1.49882	0.55171	-0.59383	-0.595048	-0.861651	2
P01_transcript_612	0.226577	-0.58304	-0.35627	-0.914028	1.62676	4
P01_transcript_613	0.600021	-0.245951	1.41711	-0.848448	-0.922729	6
P01_transcript_616	0.624123	0.935671	0.439501	-0.478477	-1.52082	7
P01_transcript_622	1.4044	0.424152	0.0674703	-1.09923	-0.796798	2
P01_transcript_623	-0.373424	1.75729	-0.175729	-0.527186	-0.680949	8
P01_transcript_625	-0.480511	-0.3089	0.0484548	1.67371	-0.932756	11
P01_transcript_631	-0.930217	-0.68809	-0.322085	0.38928	1.55111	9
P01_transcript_637	1.4787	0.533477	-0.469711	-0.52768	-1.01478	2
P01_transcript_638	-0.8523	-0.748694	-0.054763	1.64619	0.00956361	11
P01_transcript_642	-0.293284	-0.596992	-0.356182	1.77516	-0.528702	11
P01_transcript_645	1.61389	0.335921	-0.573749	-0.630763	-0.745299	2
P01_transcript_647	0.993391	0.139089	0.647637	-0.186501	-1.59362	7
P01_transcript_649	0.576194	0.624766	0.423954	0.130347	-1.75526	7
P01_transcript_650	1.23814	0.619072	-0.625838	-1.29904	0.0676582	2
P01_transcript_651	0.783646	1.32371	-0.446567	-0.664315	-0.996472	10
P01_transcript_656	1.2301	0.944113	-0.632822	-0.830305	-0.711084	2
P01_transcript_658	1.33327	0.495475	0.0465708	-1.26653	-0.608782	2
P01_transcript_659	1.37697	0.41218	0.128103	-1.15828	-0.758968	2
P01_transcript_666	0.985302	1.19773	-0.664157	-0.762562	-0.756314	10
P01_transcript_668	1.26868	0.877981	-0.585321	-0.61019	-0.951146	2
P01_transcript_670	-1.22126	-0.25905	1.23923	0.782606	-0.541532	12
P01_transcript_672	-0.440226	-0.451399	1.78884	-0.451399	-0.445812	6
P01_transcript_674	-1.16589	-0.203725	1.16649	0.881906	-0.678783	12
P01_transcript_676	1.63907	-0.689686	-0.899625	0.0917508	-0.141514	1
P01_transcript_678	-0.816824	0.0583446	-0.816824	-0.0553779	1.63068	9
P01_transcript_679	1.71976	-0.192792	-0.599882	-0.791905	-0.135185	1
P01_transcript_680	1.54362	0.21538	-0.869693	0.0130781	-0.902388	2
P01_transcript_684	0.0177255	-0.475599	-0.563159	1.72194	-0.700906	11
P01_transcript_686	1.72347	-0.160205	-0.445763	-0.258014	-0.859486	1
P01_transcript_693	-0.0147086	-0.88174	0.291075	-0.912705	1.51808	4
P01_transcript_695	0.739152	-0.717321	-1.10405	-0.212077	1.2943	4
P01_transcript_697	0.678782	1.32136	-0.135756	-0.796437	-1.06795	10
P01_transcript_699	1.67009	0.184925	-0.496521	-0.618797	-0.739698	2
P01_transcript_700	1.56789	0.430038	-0.710544	-0.53591	-0.751474	2
P01_transcript_709	-0.206465	-0.298309	1.75532	-0.573841	-0.676707	6
P01_transcript_715	-0.660475	-0.319876	-1.05839	0.656728	1.38202	9
P01_transcript_717	-1.09335	-0.280115	-0.641553	0.630432	1.38459	9
P01_transcript_720	1.29033	0.842834	-0.452989	-0.903233	-0.776945	2
P01_transcript_722	0.983684	0.977935	-0.726696	0.00919868	-1.24412	10
P01_transcript_723	-0.374538	1.74111	-0.639336	-0.085172	-0.642066	8
P01_transcript_726	0.570923	0.286801	-0.509124	1.10473	-1.45333	7
P01_transcript_727	-0.241607	0.110099	-1.57197	0.912906	0.790574	5
P01_transcript_732	-0.994356	1.59528	-0.65171	-0.116582	0.167364	8
P01_transcript_734	1.48259	-0.230685	0.15379	-1.30992	-0.0957817	1
P01_transcript_735	-0.74541	0.923998	-0.174151	-1.13365	1.12921	4
P01_transcript_737	1.58554	0.0947422	-0.102637	-0.455599	-1.12205	2
P01_transcript_738	1.27495	-0.0402566	-0.0753287	0.340961	-1.50032	7
P01_transcript_740	0.321883	0.113606	-0.632947	1.41466	-1.21721	11
P01_transcript_743	1.53141	0.502853	-0.659042	-0.582852	-0.792374	2
P01_transcript_747	1.24138	0.810984	-0.388251	-0.467434	-1.19668	2
P01_transcript_750	0.955261	-0.562999	1.21461	-0.849361	-0.757509	6
P01_transcript_754	0.743945	1.33506	-0.856402	-0.308535	-0.914072	10
P01_transcript_756	1.10813	0.879061	-0.484629	-0.187552	-1.31501	7
P01_transcript_759	1.74581	-0.425833	-0.786889	-0.197519	-0.335569	1
P01_transcript_761	-0.139065	1.57368	-0.665672	0.234161	-1.00311	8
P01_transcript_764	0.804083	1.16847	-0.495568	-0.167618	-1.30937	10
P01_transcript_766	-0.319375	0.14	-0.931874	1.64937	-0.538124	11
P01_transcript_769	1.4319	0.481613	-1.07097	-0.0927981	-0.749746	2
P01_transcript_771	-0.216522	0.900621	0.557017	0.394712	-1.63583	3
P01_transcript_775	-0.0169446	1.70728	-0.502385	-0.342098	-0.845857	8
P01_transcript_776	0.258374	1.40474	0.205464	-0.641084	-1.22749	10
P01_transcript_777	1.48748	0.409706	-0.11007	-0.820941	-0.966173	2
P01_transcript_780	0.748735	1.06885	-0.200748	-0.119364	-1.49747	7
P01_transcript_781	-0.404493	-0.549799	1.77723	-0.547373	-0.275567	6
P01_transcript_786	0.194256	0.061204	-0.524225	1.48486	-1.2161	11
P01_transcript_787	0.896035	1.23782	-0.960974	-0.750209	-0.422669	10
P01_transcript_788	0.947368	0.0464512	0.493951	0.191426	-1.6792	7
P01_transcript_797	-0.765228	-0.666216	-0.712893	0.786445	1.35789	9
P01_transcript_798	-0.739328	-0.737603	-0.713453	1.06845	1.12193	5
P01_transcript_800	1.59957	0.272506	-0.288072	-0.670329	-0.913673	2
P01_transcript_801	1.54137	0.464321	-0.878264	-0.592872	-0.534553	2
P01_transcript_802	0.588083	0.338128	1.12932	-0.752226	-1.30331	3
P01_transcript_804	1.31518	-0.77205	-0.682277	0.843868	-0.70472	1
P01_transcript_808	1.59509	0.352883	-0.820005	-0.670274	-0.457694	2
P01_transcript_811	1.35925	0.784889	-0.681974	-0.69692	-0.765246	2
P01_transcript_813	0.0373487	0.224092	-0.75834	1.52318	-1.02628	11
P01_transcript_819	-0.396682	-0.777445	0.25083	-0.710757	1.63405	4
P01_transcript_823	1.44727	0.194457	-0.500488	0.124325	-1.26556	7
P01_transcript_824	-0.211411	-0.550574	-0.742767	-0.239675	1.74443	4
P01_transcript_827	-0.309643	0.965705	0.835205	0.0166092	-1.50788	3
P01_transcript_828	1.59155	0.225352	-0.549296	-0.239437	-1.02817	2
P01_transcript_831	-0.919121	-0.893545	0.399618	1.48072	-0.0676686	12
P01_transcript_832	-1.21464	-0.827066	0.343168	1.22367	0.474867	5
P01_transcript_833	1.35039	0.794575	-0.632137	-0.731948	-0.780875	2
P01_transcript_834	0.764213	-0.604527	1.23313	-0.16729	-1.22553	6
P01_transcript_835	1.57692	0.410993	-0.546394	-0.662139	-0.77938	2
P01_transcript_838	1.51693	-0.567721	0.525668	-0.657836	-0.817038	1
P01_transcript_840	1.75477	-0.200146	-0.363056	-0.456147	-0.735421	1
P01_transcript_841	1.10425	1.07934	-0.611592	-0.731187	-0.840815	10
P01_transcript_842	1.39832	0.71171	-0.809164	-0.513848	-0.787015	2
P01_transcript_848	1.34611	0.312388	0.329806	-1.04394	-0.944359	7
P01_transcript_850	1.55474	0.330475	-0.189648	-0.856232	-0.839333	2
P01_transcript_853	0.797097	-0.601841	-0.706017	1.34477	-0.834005	11
P01_transcript_857	-0.279843	-0.332669	0.775017	1.1831	-1.3456	12
P01_transcript_863	1.39454	0.30141	-0.761987	0.22137	-1.15533	2
P01_transcript_864	1.38902	-0.0581084	0.511801	-0.689479	-1.15323	7
P01_transcript_867	1.49768	-0.747707	0.210287	-1.06861	0.108352	1
P01_transcript_868	1.60331	0.35055	-0.514589	-0.665145	-0.77413	2
P01_transcript_869	0.003744	-0.142837	-0.828414	-0.704791	1.6723	4
P01_transcript_873	1.55664	0.459008	-0.645424	-0.611407	-0.758815	2
P01_transcript_876	1.63957	0.261426	-0.595199	-0.517525	-0.788272	2
P01_transcript_877	1.37923	0.718081	-0.458019	-0.699968	-0.939328	2
P01_transcript_878	1.62166	-0.493838	-0.204255	0.111854	-1.03542	1
P01_transcript_880	1.3276	0.343792	0.327576	-1.08327	-0.915698	7
P01_transcript_886	-1.07516	-1.1129	0.723762	0.662959	0.801338	5
P01_transcript_889	-0.585894	1.28247	0.830609	-1.04283	-0.484353	3
P01_transcript_892	1.66563	-0.303376	0.128403	-0.800713	-0.689942	1
P01_transcript_893	1.39385	-0.303412	-0.45428	-1.20024	0.564078	1
P01_transcript_895	1.56107	0.452162	-0.60839	-0.673541	-0.731304	2
P01_transcript_896	1.43035	0.491768	-0.148464	-1.12899	-0.644664	2
P01_transcript_899	0.979378	1.2011	-0.821118	-0.683501	-0.675855	10
P01_transcript_904	-0.328566	1.69639	-0.635468	0.0475398	-0.779893	8
P01_transcript_913	0.396052	1.41201	-0.172196	-1.30869	-0.327173	10
P01_transcript_916	-0.414859	-0.535149	-0.764538	1.71958	-0.00503538	11
P01_transcript_917	0.730695	1.17088	-0.389589	-0.123411	-1.38857	10
P01_transcript_922	0.764094	1.06773	-0.588989	0.139141	-1.38197	10
P01_transcript_924	-0.793832	1.40266	0.70974	-0.780378	-0.538192	3
P01_transcript_925	0.985721	0.531179	0.515665	-0.560965	-1.4716	7
P01_transcript_926	0.0873085	0.984782	-0.519949	0.864062	-1.4162	10
P01_transcript_932	-0.89571	-0.985096	1.31129	0.700478	-0.130958	12
P01_transcript_933	1.77558	-0.235657	-0.53924	-0.512676	-0.48801	1
P01_transcript_937	0.961636	-0.977243	0.94663	-1.0943	0.163274	6
P01_transcript_939	1.58504	0.401984	-0.58512	-0.67852	-0.723388	2
P01_transcript_950	0.448484	0.0242424	-1.06667	-0.817507	1.41145	4
P01_transcript_952	0.191288	-0.522692	1.33995	0.328246	-1.33679	6
P01_transcript_957	1.64367	0.233623	-0.55646	-0.484635	-0.836203	2
P01_transcript_960	1.14845	0.943193	-0.317656	-0.645085	-1.1289	2
P01_transcript_962	1.37109	0.44682	-0.876751	0.124764	-1.06593	2
P01_transcript_963	1.71377	0.0656182	-0.547434	-0.608021	-0.623938	1
P01_transcript_965	0.650076	1.20346	-0.599033	0.0739526	-1.32845	10
P01_transcript_966	-0.0579529	-0.935159	-0.227065	-0.46837	1.68855	4
P01_transcript_967	-0.417271	-0.54333	-0.20352	1.76774	-0.603618	11
P01_transcript_968	1.42015	0.670505	-0.479406	-0.752159	-0.859088	2
P01_transcript_973	1.55047	0.463679	-0.57738	-0.630285	-0.806485	2
P01_transcript_974	-0.47885	1.1539	-0.842447	-0.842447	1.00984	8
P01_transcript_981	0.595919	0.910535	-0.775898	0.621366	-1.35192	10
P01_transcript_982	1.05555	1.05555	-1.10642	-0.356089	-0.64859	10
P01_transcript_984	-0.449123	-0.433016	-0.455776	-0.450874	1.78879	4
P01_transcript_993	-0.652566	-0.232889	-0.637872	-0.22646	1.74979	4
P01_transcript_1004	-0.283277	1.77787	-0.460066	-0.439267	-0.595257	8
P01_transcript_1010	0.103061	1.69533	-0.442236	-0.684893	-0.67126	8
P01_transcript_1011	-0.186003	1.42012	-0.410387	0.436959	-1.26068	8
P01_transcript_1013	-1.01532	0.12307	1.10763	0.815336	-1.03071	12
P01_transcript_1015	1.71172	0.0474644	-0.668507	-0.431185	-0.659495	1
P01_transcript_1020	0.0826372	1.67523	-0.265694	-0.708169	-0.784007	8
P01_transcript_1021	1.52636	0.513802	-0.648369	-0.602907	-0.788888	2
P01_transcript_1030	-0.682475	-0.68632	-0.45823	0.14403	1.683	9
P01_transcript_1031	1.6159	0.313129	-0.514416	-0.594075	-0.820535	2
P01_transcript_1037	-0.687337	-0.75196	-0.737167	0.92979	1.24668	5
P01_transcript_1038	0.92852	-0.0256666	0.526897	0.243633	-1.67338	7
P01_transcript_1039	1.71506	-0.232964	-0.708481	-0.705484	-0.0681309	1
P01_transcript_1040	0.0253367	-0.814393	0.0796295	-0.885879	1.59531	4
P01_transcript_1041	1.54594	-0.108653	0.278718	-1.01331	-0.7027	1
P01_transcript_1046	-1.36574	-0.696591	0.736698	1.00056	0.325076	12
P01_transcript_1048	1.74211	-0.0427587	-0.546555	-0.57994	-0.572858	1
P01_transcript_1054	0.297818	-0.745937	1.55728	-0.951209	-0.157955	6
P01_transcript_1055	-0.626633	-1.26942	1.02776	0.964538	-0.096243	12
P01_transcript_1056	-0.443242	-0.448536	-0.448536	-0.448536	1.78885	4
P01_transcript_1062	-0.444615	1.68525	-0.952613	-0.22557	-0.0624512	8
P01_transcript_1069	1.40759	0.609952	-0.556954	-0.363023	-1.09757	2
P01_transcript_1071	0.207994	0.368657	0.533662	0.653074	-1.76339	7
P01_transcript_1074	1.2505	0.494591	-0.901398	-1.13711	0.293422	2
P01_transcript_1075	-0.714053	-0.687625	-0.0917794	1.71978	-0.226325	11
P01_transcript_1076	0.898582	0.601219	0.350603	-0.219451	-1.63095	7
P01_transcript_1079	0.022434	0.902315	1.0276	-0.641847	-1.3105	3
P01_transcript_1080	1.23515	0.93885	-0.61674	-0.784008	-0.773255	2
P01_transcript_1084	-0.748527	-0.503269	-0.130477	-0.361019	1.74329	4
P01_transcript_1087	1.63298	0.200067	-0.685365	-0.286583	-0.8611	2
P01_transcript_1089	0.936048	-0.852157	0.752077	0.443004	-1.27897	7
P01_transcript_1093	1.45118	-0.0854212	0.341685	-0.458525	-1.24892	7
P01_transcript_1094	1.37061	0.61959	-0.370389	-0.430129	-1.18968	2
P01_transcript_1095	-0.888379	0.620656	0.117644	-1.10828	1.25835	4
P01_transcript_1096	0.721514	1.29723	-1.21274	-0.380224	-0.425784	10
P01_transcript_1098	0.953835	1.0884	-0.490115	-0.296036	-1.25608	10
P01_transcript_1102	-1.30756	0.177995	1.44841	0.074957	-0.393808	6
P01_transcript_1103	-1.15245	-0.421774	0.115415	-0.11219	1.571	9
P01_transcript_1105	0.729562	-0.123021	1.2162	-0.516222	-1.30652	3
P01_transcript_1107	0.393996	0.344033	1.21839	-0.57315	-1.38327	3
P01_transcript_1110	1.45019	-0.565887	0.624385	-0.910512	-0.598181	1
P01_transcript_1111	1.54292	-0.10987	0.25005	-1.09491	-0.588185	1
P01_transcript_1121	0.557249	0.728277	-0.256759	0.617866	-1.64663	7
P01_transcript_1125	1.28994	0.794045	-0.605966	-0.388253	-1.08977	2
P01_transcript_1127	-0.215615	-1.4257	1.3575	0.27942	0.00440031	6
P01_transcript_1133	0.439707	1.51969	-0.273853	-0.8717	-0.813844	10
P01_transcript_1135	-0.788332	-0.810217	1.36507	0.761494	-0.528012	12
P01_transcript_1139	-0.599656	-0.424789	1.62056	0.274679	-0.870798	6
P01_transcript_1142	1.77953	-0.3126	-0.397925	-0.588522	-0.48048	1
P01_transcript_1144	-0.913051	-0.605752	1.66873	-0.116867	-0.0330579	6
P01_transcript_1145	-0.719242	0.0233053	1.55799	0.153468	-1.01552	6
P01_transcript_1146	1.29329	0.71609	-0.681819	-0.179774	-1.14779	2
P01_transcript_1148	1.0398	0.840929	-0.0823883	-0.357016	-1.44132	7
P01_transcript_1149	0.721958	1.09874	-0.142725	-0.189605	-1.48837	7
P01_transcript_1151	1.38539	0.593028	-0.37874	-0.408641	-1.19104	2
P01_transcript_1154	-0.447325	-0.447474	-0.446581	-0.447474	1.78885	4
P01_transcript_1157	-0.415984	-0.458514	-0.00486058	1.71052	-0.831159	11
P01_transcript_1159	0.526031	-1.30022	1.36337	-0.280847	-0.308337	6
P01_transcript_1161	-0.826676	-1.1676	0.501353	1.28848	0.204441	5
P01_transcript_1166	-1.27656	-0.421948	1.06372	0.972903	-0.338118	12
P01_transcript_1170	1.11203	1.06608	-0.551903	-0.811893	-0.814311	10
P01_transcript_1171	1.14179	1.0014	-0.665788	-0.456845	-1.02056	2
P01_transcript_1174	-0.172594	1.57824	0.258892	-0.948439	-0.716101	8
P01_transcript_1177	-1.08286	-0.448876	1.11829	-0.596355	1.0098	6
P01_transcript_1180	-0.249903	0.489752	1.13605	0.166602	-1.5425	3
P01_transcript_1188	-0.429003	1.76491	-0.184522	-0.530001	-0.62138	8
P01_transcript_1189	1.72724	-0.0502056	-0.785071	-0.446992	-0.444968	1
P01_transcript_1190	-1.01256	0.0381774	0.809134	1.15615	-0.990904	12
P01_transcript_1193	1.65231	0.0286697	-0.12053	-0.644191	-0.916261	1
P01_transcript_1197	-0.776277	-0.35402	1.25056	0.86208	-0.982339	12
P01_transcript_1198	1.49478	0.54955	-0.505586	-0.87928	-0.65946	2
P01_transcript_1201	-0.773333	-0.128235	-0.620392	1.72078	-0.198823	11
P01_transcript_1205	-0.713846	-0.717883	-0.633094	1.50279	0.562032	5
P01_transcript_1208	-0.494199	-0.498708	-0.485181	1.7829	-0.304816	11
P01_transcript_1217	1.52343	-0.600339	0.499504	-0.541941	-0.880654	1
P01_transcript_1220	-0.59764	1.72582	-0.642952	0.0155219	-0.500749	8
P01_transcript_1222	0.60113	-0.74182	1.34721	-0.0810034	-1.12552	6
P01_transcript_1226	1.28756	0.810318	-0.751211	-0.345853	-1.00082	2
P01_transcript_1227	0.555454	-0.673568	-0.258574	1.43333	-1.05664	11
P01_transcript_1231	1.39537	0.725139	-0.60532	-0.677567	-0.837622	2
P01_transcript_1235	0.197811	1.29145	-0.378888	-1.43069	0.320322	8
P01_transcript_1236	1.48088	0.233625	-0.475163	-0.00378479	-1.23556	2
P01_transcript_1242	-0.67471	-0.516813	1.67523	0.179023	-0.662732	6
P01_transcript_1243	0.266648	0.343638	1.07363	-0.0544563	-1.62946	3
P01_transcript_1244	1.04489	0.967647	-0.0421327	-0.865125	-1.10528	7
P01_transcript_1247	1.28827	-0.0890453	-0.076233	0.359384	-1.48238	7
P01_transcript_1248	1.4476	0.366956	-0.012776	-0.630284	-1.17149	7
P01_transcript_1249	-0.611597	1.6762	-0.852518	0.0770187	-0.289105	8
P01_transcript_1252	-0.498093	-0.512174	-0.278553	-0.491693	1.78051	4
P01_transcript_1254	-1.4104	0.0620126	1.41445	0.0121532	-0.0782169	6
P01_transcript_1257	1.57536	0.414921	-0.532635	-0.728825	-0.728825	2
P01_transcript_1258	-0.553455	0.0772629	-0.0350837	1.58901	-1.07774	11
P01_transcript_1260	0.197417	-0.0348915	0.819317	0.693672	-1.67551	12
P01_transcript_1270	-0.0593843	-0.835212	-0.0450172	1.66468	-0.725064	11
P01_transcript_1271	1.11859	0.131599	0.789594	-1.13739	-0.902394	7
P01_transcript_1274	-0.455511	1.78875	-0.448852	-0.455511	-0.428873	8
P01_transcript_1277	-0.564601	-0.661946	1.29191	0.853855	-0.919216	12
P01_transcript_1282	0.0677026	-0.106422	-1.00225	-0.583548	1.62452	4
P01_transcript_1284	-0.718186	-0.077242	1.73055	-0.619579	-0.315542	6
P01_transcript_1286	1.78484	-0.47164	-0.530528	-0.345833	-0.436842	1
P01_transcript_1292	0.235331	1.10494	-0.194989	0.434803	-1.58008	10
P01_transcript_1293	1.40239	-0.807897	-0.236272	0.614815	-0.973033	1
P01_transcript_1295	-0.613774	-0.494729	-0.393227	-0.272928	1.77466	4
P01_transcript_1296	-1.19381	-0.740503	-0.0589978	1.13147	0.861838	5
P01_transcript_1298	-0.419629	1.785	-0.52217	-0.352583	-0.490619	8
P01_transcript_1300	-0.643297	-0.635612	-0.642657	1.6401	0.281462	5
P01_transcript_1301	1.35053	0.775444	-0.525002	-0.706804	-0.894172	2
P01_transcript_1303	-0.303766	0.707127	0.167652	0.982674	-1.55369	12
P01_transcript_1304	1.60812	0.104827	-0.151481	-0.497065	-1.0644	2
P01_transcript_1308	-0.447214	1.78885	-0.447214	-0.447214	-0.447214	8
P01_transcript_1313	-0.84868	-0.34921	-0.386985	-0.143545	1.72842	9
P01_transcript_1317	0.707404	0.908759	-0.291775	0.262902	-1.58729	7
P01_transcript_1318	1.72917	-0.125582	-0.260824	-0.782472	-0.560288	1
P01_transcript_1320	1.70981	0.0761689	-0.526906	-0.614271	-0.644806	1
P01_transcript_1322	0.157387	-0.262894	0.873236	-1.57736	0.809633	6
P01_transcript_1325	-0.542503	0.00367798	1.70888	-0.360442	-0.809616	6
P01_transcript_1327	0.853067	1.26261	-0.784787	-0.368328	-0.962564	10
P01_transcript_1328	1.19623	0.668071	-0.267784	-0.175125	-1.42139	7
P01_transcript_1334	-0.0814947	0.702019	-0.825425	1.28529	-1.08039	11
P01_transcript_1336	1.57593	0.354047	-0.387371	-0.611296	-0.931314	2
P01_transcript_1340	1.40035	0.581914	-0.196975	-0.708265	-1.07702	2
P01_transcript_1342	-0.601841	-0.241996	1.67868	-0.871725	0.0368841	6
P01_transcript_1348	0.780813	0.915307	0.345377	-0.602774	-1.43872	7
P01_transcript_1350	0.494453	1.15476	-0.422311	0.249983	-1.47689	10
P01_transcript_1351	-0.00786071	-0.597414	1.4373	0.368546	-1.20057	6
P01_transcript_1352	1.76484	-0.203009	-0.379657	-0.615799	-0.566374	1
P01_transcript_1355	0.0849451	1.6995	-0.537786	-0.485144	-0.761515	8
P01_transcript_1361	-0.374233	-0.503992	-0.483306	-0.425008	1.78654	4
P01_transcript_1362	0.67339	-1.20359	0.866893	-0.971384	0.634689	6
P01_transcript_1364	1.35572	0.619649	-1.1717	-0.604627	-0.199039	2
P01_transcript_1366	1.05007	1.02994	-0.180717	-0.938321	-0.960973	10
P01_transcript_1371	-1.1803	-0.79406	0.543926	0.141888	1.28855	9
P01_transcript_1372	1.47491	0.60927	-0.634294	-0.726221	-0.723668	2
P01_transcript_1375	1.6191	-0.393075	-0.744035	0.285447	-0.767433	1
P01_transcript_1379	-0.160154	-0.53909	1.63443	0.0686375	-1.00382	6
P01_transcript_1383	1.66247	0.220838	-0.572393	-0.671727	-0.639191	2
P01_transcript_1385	-0.277816	1.78046	-0.504935	-0.49074	-0.506963	8
P01_transcript_1388	0.558748	0.15512	-1.19031	1.27103	-0.794594	11
P01_transcript_1389	-1.31243	0.810189	1.15991	-0.156403	-0.501268	3
P01_transcript_1390	1.51002	-0.913799	-0.0565291	0.336775	-0.876468	1
P01_transcript_1396	1.33718	0.261867	0.391177	-0.924962	-1.06527	7
P01_transcript_1397	0.986013	0.777967	-0.138277	-0.0773344	-1.54837	7
P01_transcript_1401	0.136403	1.45046	-0.228123	-0.00764328	-1.3511	10
P01_transcript_1407	1.44465	0.459292	-1.13683	-0.143325	-0.62379	2
P01_transcript_1408	-0.403087	1.78755	-0.447794	-0.507	-0.429669	8
P01_transcript_1409	0.0644097	1.4556	-1.1614	0.302319	-0.660924	8
P01_transcript_1411	-0.81851	-0.404083	0.342139	1.59394	-0.713484	12
P01_transcript_1412	-1.20863	0.97314	0.436355	0.730721	-0.931583	12
P01_transcript_1414	1.20491	0.866796	-0.621775	-0.301227	-1.1487	2
P01_transcript_1421	0.425433	1.47993	-0.574517	-0.210899	-1.11994	10
P01_transcript_1423	-0.536862	-0.333505	1.78141	-0.533473	-0.377566	6
P01_transcript_1424	1.16496	0.570492	-1.29389	0.301606	-0.743162	2
P01_transcript_1425	-0.740959	-0.740959	-0.708717	1.0844	1.10624	5
P01_transcript_1432	-0.527896	-0.238254	0.432127	1.47507	-1.14105	12
P01_transcript_1433	0.631156	0.129599	-0.771006	1.2279	-1.21765	11
P01_transcript_1434	-0.518054	-0.781269	-0.299706	-0.136692	1.73572	9
P01_transcript_1440	-0.67635	-0.801686	0.184755	-0.360689	1.65397	4
P01_transcript_1441	-1.65527	0.52589	0.911264	-0.145236	0.363352	3
P01_transcript_1445	0.772669	-0.163172	1.25259	-0.739075	-1.12301	6
P01_transcript_1447	0.203558	1.62168	-0.525929	-0.327136	-0.972168	10
P01_transcript_1450	-0.541262	-0.642191	-0.533521	-0.0178634	1.73484	9
P01_transcript_1454	0.87979	0.52156	0.624779	-0.507595	-1.51853	7
P01_transcript_1456	-0.371984	-0.840638	-0.540935	1.69068	0.0628789	11
P01_transcript_1459	0.228577	1.54971	-0.440378	-1.14708	-0.190831	8
P01_transcript_1460	-0.36403	1.78681	-0.475143	-0.475143	-0.472498	8
P01_transcript_1461	-1.20823	-0.661034	-0.126051	0.777803	1.21752	9
P01_transcript_1465	1.1132	0.86842	-0.578947	-0.114938	-1.28773	7
P01_transcript_1466	0.102021	-0.83993	0.542564	1.31641	-1.12107	12
P01_transcript_1467	1.535	0.257262	-0.427545	-0.200909	-1.1638	2
P01_transcript_1473	0.701155	-1.32454	0.54813	0.8893	-0.814042	12
P01_transcript_1474	-0.358278	1.7739	-0.293259	-0.493922	-0.628444	8
P01_transcript_1480	0.946831	0.826454	0.30551	-0.750907	-1.32789	7
P01_transcript_1482	1.62031	0.260266	-0.334921	-0.764234	-0.781424	2
P01_transcript_1484	-0.260533	1.51441	0.246347	-0.274372	-1.22585	8
P01_transcript_1487	0.257552	1.55177	-0.416476	-0.259275	-1.13357	10
P01_transcript_1491	0.899122	-0.107485	1.07826	-0.568136	-1.30177	7
P01_transcript_1493	-1.28004	-0.500446	1.42319	0.28291	0.0743906	6
P01_transcript_1494	-1.05062	0.980968	-0.470168	-0.615282	1.1551	4
P01_transcript_1495	0.677491	-0.873393	1.16724	0.201343	-1.17269	6
P01_transcript_1498	1.76626	-0.169568	-0.565534	-0.508705	-0.522454	1
P01_transcript_1500	1.4303	0.647018	-0.573718	-0.556802	-0.946799	2
P01_transcript_1502	-1.05082	-0.770599	0.420327	1.45677	-0.0556843	12
P01_transcript_1504	-0.479003	-0.486131	1.78771	-0.407723	-0.414851	6
P01_transcript_1507	-0.367034	-0.501748	-0.415328	-0.501748	1.78586	4
P01_transcript_1512	1.21585	0.884818	-0.459021	-0.520323	-1.12132	2
P01_transcript_1513	-0.44851	-0.443319	-0.44851	-0.44851	1.78885	4
P01_transcript_1514	0.506781	0.247999	-1.20765	1.25617	-0.803302	11
P01_transcript_1522	-0.282661	-0.127599	-0.782409	-0.539541	1.73221	4
P01_transcript_1527	0.779594	-0.553737	-1.3664	0.0372911	1.10325	4
P01_transcript_1528	-0.942945	-0.544823	-0.299077	0.142368	1.64448	9
P01_transcript_1531	-0.708216	1.66901	-0.460588	-0.683453	0.183245	8
P01_transcript_1534	0.258948	0.0488366	-0.774571	1.50258	-1.03579	11
P01_transcript_1535	0.807858	-0.794303	-1.29854	0.322601	0.962381	9
P01_transcript_1536	0.479157	-0.373099	-0.600367	-1.00756	1.50186	4
P01_transcript_1540	0.164664	1.49236	-1.15933	0.123869	-0.621571	8
P01_transcript_1548	1.49199	0.577959	-0.623363	-0.673015	-0.773568	2
P01_transcript_1550	1.59606	0.327754	-0.390189	-0.85873	-0.6749	2
P01_transcript_1551	1.3398	-0.821946	0.719598	-0.268085	-0.969362	1
P01_transcript_1562	-0.50005	1.69224	0.0532412	-0.390436	-0.854992	8
P01_transcript_1563	-0.111067	0.133042	-0.00974726	1.40275	-1.41498	11
P01_transcript_1567	1.47355	0.21701	-0.917926	0.179594	-0.952223	2
P01_transcript_1573	-0.46643	-0.529686	-0.26168	-0.520531	1.77833	4
P01_transcript_1579	1.695	-0.187476	-0.0524624	-0.60409	-0.850972	1
P01_transcript_1583	1.12739	0.516799	0.397199	-0.688646	-1.35274	7
P01_transcript_1587	-1.15543	-0.556249	0.125764	0.0573727	1.52855	9
P01_transcript_1588	-0.635952	-1.31409	1.21372	0.617689	0.118639	12
P01_transcript_1598	0.930474	1.24059	-0.787281	-0.59719	-0.786587	10
P01_transcript_1599	-0.447837	-0.446867	-0.446728	-0.447421	1.78885	4
P01_transcript_1600	1.41677	0.414785	-0.0880993	-0.488894	-1.25456	7
P01_transcript_1602	0.653844	0.281911	0.246376	0.578036	-1.76017	7
P01_transcript_1605	-0.777743	-0.767406	-0.638675	1.17484	1.00898	5
P01_transcript_1607	-1.12525	-0.650481	0.299981	-0.0143814	1.49013	9
P01_transcript_1608	1.20192	0.662508	0.119172	-0.732055	-1.25154	7
P01_transcript_1609	0.227301	-0.392611	-0.763342	-0.714721	1.64337	4
P01_transcript_1611	1.5022	0.548695	-0.605275	-0.598151	-0.847466	2
P01_transcript_1612	-0.204431	-0.48921	-0.561676	1.77123	-0.515908	11
P01_transcript_1617	1.23558	0.864663	-0.533751	-0.45626	-1.11024	2
P01_transcript_1620	1.24466	0.325408	0.341578	-1.40363	-0.508014	2
P01_transcript_1629	-0.359148	0.0954697	-0.543521	1.67653	-0.86933	11
P01_transcript_1635	-0.508061	-0.379166	1.04405	1.03868	-1.1955	12
P01_transcript_1636	-1.67604	0.134557	0.547391	0.932393	0.0616931	12
P01_transcript_1637	1.58411	0.37309	-0.638127	-0.466873	-0.852196	2
P01_transcript_1638	-0.823094	-0.754399	-0.286022	0.247927	1.61559	9
P01_transcript_1643	-0.434927	-0.602206	-1.07363	1.23956	0.871205	5
P01_transcript_1644	-0.572583	-0.588919	-0.548078	-0.0294051	1.73899	9
P01_transcript_1652	1.55482	0.454302	-0.715959	-0.529481	-0.76368	2
P01_transcript_1653	0.243724	0.568972	-0.884081	1.2258	-1.15442	11
P01_transcript_1656	1.43755	0.200596	-0.348204	0.0406008	-1.33054	7
P01_transcript_1657	1.39677	0.422895	-0.543041	-0.0217005	-1.25492	2
P01_transcript_1658	-0.698283	0.0511831	-0.533766	-0.533766	1.71463	4
P01_transcript_1659	1.66809	0.20208	-0.542976	-0.640428	-0.68677	2
P01_transcript_1662	-0.756224	-0.733801	-0.274124	1.6753	0.0888522	11
P01_transcript_1666	1.67621	-0.285596	-0.832765	0.0814081	-0.639254	1
P01_transcript_1667	-0.305979	1.6996	-0.948793	-0.318836	-0.125991	8
P01_transcript_1668	-0.5933	-0.781855	-0.45716	1.67412	0.158195	5
P01_transcript_1669	-0.385326	0.111566	1.59756	-0.208757	-1.11504	6
P01_transcript_1670	-0.598781	-0.406568	-0.576783	1.76367	-0.181538	11
P01_transcript_1673	-0.180119	-0.211668	1.53789	0.0980901	-1.2442	6
P01_transcript_1674	1.09188	0.72684	-0.863123	0.256341	-1.21194	7
P01_transcript_1678	1.70256	0.104804	-0.575911	-0.601598	-0.629854	1
P01_transcript_1680	0.485876	1.20764	-1.22174	0.356395	-0.828169	10
P01_transcript_1682	0.963736	0.697905	-0.187768	0.118263	-1.59214	7
P01_transcript_1683	-0.530133	0.279728	1.63415	-0.611584	-0.77216	6
P01_transcript_1686	1.7203	-0.267898	-0.0743565	-0.606021	-0.772022	1
P01_transcript_1687	-0.370911	1.78037	-0.50073	-0.33382	-0.574913	8
P01_transcript_1692	-1.05304	-1.02585	0.307742	0.589307	1.18184	9
P01_transcript_1694	0.0806961	0.514478	-0.418472	1.2417	-1.4184	11
P01_transcript_1695	-0.66603	-0.633331	-0.664188	0.354723	1.60883	9
P01_transcript_1696	0.68743	1.4229	-0.646147	-0.650374	-0.813813	10
P01_transcript_1697	-0.848052	-0.802943	0.532288	1.4886	-0.369895	12
P01_transcript_1699	1.3357	0.814698	-0.632757	-0.749155	-0.768483	2
P01_transcript_1708	1.72453	-0.101424	-0.295846	-0.509711	-0.817547	1
P01_transcript_1711	1.55169	-0.704414	-0.124475	-1.00146	0.278654	1
P01_transcript_1712	1.56285	0.449243	-0.619318	-0.729637	-0.663139	2
P01_transcript_1714	0.669278	0.587829	-0.473335	0.764689	-1.54846	7
P01_transcript_1715	0.990601	0.129741	-0.343528	0.747847	-1.52466	7
P01_transcript_1719	-0.446667	-0.438064	-0.447742	-0.456344	1.78882	4
P01_transcript_1720	-0.706181	-0.936729	-0.508866	0.918035	1.23374	5
P01_transcript_1722	1.68231	0.135819	-0.638034	-0.435156	-0.74494	1
P01_transcript_1724	-0.0277685	0.612114	0.249917	0.850561	-1.68482	12
P01_transcript_1725	-0.767093	-0.650289	-0.713459	0.741825	1.38902	9
P01_transcript_1727	-0.917292	-0.844983	1.51711	0.360168	-0.115006	6
P01_transcript_1728	-0.687142	1.53074	-0.669949	-0.687142	0.513494	8
P01_transcript_1729	-0.38546	1.78751	-0.47464	-0.485073	-0.442334	8
P01_transcript_1730	1.63564	0.0719482	-0.270269	-0.391901	-1.04541	1
P01_transcript_1731	1.58647	0.0723653	-0.90735	0.0556656	-0.807152	1
P01_transcript_1734	-0.0611402	1.50852	-0.0964134	-1.30746	-0.0435036	8
P01_transcript_1735	-0.881082	-0.261518	0.738	-0.922158	1.32676	4
P01_transcript_1736	0.00947471	1.50964	0.224235	-0.596907	-1.14644	10
P01_transcript_1738	1.44025	0.426469	-0.0292005	-0.753327	-1.08419	2
P01_transcript_1740	-0.549548	-0.305985	-0.404378	1.78043	-0.520514	11
P01_transcript_1743	0.685649	0.252142	-0.831626	1.12358	-1.22975	11
P01_transcript_1747	1.19034	0.992842	-0.688584	-0.803348	-0.691253	2
P01_transcript_1757	1.44764	-0.347308	-1.25646	-0.232447	0.38858	1
P01_transcript_1760	1.32957	0.117581	-0.13567	0.162804	-1.47428	7
P01_transcript_1761	1.435	0.533248	-0.671979	-0.221103	-1.07517	2
P01_transcript_1762	1.62863	0.305422	-0.599854	-0.6201	-0.714098	2
P01_transcript_1767	1.26818	0.57823	0.043871	-0.578485	-1.31179	7
P01_transcript_1769	-1.11452	-0.0897715	-0.0220194	1.6125	-0.386187	11
P01_transcript_1773	1.1665	-0.793148	-0.254476	0.92503	-1.04391	1
P01_transcript_1780	-1.1527	-0.679272	0.59179	1.35854	-0.118358	12
P01_transcript_1781	0.326267	0.218232	1.30219	-1.3951	-0.451588	3
P01_transcript_1786	-0.954007	-0.836684	0.46393	-0.141123	1.46788	9
P01_transcript_1790	0.901398	1.08912	-0.20918	-0.460007	-1.32134	10
P01_transcript_1795	0.267671	-0.513514	-0.108562	1.51699	-1.16259	11
P01_transcript_1796	1.76128	-0.175721	-0.457281	-0.460673	-0.667603	1
P01_transcript_1797	0.834924	1.2699	-0.39925	-0.657362	-1.04821	10
P01_transcript_1806	0.421781	1.5211	-0.2423	-0.89292	-0.807666	10
P01_transcript_1808	0.726946	1.32289	-0.239452	-1.01794	-0.792446	10
P01_transcript_1814	-0.731625	-0.345687	-0.381202	1.76277	-0.304252	11
P01_transcript_1815	1.54992	-0.299878	0.100328	-0.133894	-1.21648	1
P01_transcript_1817	1.15154	-0.781022	0.856103	-0.0753774	-1.15124	7
P01_transcript_1819	-0.700731	-0.540807	-0.0771743	-0.422551	1.74126	4
P01_transcript_1820	0.656059	-0.214073	0.810651	0.393989	-1.64663	7
P01_transcript_1827	1.70594	0.0405049	-0.676948	-0.364544	-0.704957	1
P01_transcript_1828	0.253031	1.02127	0.121943	-1.67366	0.27742	10
P01_transcript_1831	-0.600202	-0.203766	1.11264	0.920982	-1.22966	12
P01_transcript_1832	0.692082	0.989765	0.312243	-0.519711	-1.47438	7
P01_transcript_1834	1.71336	-0.620165	-0.319575	-0.759913	-0.0137111	1
P01_transcript_1835	0.515951	0.0969046	1.22964	-0.413809	-1.42869	3
P01_transcript_1836	-0.00276999	-1.06922	-0.695267	0.246529	1.52072	9
P01_transcript_1846	-1.01414	-0.572766	1.08754	1.06701	-0.567634	12
P01_transcript_1859	1.55633	-0.28394	0.200911	-0.305627	-1.16767	1
P01_transcript_1860	-0.717023	-0.724431	0.557026	1.50516	-0.620729	12
P01_transcript_1861	1.32787	-0.544953	0.705994	-0.336462	-1.15245	7
P01_transcript_1862	0.575051	-0.375413	0.0196191	1.214	-1.43325	11
P01_transcript_1864	-0.451889	1.77746	-0.624025	-0.329106	-0.372441	8
P01_transcript_1870	-0.0900094	-0.411472	0.0146234	1.60429	-1.11743	11
P01_transcript_1876	1.54873	-0.185217	-0.0551712	-0.059112	-1.24923	1
P01_transcript_1881	-0.737298	-0.719271	-0.720091	0.927727	1.24893	5
P01_transcript_1883	1.74069	-0.0624929	-0.427035	-0.648364	-0.602796	1
P01_transcript_1884	-1.19104	-0.532577	-0.358279	1.00705	1.07484	5
P01_transcript_1885	1.50887	0.535212	-0.524526	-0.699665	-0.819887	2
P01_transcript_1886	-0.985052	0.562254	-0.421532	1.46605	-0.621724	11
P01_transcript_1893	0.841002	1.29431	-0.690676	-0.942511	-0.502122	10
P01_transcript_1896	-0.818258	-0.594395	1.28142	0.880014	-0.748784	12
P01_transcript_1897	-0.109656	1.75421	-0.469928	-0.586837	-0.587792	8
P01_transcript_1898	0.603438	1.2225	-0.983291	0.218776	-1.06143	10
P01_transcript_1899	-0.934536	-0.0238693	-0.349478	-0.382558	1.69044	4
P01_transcript_1901	0.932039	1.20834	-0.481154	-0.651864	-1.00736	10
P01_transcript_1922	1.58634	-0.0438908	0.163023	-0.833925	-0.871546	1
P01_transcript_1923	1.6535	-0.150856	0.0709908	-0.786815	-0.786815	1
P01_transcript_1930	-0.230604	1.43097	0.142045	0.0280582	-1.37047	8
P01_transcript_1936	-0.241099	-0.350924	-0.589804	-0.586476	1.7683	4
P01_transcript_1938	1.59678	0.340961	-0.449536	-0.633214	-0.854989	2
P01_transcript_1939	-0.418259	-0.722325	0.193987	1.66024	-0.713642	11
P01_transcript_1940	-0.273343	-0.596039	-0.4252	-0.482146	1.77673	4
P01_transcript_1943	0.583406	1.13921	-0.942253	0.374514	-1.15488	10
P01_transcript_1944	1.50379	0.560117	-0.63047	-0.718411	-0.715029	2
P01_transcript_1945	0.0230586	0.755992	0.212468	-1.6981	0.706581	8
P01_transcript_1950	-0.440364	1.78883	-0.444275	-0.452096	-0.452096	8
P01_transcript_1952	1.11489	1.05001	-0.711651	-0.512029	-0.941216	10
P01_transcript_1955	0.367024	1.59247	-0.548661	-0.576778	-0.834051	10
P01_transcript_1960	0.834136	1.21137	-0.45142	-0.371336	-1.22275	10
P01_transcript_1965	-0.55614	-0.539985	-0.410744	-0.27006	1.77693	4
P01_transcript_1966	1.60235	0.106957	-0.0916478	-0.580574	-1.03709	2
P01_transcript_1967	1.15391	1.01806	-0.606941	-0.642824	-0.922201	2
P01_transcript_1970	0.338298	1.52154	-0.471144	-0.25601	-1.13268	10
P01_transcript_1977	1.45094	-0.0694346	-1.37433	-0.0275344	0.0203515	1
P01_transcript_1978	-0.405374	0.457124	-0.236795	1.42547	-1.24043	11
P01_transcript_1989	-0.525561	-0.574465	0.390584	-0.867892	1.57733	4
P01_transcript_1994	-0.0686621	1.39041	0.183772	-0.0838081	-1.42171	10
P01_transcript_1998	1.42395	0.518238	-0.554303	-0.228411	-1.15947	2
P01_transcript_2001	-0.287509	-0.197111	-0.578546	-0.688787	1.75195	4
P01_transcript_2002	1.0149	0.885887	0.168498	-0.945702	-1.12358	7
P01_transcript_2003	-0.464963	-0.417055	-0.642568	1.77096	-0.246369	11
P01_transcript_2009	0.694484	0.766826	0.332774	-0.119364	-1.67472	7
P01_transcript_2010	1.70172	0.0410259	-0.400002	-0.528208	-0.814534	1
P01_transcript_2012	-0.880119	0.393836	0.235584	1.34669	-1.09599	12
P01_transcript_2020	0.717007	-0.0137958	-0.539527	1.17935	-1.34304	11
P01_transcript_2024	1.70669	0.0499701	-0.453313	-0.529432	-0.77391	1
P01_transcript_2031	1.57458	0.39965	-0.527357	-0.588952	-0.857917	2
P01_transcript_2032	1.77207	-0.207915	-0.541848	-0.497324	-0.524983	1
P01_transcript_2036	-0.508097	-0.710117	1.70649	0.076996	-0.565273	6
P01_transcript_2037	-1.12965	-0.88368	0.316174	0.399773	1.29739	9
P01_transcript_2039	1.48009	0.253391	0.115387	-1.03081	-0.818058	2
P01_transcript_2041	0.909656	1.22445	-0.726748	-0.981842	-0.425519	10
P01_transcript_2044	-0.530585	-0.760851	0.568854	-0.768959	1.49154	4
P01_transcript_2045	1.49508	0.475828	-0.337463	-0.604158	-1.02929	2
P01_transcript_2046	0.875846	1.17667	-0.141289	-0.924176	-0.987053	10
P01_transcript_2050	-0.515405	1.77268	-0.210847	-0.523214	-0.523214	8
P01_transcript_2051	-0.901499	1.35711	-0.88207	0.701382	-0.274918	8
P01_transcript_2053	0.501253	1.42671	-0.346747	-0.376536	-1.20468	10
P01_transcript_2054	1.42577	0.675464	-0.689242	-0.566362	-0.845634	2
P01_transcript_2056	0.0688188	1.38042	-0.601827	0.403467	-1.25088	10
P01_transcript_2058	-0.665585	-0.60378	-0.508697	0.0665585	1.7115	9
P01_transcript_2061	-0.279779	-0.631502	0.626173	1.38557	-1.10047	12
P01_transcript_2062	-0.294127	-0.238631	1.75921	-0.543857	-0.682596	6
P01_transcript_2065	-0.423495	-0.450876	-0.453158	1.78867	-0.461144	11
P01_transcript_2066	0.928384	0.920872	-0.793558	0.21482	-1.27052	10
P01_transcript_2071	0.163469	-0.0929527	-0.322664	-1.25753	1.50968	4
P01_transcript_2080	-0.259534	-0.618953	0.903048	-1.18141	1.15685	4
P01_transcript_2082	-0.964827	0.766011	-1.1111	1.09647	0.213443	5
P01_transcript_2084	-0.675908	-0.675908	-0.667725	0.461516	1.55803	9
P01_transcript_2087	1.57234	0.425599	-0.575745	-0.667441	-0.754753	2
P01_transcript_2093	1.29569	0.812225	-0.541483	-0.51731	-1.04912	2
P01_transcript_2095	1.75897	-0.395168	-0.190569	-0.474085	-0.699144	1
P01_transcript_2098	1.45153	-0.422222	-0.478071	0.541181	-1.09241	1
P01_transcript_2104	1.72377	-0.720118	-0.262844	-0.658991	-0.0818156	1
P01_transcript_2109	1.6392	-0.505353	-0.148727	0.0319844	-1.0171	1
P01_transcript_2110	-0.719557	-0.121534	1.20569	0.804438	-1.16904	12
P01_transcript_2111	-0.489062	-0.45481	-0.419499	-0.424795	1.78817	4
P01_transcript_2113	1.66753	0.208315	-0.595689	-0.610785	-0.669369	2
P01_transcript_2114	1.18252	0.888371	-1.0564	-0.205692	-0.808803	2
P01_transcript_2118	1.38965	0.0761404	0.386476	-0.611288	-1.24098	7
P01_transcript_2119	-0.253124	-0.211869	-0.59781	1.74978	-0.686976	11
P01_transcript_2123	1.65401	0.203504	-0.464017	-0.561439	-0.832056	2
P01_transcript_2125	-0.155494	-1.00122	1.67542	-0.133239	-0.385472	6
P01_transcript_2127	-0.348788	-0.549837	-0.479809	-0.405262	1.7837	4
P01_transcript_2129	1.33439	0.766308	-0.478835	-1.02031	-0.601547	2
P01_transcript_2137	1.47908	0.441735	-0.721473	-0.165245	-1.0341	2
P01_transcript_2138	1.58952	0.393834	-0.592382	-0.692439	-0.698529	2
P01_transcript_2141	-0.159421	-0.365792	-0.559264	1.75467	-0.670188	11
P01_transcript_2144	0.429636	1.55962	-0.6792	-0.833289	-0.476769	10
P01_transcript_2146	-0.524382	-0.52583	-0.190274	-0.529304	1.76979	4
P01_transcript_2149	1.20012	-0.308631	0.530483	0.0545392	-1.47651	7
P01_transcript_2152	1.42771	0.39432	-0.679861	-1.15916	0.0169965	2
P01_transcript_2153	-0.614054	-0.608007	-0.608007	0.137532	1.69254	9
P01_transcript_2157	0.613576	-0.201784	1.12232	-0.00993506	-1.52418	7
P01_transcript_2159	0.553119	0.871146	0.154769	0.12277	-1.7018	7
P01_transcript_2162	0.37049	1.53739	-0.879757	-0.827663	-0.200456	10
P01_transcript_2163	1.36841	-0.176724	0.318614	-1.40868	-0.101624	1
P01_transcript_2165	-1.0203	-0.881116	1.18959	-0.151113	0.862937	6
P01_transcript_2168	0.862255	1.05375	0.145533	-1.03077	-1.03077	10
P01_transcript_2169	-0.614965	-1.03972	0.340943	-0.226754	1.5405	9
P01_transcript_2170	0.912086	1.22968	-0.790012	-0.43272	-0.919034	10
P01_transcript_2173	1.48687	0.447212	-0.320534	-0.502874	-1.11067	2
P01_transcript_2174	-0.681156	-0.818889	-0.681156	0.98417	1.19703	5
P01_transcript_2177	1.41571	0.606354	-0.511708	-0.419273	-1.09108	2
P01_transcript_2178	1.00171	0.546111	-0.0856525	0.169483	-1.63165	7
P01_transcript_2189	1.75118	-0.188075	-0.676099	-0.597615	-0.28939	1
P01_transcript_2198	-0.485927	-0.498648	-0.470662	-0.329464	1.7847	4
P01_transcript_2199	1.69265	-0.415368	-0.575697	-0.789467	0.0878835	1
P01_transcript_2201	-0.0214343	0.514423	0.12958	1.01618	-1.63875	12
P01_transcript_2203	1.77038	-0.480285	-0.544897	-0.546554	-0.198641	1
P01_transcript_2204	1.74529	-0.133763	-0.321179	-0.631089	-0.659263	1
P01_transcript_2208	-0.543366	-0.470941	-0.675851	1.73891	-0.0487546	11
P01_transcript_2210	-0.916789	0.619008	-0.623698	1.45139	-0.529909	11
P01_transcript_2211	1.55604	0.455097	-0.629574	-0.793049	-0.588511	2
P01_transcript_2220	0.961781	1.04121	-0.036261	-0.816737	-1.14999	10
P01_transcript_2222	-0.422775	-0.405519	1.78601	-0.414147	-0.543568	6
P01_transcript_2230	1.16109	-0.252131	-0.203953	0.719457	-1.42446	7
P01_transcript_2236	0.872331	-0.201098	1.20183	-0.934835	-0.938232	6
P01_transcript_2239	-0.563323	0.751689	0.0744384	1.10907	-1.37188	12
P01_transcript_2241	-0.063546	-0.292387	-0.639117	-0.728636	1.72369	4
P01_transcript_2245	1.44822	0.647047	-0.778465	-0.584176	-0.732621	2
P01_transcript_2246	1.63832	-0.246472	0.170356	-0.726731	-0.835469	1
P01_transcript_2251	-1.05241	1.06717	0.59264	-1.08405	0.476643	3
P01_transcript_2255	-0.815002	-0.684601	1.65608	0.158654	-0.315134	6
P01_transcript_2258	1.69795	0.116356	-0.540554	-0.634949	-0.638802	1
P01_transcript_2259	1.16334	0.913521	-0.640417	-0.287923	-1.14852	2
P01_transcript_2263	0.996496	1.03769	-0.137648	-0.710779	-1.18576	10
P01_transcript_2264	0.624319	0.557666	0.65024	-0.142194	-1.69003	7
P01_transcript_2283	0.0266443	1.63109	-0.0254858	-0.871152	-0.761099	8
P01_transcript_2289	1.06173	0.971948	-0.538074	-0.237836	-1.25776	7
P01_transcript_2296	1.5712	0.434709	-0.694682	-0.648512	-0.662718	2
P01_transcript_2297	1.64149	0.223318	-0.369055	-0.727999	-0.767756	2
P01_transcript_2299	0.614779	0.977547	0.422159	-0.5281	-1.48639	7
P01_transcript_2300	-1.06982	0.456676	0.453496	1.18176	-1.02212	12
P01_transcript_2302	-0.415984	-0.463504	1.69318	0.0482512	-0.861941	6
P01_transcript_2306	-0.763969	-0.328186	-0.560982	-0.0755168	1.72865	9
P01_transcript_2307	-0.698494	-0.674505	-0.66251	0.494983	1.54053	9
P01_transcript_2308	-0.915647	-0.541277	0.063175	-0.276098	1.66985	9
P01_transcript_2314	1.41961	0.566015	-0.827851	-0.185962	-0.971811	2
P01_transcript_2315	1.22044	-0.832174	-0.782395	-0.554002	0.948127	1
P01_transcript_2317	-0.709787	-0.602707	-0.865818	1.16258	1.01573	5
P01_transcript_2319	0.453723	1.53843	-0.915641	-0.46925	-0.607264	10
P01_transcript_2325	-0.555819	-0.30668	-0.0707456	-0.789669	1.72291	4
P01_transcript_2335	-0.532633	-0.629536	-0.148362	1.75963	-0.449096	11
P01_transcript_2336	1.47338	-0.00520629	0.14057	-0.296758	-1.31198	7
P01_transcript_2338	0.243577	-0.490491	-0.607274	1.64498	-0.790791	11
P01_transcript_2343	-0.309552	1.45231	0.305984	-0.153438	-1.2953	3
P01_transcript_2344	-0.419969	1.19809	-0.918634	0.946165	-0.805655	8
P01_transcript_2345	1.45819	0.31083	-0.124272	-0.370135	-1.27461	7
P01_transcript_2346	-0.876965	0.643713	-0.967842	1.36164	-0.16055	11
P01_transcript_2349	1.60477	0.273973	-0.422932	-0.492245	-0.963569	2
P01_transcript_2350	1.41374	0.296906	0.062868	-0.476529	-1.29698	7
P01_transcript_2351	-0.310469	1.78336	-0.494887	-0.482625	-0.495378	8
P01_transcript_2352	-0.622449	-0.572216	-0.0337731	-0.510383	1.73882	4
P01_transcript_2353	-0.348667	-0.56832	1.75787	-0.184018	-0.656866	6
P01_transcript_2354	1.78111	-0.284267	-0.498947	-0.498947	-0.498947	1
P01_transcript_2356	0.941973	1.05508	-1.3297	-0.267699	-0.399663	10
P01_transcript_2357	-0.730666	-0.728933	-0.730666	1.12893	1.06134	5
P01_transcript_2358	-0.570059	0.370032	1.50152	-0.183515	-1.11798	3
P01_transcript_2363	1.58699	0.39652	-0.570046	-0.693715	-0.71975	2
P01_transcript_2368	1.07315	1.00807	-0.497419	-0.385387	-1.19841	10
P01_transcript_2369	0.931591	-0.962302	1.12875	-0.143322	-0.954719	6
P01_transcript_2370	-0.804794	-0.699726	-0.186725	0.00966064	1.68159	9
P01_transcript_2371	0.275673	1.64239	-0.646568	-0.626591	-0.644903	10
P01_transcript_2374	1.78816	-0.415278	-0.423218	-0.47483	-0.47483	1
P01_transcript_2382	-0.650753	1.03054	-0.931302	-0.588853	1.14037	4
P01_transcript_2383	0.974936	-0.905779	-0.0792768	-1.04915	1.05927	4
P01_transcript_2385	0.158826	1.23007	0.607965	-0.776648	-1.22021	3
P01_transcript_2397	0.627324	1.36724	-1.13401	-0.631345	-0.229214	10
P01_transcript_2399	1.53596	0.376337	-0.212477	-0.781484	-0.918334	2
P01_transcript_2407	0.626844	-0.877438	-1.11761	1.25512	0.113089	11
P01_transcript_2409	1.33887	0.161979	-0.935865	0.474394	-1.03938	2
P01_transcript_2410	0.413813	0.274822	1.23196	-0.518056	-1.40254	3
P01_transcript_2411	-1.14229	0.679526	-0.792265	-0.0120892	1.26712	9
P01_transcript_2414	1.63284	0.296628	-0.586082	-0.674006	-0.669379	2
P01_transcript_2418	0.124261	1.01833	0.912257	-1.07289	-0.981965	3
P01_transcript_2420	-0.0405821	-0.214599	0.766463	1.016	-1.52728	12
P01_transcript_2423	1.12869	1.02467	-0.665773	-0.492394	-0.995192	10
P01_transcript_2427	-0.894344	-0.380977	1.68635	0.046224	-0.457255	6
P01_transcript_2428	0.186542	-1.08432	0.758803	1.11925	-0.980275	12
P01_transcript_2429	-0.72362	-0.135896	0.141847	-0.902169	1.61984	4
P01_transcript_2430	1.49687	0.574111	-0.680646	-0.694949	-0.695382	2
P01_transcript_2434	-0.208142	-1.36049	0.160206	-0.0334289	1.44186	9
P01_transcript_2436	-0.2697	-0.191624	-0.643593	-0.644602	1.74952	4
P01_transcript_2444	0.557005	-0.634575	1.49625	-0.564482	-0.854199	6
P01_transcript_2446	-0.944349	-0.934771	0.937166	-0.204481	1.14644	9
P01_transcript_2447	0.723587	1.32814	-0.232447	-0.86746	-0.951816	10
P01_transcript_2450	0.754506	1.23851	-0.389919	-1.28103	-0.322067	10
P01_transcript_2451	0.0833162	0.998749	-0.93463	0.953696	-1.10113	10
P01_transcript_2452	0.878178	0.786807	0.101523	-0.162438	-1.60407	7
P01_transcript_2454	1.2725	0.885514	-0.556047	-0.754803	-0.847165	2
P01_transcript_2455	0.705017	1.14705	-0.0559537	-0.363699	-1.43242	10
P01_transcript_2456	1.18046	0.992016	-0.586864	-0.895103	-0.690508	2
P01_transcript_2458	1.67556	0.09147	-0.295199	-0.652763	-0.819072	1
P01_transcript_2459	-0.218883	-0.583688	-0.136729	1.72495	-0.785651	11
P01_transcript_2460	-1.09898	-0.689421	0.0483067	1.50276	0.237333	5
P01_transcript_2461	1.33239	0.486495	-0.923331	0.158237	-1.05379	2
P01_transcript_2466	-0.647536	-0.965354	-0.0889889	0.0787105	1.62317	9
P01_transcript_2467	-1.08413	0.378261	0.316987	-0.924819	1.3137	4
P01_transcript_2469	-1.08655	0.522167	0.971008	0.668818	-1.07544	12
P01_transcript_2471	-0.738524	-0.738524	1.3491	0.799133	-0.671182	12
P01_transcript_2476	0.606916	0.667394	0.791908	-0.572408	-1.49381	7
P01_transcript_2484	0.480877	1.28875	0.0109915	-0.379206	-1.40141	10
P01_transcript_2485	1.13296	-0.744467	1.00939	-0.410606	-0.987275	7
P01_transcript_2488	0.237518	0.0372733	1.52424	-0.917359	-0.881672	6
P01_transcript_2494	0.979264	0.0880999	-1.23679	-0.778216	0.947639	1
P01_transcript_2495	-1.1025	0.869395	1.21243	-0.29076	-0.688562	3
P01_transcript_2496	1.74369	-0.0522157	-0.524267	-0.563824	-0.603382	1
P01_transcript_2501	-0.652819	-0.601374	-0.383177	-0.109986	1.74736	9
P01_transcript_2513	-0.915342	1.25436	-0.75508	-0.474622	0.890687	8
P01_transcript_2515	-0.682028	-0.491797	-0.482786	-0.0903097	1.74692	9
P01_transcript_2519	-0.063531	-0.496697	1.65136	-0.0835233	-1.00761	6
P01_transcript_2523	-1.31545	-0.297758	0.0830572	0.056794	1.47336	9
P01_transcript_2525	-0.697434	-0.827552	-0.398927	0.322081	1.60183	9
P01_transcript_2528	-0.616436	-0.768699	1.63983	0.264846	-0.519541	6
P01_transcript_2530	1.50749	0.555583	-0.682462	-0.69062	-0.689992	2
P01_transcript_2532	-0.469456	-0.462913	1.78786	-0.466184	-0.389305	6
P01_transcript_2535	0.587393	1.41652	-0.547595	-1.10772	-0.348604	10
P01_transcript_2537	-0.542359	-0.248864	-0.79947	1.72798	-0.137288	11
P01_transcript_2538	0.10133	1.30338	0.154313	-0.0543075	-1.50472	10
P01_transcript_2542	0.750481	0.982351	0.0706535	-0.253479	-1.55001	7
P01_transcript_2546	1.39338	0.681549	-0.590406	-0.474395	-1.01013	2
P01_transcript_2549	0.427793	-0.540083	1.56955	-0.730725	-0.726535	6
P01_transcript_2550	0.365837	0.60363	0.231697	-1.76821	0.567047	10
P01_transcript_2557	-1.16202	-1.02353	0.760726	0.648002	0.77683	5
P01_transcript_2562	1.75154	-0.15699	-0.343908	-0.565516	-0.685123	1
P01_transcript_2569	0.437083	1.2093	-1.03921	-1.03921	0.432036	10
P01_transcript_2572	0.796483	0.712735	0.302716	-0.156156	-1.65578	7
P01_transcript_2574	1.11577	0.813919	0.100377	-0.910312	-1.11975	7
P01_transcript_2578	-1.33247	-0.456621	0.891592	1.08841	-0.190915	12
P01_transcript_2580	0.761022	1.23785	-0.542315	-0.211713	-1.24485	10
P01_transcript_2586	-0.644723	-0.262291	0.132769	1.65167	-0.877429	11
P01_transcript_2588	-1.24237	0.109809	-0.741301	1.20079	0.67307	5
P01_transcript_2591	1.34314	0.787907	-0.765434	-0.514255	-0.851363	2
P01_transcript_2592	1.46049	0.423643	-0.848558	-0.0534325	-0.982139	2
P01_transcript_2593	-0.689161	-0.720204	-0.774192	1.19908	0.984477	5
P01_transcript_2595	1.13797	0.882719	-0.214116	-0.551043	-1.25553	7
P01_transcript_2599	-0.0595219	-0.0199206	0.6389	1.03011	-1.58957	12
P01_transcript_2600	-0.388258	0.911893	1.10625	-1.29747	-0.33241	3
P01_transcript_2602	-0.599127	-0.514851	1.7721	-0.426744	-0.231376	6
P01_transcript_2603	-0.55926	-0.560319	-0.55926	1.74806	-0.0692196	11
P01_transcript_2607	-0.00798065	0.387092	-0.764924	1.45595	-1.07014	11
P01_transcript_2609	0.683488	-0.476385	0.116241	1.11114	-1.43449	11
P01_transcript_2613	-0.490076	-0.468373	1.78771	-0.433235	-0.39603	6
P01_transcript_2615	1.72155	0.013476	-0.434599	-0.621578	-0.678851	1
P01_transcript_2616	1.77735	-0.248251	-0.512998	-0.505575	-0.510523	1
P01_transcript_2617	-0.536639	-0.508244	-0.534087	1.76976	-0.190791	11
P01_transcript_2618	1.56153	0.066809	0.125312	-0.920589	-0.833058	1
P01_transcript_2620	-0.26824	-0.696377	0.0812585	1.67585	-0.792489	11
P01_transcript_2623	-0.447214	-0.448097	-0.44633	-0.447214	1.78885	4
P01_transcript_2632	-0.229171	1.77479	-0.48609	-0.529766	-0.529766	8
P01_transcript_2633	0.232717	-0.824994	-0.137838	-0.855535	1.58565	4
P01_transcript_2634	1.4473	0.434051	-0.831931	-1.01163	-0.037794	2
P01_transcript_2638	-0.425422	-0.726469	-0.0941246	1.74241	-0.496394	11
P01_transcript_2642	1.53473	-0.234841	0.393606	-0.863288	-0.830212	1
P01_transcript_2643	1.22766	0.538067	-0.965424	0.28944	-1.08974	2
P01_transcript_2645	-0.861863	-0.32012	0.835186	1.26817	-0.921372	12
P01_transcript_2654	1.64802	0.0903519	-0.437303	-0.305389	-0.995678	1
P01_transcript_2664	1.20977	-0.200739	-0.032345	0.516186	-1.49287	7
P01_transcript_2666	0.161958	0.646556	-0.35771	1.0642	-1.51501	7
P01_transcript_2668	0.982056	0.371366	0.778493	-1.16361	-0.968302	7
P01_transcript_2669	1.45479	0.593746	-0.40936	-0.719569	-0.919611	2
P01_transcript_2677	1.29009	0.636561	-0.905859	-1.05302	0.0322309	2
P01_transcript_2679	0.286639	-0.33069	-0.452814	1.56752	-1.07066	11
P01_transcript_2680	-0.816087	-0.542486	1.37085	0.755578	-0.767851	12
P01_transcript_2682	-0.162717	0.178464	1.61536	-0.783843	-0.847268	6
P01_transcript_2685	1.39769	0.640594	-0.49108	-0.458939	-1.08826	2
P01_transcript_2686	1.32845	0.791959	-0.722285	-0.465654	-0.932468	2
P01_transcript_2687	0.130491	-0.278675	-0.488787	1.63445	-0.99748	11
P01_transcript_2692	1.134	0.55246	-0.383451	0.189	-1.49201	7
P01_transcript_2693	0.305044	-0.0623625	0.0826665	1.22356	-1.54891	12
P01_transcript_2694	1.31423	0.603407	-0.905111	0.0308022	-1.04333	2
P01_transcript_2695	1.57054	-0.246359	0.283998	-0.581682	-1.0265	1
P01_transcript_2696	1.21047	0.559966	0.0990016	-0.453052	-1.41638	7
P01_transcript_2699	0.951968	0.813403	0.114583	-0.369063	-1.51089	7
P01_transcript_2700	0.261863	-0.685095	1.62819	-0.396176	-0.808779	6
P01_transcript_2701	-0.575749	-0.410446	1.77608	-0.524618	-0.265266	6
P01_transcript_2707	0.814239	1.33534	-0.647142	-0.694515	-0.807922	10
P01_transcript_2711	-1.01386	-1.07804	1.17973	0.488806	0.423363	12
P01_transcript_2713	-1.31322	-0.593026	1.32228	0.242772	0.341193	6
P01_transcript_2716	1.54184	0.23643	-0.561942	-1.1138	-0.102528	2
P01_transcript_2717	-0.744157	1.44899	-1.12229	0.208727	0.208727	8
P01_transcript_2724	1.48988	0.555244	-0.4961	-0.66028	-0.888747	2
P01_transcript_2729	-0.502816	0.0937605	1.70318	-0.637714	-0.656412	6
P01_transcript_2733	-0.313108	-0.335593	0.932718	1.05779	-1.34181	12
P01_transcript_2734	-0.50968	-0.486413	-0.35484	-0.434761	1.78569	4
P01_transcript_2735	1.28734	0.241561	0.491959	-0.995702	-1.02516	7
P01_transcript_2738	1.75772	-0.14066	-0.472479	-0.493631	-0.650948	1
P01_transcript_2740	1.32713	0.810971	-0.753338	-0.857837	-0.526925	2
P01_transcript_2741	0.267929	-0.380004	0.0490327	-1.34315	1.40619	4
P01_transcript_2742	-0.716742	-0.266549	1.4377	0.561779	-1.01619	12
P01_transcript_2744	-1.60032	0.0406935	-0.0765215	1.0337	0.602441	5
P01_transcript_2754	1.21403	0.967464	-0.754767	-0.676611	-0.750115	2
P01_transcript_2758	-0.534192	-0.503014	-0.409478	1.78341	-0.336728	11
P01_transcript_2761	-0.757922	0.565806	0.827428	0.735665	-1.37098	12
P01_transcript_2763	-0.72982	-0.732129	-0.684564	0.791331	1.35518	9
P01_transcript_2764	-0.90897	0.707825	0.574153	-1.2527	0.879689	4
P01_transcript_2769	1.50364	0.514807	-0.43835	-0.660584	-0.919516	2
P01_transcript_2770	-0.772341	-0.391754	-0.102398	-0.470731	1.73722	4
P01_transcript_2775	-1.50121	0.0434085	-0.271303	1.16118	0.567928	5
P01_transcript_2779	-0.420395	1.78863	-0.459321	-0.44959	-0.459321	8
P01_transcript_2784	1.53494	-0.625667	-0.462782	0.461824	-0.908318	1
P01_transcript_2787	-0.244791	0.34999	0.905321	0.609954	-1.62047	3
P01_transcript_2788	-0.286942	1.16456	0.943836	-0.987501	-0.833954	3
P01_transcript_2789	1.46685	-0.61233	0.587197	-0.509513	-0.932203	1
P01_transcript_2790	1.71982	0.0437173	-0.565851	-0.560902	-0.636788	1
P01_transcript_2792	-0.502356	-1.44086	0.19013	0.654319	1.09877	9
P01_transcript_2800	-0.690801	-0.746117	-0.736356	0.910114	1.26316	5
P01_transcript_2803	0.0792354	-0.11093	1.63225	-0.665578	-0.934978	6
P01_transcript_2809	1.78883	-0.438023	-0.45074	-0.45074	-0.449327	1
P01_transcript_2812	-0.156775	-0.620985	-0.343015	-0.632104	1.75288	4
P01_transcript_2813	-0.268421	1.42608	0.571333	-1.05569	-0.673303	3
P01_transcript_2814	-0.135361	-0.476101	-0.557611	1.75942	-0.590349	11
P01_transcript_2815	1.16088	-0.783547	0.279775	0.605326	-1.26243	7
P01_transcript_2824	-0.436625	-0.465388	-0.426147	-0.460457	1.78862	4
P01_transcript_2826	-0.500156	-0.337576	-0.503112	1.78484	-0.443992	11
P01_transcript_2827	-0.848312	0.541034	-0.728778	1.49778	-0.461724	11
P01_transcript_2828	1.75238	-0.31858	-0.277477	-0.375491	-0.78083	1
P01_transcript_2829	-0.792753	-0.793292	-0.525515	1.39982	0.711742	5
P01_transcript_2830	0.722753	1.34044	-0.865594	-0.271343	-0.92626	10
P01_transcript_2831	0.58825	-0.775142	0.571016	0.959736	-1.34386	12
P01_transcript_2832	-0.651629	0.240905	-0.0118478	-1.0979	1.52047	4
P01_transcript_2833	-1.01723	0.0994473	-0.149171	1.62065	-0.553702	11
P01_transcript_2837	0.589475	0.209025	1.2275	-0.855345	-1.17066	3
P01_transcript_2838	1.08631	0.473453	0.357278	-0.397013	-1.52003	7
P01_transcript_2839	1.27061	-0.345541	-0.895143	0.840727	-0.870656	1
P01_transcript_2841	1.69024	-0.335125	-0.945867	-0.366445	-0.0428041	1
P01_transcript_2845	1.77309	-0.276201	-0.437511	-0.646555	-0.412821	1
P01_transcript_2846	-1.06715	-0.74097	-0.0502353	0.389323	1.46903	9
P01_transcript_2848	-0.748952	-0.62056	0.331679	1.6156	-0.577763	12
P01_transcript_2852	-0.652154	0.824175	1.32954	-0.736253	-0.765306	3
P01_transcript_2856	1.62055	0.315016	-0.602291	-0.559393	-0.773884	2
P01_transcript_2857	-1.00348	-0.28339	-0.109175	1.67943	-0.28339	11
P01_transcript_2862	1.39932	0.244246	-0.325661	-1.36879	0.0508845	2
P01_transcript_2867	-0.691973	-0.46262	-0.735204	0.244552	1.64524	9
P01_transcript_2868	-0.434005	1.72861	-0.708035	-0.567317	-0.0192562	8
P01_transcript_2870	1.57366	0.328347	-0.748791	-0.268283	-0.884935	2
P01_transcript_2871	-1.07508	-0.256686	0.830479	1.24134	-0.740056	12
P01_transcript_2872	1.32508	-0.9605	-0.627404	-0.536955	0.799779	1
P01_transcript_2883	-0.568499	-0.844852	0.520466	-0.624428	1.51731	4
P01_transcript_2884	1.48897	0.507243	-0.929632	-0.318071	-0.748515	2
P01_transcript_2888	0.561497	-0.0576814	0.480026	0.726068	-1.70991	7
P01_transcript_2889	-0.678387	-0.678387	-0.678387	1.54124	0.493921	5
P01_transcript_2895	0.253438	-0.252264	1.27511	0.207954	-1.48424	6
P01_transcript_2898	1.77082	-0.200603	-0.486666	-0.536651	-0.546904	1
P01_transcript_2899	0.527699	-0.407346	-1.49977	0.268478	1.11094	9
P01_transcript_2903	1.15164	1.01933	-0.923006	-0.578996	-0.668968	2
P01_transcript_2905	1.56631	0.440409	-0.585968	-0.704156	-0.716597	2
P01_transcript_2906	-0.755693	-0.744709	-0.689789	1.10059	1.0896	5
P01_transcript_2908	1.62293	0.219889	-0.571625	-0.333087	-0.938107	2
P01_transcript_2909	-0.710694	-0.710694	-0.707611	1.39826	0.730735	5
P01_transcript_2917	1.52484	0.245774	-0.0535423	-1.12067	-0.596401	2
P01_transcript_2922	-0.300636	-0.746879	0.298973	-0.846845	1.59539	4
P01_transcript_2924	0.513144	0.0733658	1.3458	-0.803063	-1.12925	3
P01_transcript_2927	1.46996	0.409829	-0.885565	-0.0539341	-0.940285	2
P01_transcript_2930	1.5411	0.481292	-0.815227	-0.595016	-0.61215	2
P01_transcript_2932	-0.575688	-0.747181	1.4875	0.582548	-0.747181	12
P01_transcript_2938	-0.991229	-0.488432	1.6305	0.158022	-0.308861	6
P01_transcript_2941	-0.713076	-0.781359	-0.693566	1.03791	1.15009	5
P01_transcript_2943	-0.114418	1.74212	-0.42091	-0.450812	-0.755985	8
P01_transcript_2945	0.213127	1.37261	-1.22487	0.322112	-0.682974	10
P01_transcript_2947	-0.453623	1.66337	0.196427	-0.693622	-0.712552	8
P01_transcript_2950	-0.572939	-0.573953	-0.530369	-0.0708825	1.74814	9
P01_transcript_2951	1.66261	-0.457908	0.184393	-0.811327	-0.577763	1
P01_transcript_2955	-0.232709	0.67227	1.34639	-0.685198	-1.10075	3
P01_transcript_2956	-0.0267006	-1.01453	-0.840512	1.43741	0.444332	5
P01_transcript_2957	-0.541604	0.413622	0.902055	0.713483	-1.48756	12
P01_transcript_2960	1.73365	-0.0681404	-0.386566	-0.53333	-0.745614	1
P01_transcript_2979	1.13359	1.02269	-0.917785	-0.792169	-0.446331	2
P01_transcript_2984	0.201579	1.60883	-0.188267	-0.71123	-0.910907	10
P01_transcript_2985	0.402028	0.866256	-1.02811	0.880444	-1.12062	10
P01_transcript_2987	1.14534	0.956323	-0.796797	-0.273354	-1.03152	2
P01_transcript_2988	-0.492253	-0.557023	-0.833149	0.240672	1.64175	9
P01_transcript_2989	1.23019	0.9442	-0.614045	-0.7991	-0.761248	2
P01_transcript_2999	1.50951	0.430686	-0.214079	-0.875701	-0.850416	2
P01_transcript_3000	-0.54505	-0.542909	-0.562715	-0.104492	1.75517	4
P01_transcript_3001	0.289274	1.59463	-0.292407	-0.691946	-0.899549	10
P01_transcript_3002	0.27935	-0.672444	1.57591	-0.212754	-0.970063	6
P01_transcript_3011	1.22332	0.957417	-0.697842	-0.727767	-0.755126	2
P01_transcript_3015	-0.444607	-0.460049	-0.437192	-0.446946	1.78879	4
P01_transcript_3016	-0.836654	-0.518701	-0.817328	1.12281	1.04987	5
P01_transcript_3017	1.75811	-0.171733	-0.602726	-0.619328	-0.364318	1
P01_transcript_3020	0.506256	-0.48042	0.614278	0.890458	-1.53057	12
P01_transcript_3022	-0.211636	-0.326853	-0.802883	-0.402654	1.74403	4
P01_transcript_3025	-0.663524	1.2099	0.0585759	-1.27958	0.674633	8
P01_transcript_3026	-0.363523	-0.521576	-0.176733	-0.693998	1.75583	4
P01_transcript_3030	1.47101	0.5204	-1.00771	-0.310164	-0.673535	2
P01_transcript_3032	-0.797379	-0.790383	-0.595109	1.12928	1.05359	5
P01_transcript_3037	0.210006	1.2666	-0.118128	0.161879	-1.52035	10
P01_transcript_3039	-1.00268	1.21183	0.22145	0.616678	-1.04728	3
P01_transcript_3045	0.3083	0.515326	-0.136525	0.957353	-1.64445	7
P01_transcript_3051	-0.838344	-0.757012	-0.569323	1.25126	0.913419	5
P01_transcript_3055	-0.694507	-0.10199	0.47988	1.42852	-1.1119	12
P01_transcript_3058	0.945376	0.215257	-0.853468	0.915143	-1.22231	7
P01_transcript_3061	-0.6082	-0.612935	-0.612935	0.143468	1.6906	9
P01_transcript_3069	0.353931	-0.948656	0.811136	0.962641	-1.17905	12
P01_transcript_3070	0.793781	-0.869633	-1.25222	0.377928	0.950142	9
P01_transcript_3072	-0.895924	0.821469	-1.02002	1.21174	-0.117272	11
P01_transcript_3076	-1.43146	-0.37391	0.0649116	1.25253	0.487931	5
P01_transcript_3077	-0.669431	-0.218176	1.73587	-0.167944	-0.680315	6
P01_transcript_3078	0.724567	1.38693	-0.911191	-0.580011	-0.62029	10
P01_transcript_3079	0.75193	1.32961	-0.886406	-0.886406	-0.308727	10
P01_transcript_3080	-0.836971	-0.769137	-0.273425	0.281425	1.59811	9
P01_transcript_3081	-0.425567	-0.647878	-0.774913	0.185789	1.66257	9
P01_transcript_3082	-0.124535	1.48404	0.39436	-0.666492	-1.08737	8
P01_transcript_3089	-0.36429	-0.201195	-0.302616	1.7299	-0.861796	11
P01_transcript_3093	-1.15029	-0.605072	1.02496	-0.339579	1.06998	9
P01_transcript_3094	0.308433	1.49296	-0.0111604	-0.703614	-1.08662	10
P01_transcript_3099	-0.260924	-0.615458	-0.469291	-0.428861	1.77453	4
P01_transcript_3100	-0.728297	-0.730373	-0.635527	1.45905	0.635144	5
P01_transcript_3103	-0.471891	1.78716	-0.471891	-0.471891	-0.371489	8
P01_transcript_3106	0.400892	1.41756	-0.39718	-0.13528	-1.28599	10
P01_transcript_3107	-0.623349	0.881167	-0.569492	1.26536	-0.953687	11
P01_transcript_3108	1.47712	0.0928473	0.0211016	-0.274321	-1.31674	7
P01_transcript_3114	0.613694	0.934424	0.594546	-0.846343	-1.29632	7
P01_transcript_3118	1.53871	-0.19436	0.332754	-0.641672	-1.03543	1
P01_transcript_3119	-0.574678	-0.579257	-0.578113	1.73205	0	11
P01_transcript_3121	1.46586	0.625687	-0.664792	-0.714563	-0.712193	2
P01_transcript_3123	-0.997097	-0.775188	-0.315162	0.791893	1.29555	9
P01_transcript_3124	-0.51817	-0.502965	-0.463129	-0.297704	1.78197	4
P01_transcript_3126	0.0291017	1.20772	-0.863351	-1.11557	0.742094	8
P01_transcript_3131	1.08887	0.582255	-0.151668	0.0458578	-1.56532	7
P01_transcript_3133	-0.946717	-0.596645	-0.266867	0.184676	1.62555	9
P01_transcript_3138	0.291732	1.17371	-1.14997	-0.920991	0.605513	8
P01_transcript_3151	0.245882	1.30779	-0.163395	0.0910207	-1.4813	10
P01_transcript_3154	1.20576	0.280779	-1.1691	0.565894	-0.88333	2
P01_transcript_3155	0.961034	0.431414	-0.637141	0.670941	-1.42625	7
P01_transcript_3156	0.908859	0.776976	-0.907351	0.460458	-1.23894	7
P01_transcript_3158	-1.00303	-0.288425	1.65019	0.0688777	-0.427616	6
P01_transcript_3166	1.68435	0.153853	-0.519809	-0.661414	-0.65698	1
P01_transcript_3169	-0.751697	-0.741659	-0.696486	1.12732	1.06252	5
P01_transcript_3171	-0.0833818	0.692315	1.30035	-0.94626	-0.963026	3
P01_transcript_3174	0.304481	1.54599	-0.118602	-0.824319	-0.907548	10
P01_transcript_3175	-0.763399	-0.469487	0.242091	1.64591	-0.655116	11
P01_transcript_3181	-0.180148	0.271922	1.57375	-0.710396	-0.955125	3
P01_transcript_3183	0.988376	1.14842	-0.744795	-0.395428	-0.996573	10
P01_transcript_3184	-0.292706	1.78116	-0.519585	-0.449284	-0.519585	8
P01_transcript_3185	1.39472	0.319244	-0.19878	-0.138956	-1.37623	7
P01_transcript_3186	-0.666667	-0.592347	-0.569682	0.13715	1.69155	9
P01_transcript_3187	1.42877	0.682451	-0.75179	-0.636832	-0.722595	2
P01_transcript_3189	-0.211826	-0.369949	-0.274478	1.72742	-0.87117	11
P01_transcript_3190	-0.19717	-0.421297	1.75333	-0.386466	-0.7484	6
P01_transcript_3191	0.286786	-0.0017487	0.977521	0.409195	-1.67175	3
P01_transcript_3199	-0.724768	0.938898	-1.24366	1.02296	0.00657213	11
P01_transcript_3200	0.137548	-0.957514	-0.464224	-0.363929	1.64812	4
P01_transcript_3203	-0.557033	-0.707406	0.0836857	-0.524343	1.7051	4
P01_transcript_3216	-0.707254	0.616983	1.47121	-0.666222	-0.714715	3
P01_transcript_3219	-0.287375	0.527931	1.10914	0.190507	-1.5402	3
P01_transcript_3220	-1.43256	-0.650317	0.756964	0.853801	0.472112	12
P01_transcript_3225	1.53374	0.349624	-0.623358	-0.215857	-1.04415	2
P01_transcript_3227	-0.758537	-0.377938	-0.485064	-0.119769	1.74131	9
P01_transcript_3230	-0.833973	0.146679	1.14828	0.733393	-1.19438	12
P01_transcript_3233	-0.455805	-0.450674	-0.430885	-0.451407	1.78877	4
P01_transcript_3234	-0.65234	-1.05575	0.152724	-0.0055552	1.56092	9
P01_transcript_3237	0.319723	0.408214	-1.604	1.06036	-0.184293	11
P01_transcript_3239	-0.67311	-0.808719	-0.377238	1.64456	0.214508	5
P01_transcript_3245	0.102588	-0.3556	-0.727337	-0.704284	1.68463	4
P01_transcript_3251	1.67811	0.180249	-0.605896	-0.622394	-0.630067	2
P01_transcript_3260	0.202225	-0.698994	-0.764937	-0.391261	1.65297	4
P01_transcript_3265	0.148251	-0.362156	1.63712	-0.434164	-0.989047	6
P01_transcript_3268	1.33151	0.766938	-0.51618	-0.545508	-1.03676	2
P01_transcript_3272	-0.632659	0.036005	-0.6198	-0.50407	1.72053	4
P01_transcript_3274	1.54681	0.114643	-0.143159	-1.21801	-0.300284	1
P01_transcript_3277	1.2429	0.455026	0.126396	-0.379189	-1.44513	7
P01_transcript_3281	1.09361	0.700734	-0.139392	-0.147716	-1.50723	7
P01_transcript_3282	1.73611	-0.0542972	-0.699077	-0.415889	-0.566844	1
P01_transcript_3284	-1.18325	-0.736207	0.371593	0.173148	1.37472	9
P01_transcript_3285	0.137591	0.607692	-1.06633	1.26125	-0.940203	11
P01_transcript_3286	-0.827516	-0.228816	-0.974271	0.660347	1.37026	9
P01_transcript_3287	-1.23738	-0.762468	0.389041	0.336995	1.27382	9
P01_transcript_3289	-1.18867	0.449032	1.1995	0.418486	-0.878348	3
P01_transcript_3290	1.36192	-1.08296	-0.822163	-0.00123861	0.544439	1
P01_transcript_3291	-0.560116	-0.53357	1.38531	-0.99433	0.702705	6
P01_transcript_3292	-0.155346	-0.405568	1.65355	-0.0562999	-1.03633	6
P01_transcript_3293	1.71874	-0.113826	-0.217343	-0.586368	-0.8012	1
P01_transcript_3294	-0.273802	1.70155	-0.0132638	-0.828039	-0.586449	8
P01_transcript_3299	-1.06855	-0.597823	-0.46445	1.15171	0.979111	5
P01_transcript_3302	-0.314607	-0.51283	-0.667003	1.76616	-0.271716	11
P01_transcript_3303	-0.736247	-1.13359	-0.000420472	1.39555	0.474713	5
P01_transcript_3308	1.48506	0.169069	-0.767664	-1.06925	0.182777	1
P01_transcript_3310	-1.46176	-0.335882	0.564194	1.19613	0.0373203	12
P01_transcript_3311	-0.652949	0.337047	-0.649745	1.61677	-0.651119	11
P01_transcript_3312	-0.391559	0.227033	-1.5319	0.917089	0.779337	5
P01_transcript_3313	-0.451324	-0.449341	-0.413631	1.78844	-0.474139	11
P01_transcript_3315	0.579373	1.2068	0.192234	-0.66214	-1.31627	10
P01_transcript_3318	-0.230963	0.876453	-0.911787	1.20825	-0.94195	11
P01_transcript_3319	1.41918	0.687552	-0.749255	-0.55533	-0.802144	2
P01_transcript_3324	-0.596653	-0.58704	-0.590245	1.7169	0.0570377	11
P01_transcript_3326	1.37063	-0.262811	0.677104	-0.912995	-0.871931	1
P01_transcript_3330	1.72412	-0.179693	-0.390114	-0.279893	-0.874416	1
P01_transcript_3333	-0.515275	-1.38049	-0.0119931	0.88749	1.02027	5
P01_transcript_3335	0.352757	0.458373	1.23993	-0.914635	-1.13643	3
P01_transcript_3336	-0.582484	-0.681587	-0.790803	1.50677	0.548101	5
P01_transcript_3337	-0.574284	1.61319	0.104004	-1.02082	-0.122092	8
P01_transcript_3338	-1.40116	-0.268285	0.0458299	0.244083	1.37953	9
P01_transcript_3342	1.77636	-0.297957	-0.388483	-0.618675	-0.471249	1
P01_transcript_3349	-0.443666	-0.458951	-0.460217	-0.425848	1.78868	4
P01_transcript_3353	-0.380936	-0.498617	-0.293765	-0.603222	1.77654	4
P01_transcript_3355	-0.444151	-0.508909	-0.640658	-0.168371	1.76209	4
P01_transcript_3356	1.2819	-0.866392	0.204032	0.518644	-1.13819	1
P01_transcript_3357	-0.0231177	-0.781667	0.641516	1.29892	-1.13566	12
P01_transcript_3359	-0.295763	-0.609815	-0.800093	1.70308	0.00258631	11
P01_transcript_3361	-0.644583	1.73029	-0.00170977	-0.581322	-0.502672	8
P01_transcript_3363	1.29635	0.401019	0.325781	-0.957028	-1.06612	7
P01_transcript_3367	-0.236129	1.17326	0.767418	-1.36512	-0.339435	3
P01_transcript_3368	1.53959	0.463448	-0.683389	-0.463448	-0.8562	2
P01_transcript_3369	1.18358	0.994577	-0.611905	-0.716146	-0.850101	2
P01_transcript_3370	0.917209	1.06118	-0.3196	-0.302762	-1.35603	10
P01_transcript_3371	0.738147	0.0940443	-1.00945	1.18672	-1.00945	11
P01_transcript_3378	-0.66068	-0.82305	1.1261	1.06031	-0.702672	12
P01_transcript_3380	1.64984	0.0968756	-0.176742	-0.834905	-0.735071	1
P01_transcript_3381	-0.257248	1.66436	-0.536191	0.0630205	-0.933944	8
P01_transcript_3388	1.28676	0.875646	-0.611049	-0.756035	-0.795319	2
P01_transcript_3390	1.2018	-0.19336	0.869164	-0.947178	-0.930427	7
P01_transcript_3392	0.846479	1.06743	-0.0520457	-0.479213	-1.38265	7
P01_transcript_3397	1.74207	-0.298264	-0.40903	-0.222815	-0.81196	1
P01_transcript_3399	1.67786	-0.0635223	-0.444656	-0.971453	-0.198233	1
P01_transcript_3403	-0.51222	1.78425	-0.494279	-0.328323	-0.449426	8
P01_transcript_3404	0.575272	0.920256	0.676527	-1.1389	-1.03316	7
P01_transcript_3405	-0.191971	-0.383942	0.701687	1.22464	-1.35042	12
P01_transcript_3408	1.58667	0.0862163	-0.501359	-0.0673791	-1.10415	1
P01_transcript_3409	-0.486048	-0.446326	-0.458036	-0.397529	1.78794	4
P01_transcript_3410	1.72387	-0.548177	-0.0342611	-0.376872	-0.764563	1
P01_transcript_3412	-0.738017	-0.556609	-0.653682	1.61457	0.333737	5
P01_transcript_3413	1.50781	-0.515462	0.537967	-0.749617	-0.780695	1
P01_transcript_3415	-0.658643	-0.620698	-0.496212	0.0636409	1.71191	9
P01_transcript_3416	-0.314078	1.1841	0.933902	-0.901661	-0.902267	3
P01_transcript_3417	1.74634	-0.105319	-0.639262	-0.620892	-0.380863	1
P01_transcript_3418	1.49549	-0.00133051	-1.13891	0.271423	-0.626669	1
P01_transcript_3421	1.03416	1.15457	-0.734979	-0.744241	-0.709507	10
P01_transcript_3426	-0.602845	-0.476093	-0.673949	0.0340066	1.71888	9
P01_transcript_3427	-0.529157	1.72754	-0.000648477	-0.503218	-0.694519	8
P01_transcript_3428	1.70597	0.0779056	-0.5199	-0.717049	-0.546929	1
P01_transcript_3429	-0.477656	-0.169932	0.42899	1.43878	-1.22018	12
P01_transcript_3435	-0.552778	-0.732252	1.70859	-0.484977	0.0614198	6
P01_transcript_3443	1.39985	0.708878	-0.511174	-0.815056	-0.782497	2
P01_transcript_3444	0.940178	1.16642	-0.379591	-1.10861	-0.618406	10
P01_transcript_3445	-0.61373	0.462772	1.55615	-0.714968	-0.690221	3
P01_transcript_3447	0.59649	0.938738	-0.185792	-1.62812	0.278688	10
P01_transcript_3448	-0.453109	-0.45172	-0.437829	-0.446164	1.78882	4
P01_transcript_3451	0.169027	1.23036	0.480219	-1.41969	-0.45991	10
P01_transcript_3455	1.31258	0.434841	-0.209368	-0.112737	-1.42531	7
P01_transcript_3459	-0.75404	-0.737057	-0.425704	0.298899	1.6179	9
P01_transcript_3460	-0.302136	-0.660755	0.146137	1.65682	-0.840065	11
P01_transcript_3461	0.0858075	-0.508244	1.36092	0.379833	-1.31831	6
P01_transcript_3463	1.43487	0.561348	-0.246107	-0.744593	-1.00551	2
P01_transcript_3464	-0.316378	1.41903	-0.394805	0.506272	-1.21412	8
P01_transcript_3466	-0.0734094	-1.06947	-0.26938	-0.237539	1.6498	4
P01_transcript_3472	-0.320161	-0.487988	1.78412	-0.487988	-0.487988	6
P01_transcript_3478	-1.09225	-0.894335	0.0677984	0.675043	1.24374	9
P01_transcript_3479	-0.198849	-0.525368	1.77101	-0.530521	-0.516268	6
P01_transcript_3480	-0.734692	1.08418	0.0557089	0.846109	-1.25131	3
P01_transcript_3483	-0.555342	-0.508318	1.21287	0.913073	-1.06228	12
P01_transcript_3486	1.56409	0.347423	-0.259977	-0.797818	-0.853714	2
P01_transcript_3487	-0.458421	-1.43881	1.19825	0.208786	0.490193	6
P01_transcript_3488	-0.42636	1.78871	-0.459669	-0.448566	-0.454117	8
P01_transcript_3491	-0.40536	-0.959051	-0.0527464	-0.268394	1.68555	4
P01_transcript_3493	1.02948	1.06172	-0.739544	-0.255984	-1.09567	10
P01_transcript_3495	1.43787	0.495818	-0.509984	-0.257353	-1.16635	2
P01_transcript_3497	-0.938846	0.0639462	0.984384	0.979539	-1.08902	12
P01_transcript_3498	-0.185372	0.378803	0.999395	0.431191	-1.62402	3
P01_transcript_3499	1.521	-0.193062	-0.383922	0.254724	-1.19875	1
P01_transcript_3501	1.65652	0.117832	-0.512323	-0.328329	-0.933698	1
P01_transcript_3511	-0.450537	-0.452415	-0.445698	-0.440185	1.78883	4
P01_transcript_3513	1.20947	-0.152546	0.206118	-1.54634	0.283299	1
P01_transcript_3514	-0.447038	-0.449821	-0.442514	-0.449473	1.78885	4
P01_transcript_3520	1.71404	0.0359589	-0.421414	-0.681643	-0.646945	1
P01_transcript_3522	0.402545	-0.578969	1.57042	-0.516848	-0.877151	6
P01_transcript_3524	1.154	-0.605088	0.361948	0.481676	-1.39253	7
P01_transcript_3525	0.656169	1.34846	-0.97615	-0.147256	-0.881221	10
P01_transcript_3526	-0.754361	1.32917	0.452384	0.169061	-1.19625	3
P01_transcript_3527	0.39167	0.936072	0.547049	-0.261497	-1.61329	7
P01_transcript_3532	-0.019471	1.73682	-0.572448	-0.572448	-0.572448	8
P01_transcript_3534	-1.02307	-0.211598	1.40877	0.58703	-0.761136	12
P01_transcript_3539	-0.541453	-0.387779	-0.655212	1.75967	-0.175229	11
P01_transcript_3542	-0.205533	-0.511616	-0.447968	-0.604156	1.76927	4
P01_transcript_3548	-0.783281	-0.927122	0.655131	-0.350123	1.40539	9
P01_transcript_3550	0.0779901	0.446747	-0.960464	1.39619	-0.960464	11
P01_transcript_3551	1.49098	0.142744	-1.07769	-0.74738	0.191345	1
P01_transcript_3553	-0.390653	1.78642	-0.512732	-0.482212	-0.400826	8
P01_transcript_3557	0.497095	-0.549421	1.53355	-0.707069	-0.774154	6
P01_transcript_3559	1.43911	0.614166	-0.377948	-0.784969	-0.890359	2
P01_transcript_3564	1.31143	0.603685	-0.574032	-0.0844823	-1.2566	2
P01_transcript_3565	0.643023	0.0663341	-0.306048	-1.50686	1.10355	4
P01_transcript_3569	1.30876	0.457268	0.217343	-0.81292	-1.17045	7
P01_transcript_3574	1.19043	0.260422	0.605304	-0.896225	-1.15993	7
P01_transcript_3580	-0.0881637	1.63051	-0.451796	-0.02813	-1.06242	8
P01_transcript_3584	1.51085	0.506458	-0.469022	-0.628812	-0.919477	2
P01_transcript_3585	1.704	0.0214308	-0.316391	-0.664846	-0.744189	1
P01_transcript_3591	0.164637	-1.23681	0.157833	1.45724	-0.542892	11
P01_transcript_3594	1.37333	-0.941667	0	0.537182	-0.968846	1
P01_transcript_3596	-0.707343	-0.504556	1.68218	0.155234	-0.625513	6
P01_transcript_3597	0.167568	-0.0588408	1.58486	-0.740626	-0.952964	6
P01_transcript_3602	-1.19959	0.0429668	0.362315	1.42487	-0.630567	12
P01_transcript_3605	1.29242	0.772773	-0.272894	-1.05714	-0.735155	2
P01_transcript_3607	1.40077	-0.318268	-0.883096	0.654218	-0.853627	1
P01_transcript_3609	1.20417	0.873712	-0.306489	-0.636946	-1.13445	2
P01_transcript_3614	-0.592916	1.38411	-0.684534	0.739891	-0.846554	8
P01_transcript_3615	1.0947	0.91027	-0.0468509	-0.81517	-1.14295	7
P01_transcript_3616	-0.739097	-0.759344	0.220034	-0.363681	1.64209	4
P01_transcript_3618	-0.471897	-0.436224	1.78821	-0.408196	-0.471897	6
P01_transcript_3623	-0.499464	1.14475	-1.32649	0.814138	-0.132935	8
P01_transcript_3625	-0.767668	-0.600978	-0.428334	0.107456	1.68952	9
P01_transcript_3628	1.25982	0.896412	-0.698555	-0.90045	-0.557229	2
P01_transcript_3631	-0.399542	-0.251563	1.76951	-0.660451	-0.457954	6
P01_transcript_3633	1.47327	-0.197088	-0.716016	0.468608	-1.02877	1
P01_transcript_3634	-0.527089	-0.347074	1.78515	-0.45822	-0.452765	6
P01_transcript_3639	0.810851	1.21935	-0.800793	-0.135794	-1.09362	10
P01_transcript_3640	-0.654908	0.338254	1.07756	0.621061	-1.38197	12
P01_transcript_3643	-0.0298937	-0.369503	-1.07211	1.63866	-0.167161	11
P01_transcript_3644	1.78842	-0.477117	-0.457754	-0.434518	-0.419027	1
P01_transcript_3647	0.378278	0.30055	1.01491	-0.0399746	-1.65376	3
P01_transcript_3650	1.51676	0.041376	-0.671816	0.210147	-1.09646	1
P01_transcript_3651	1.64527	0.0247492	-0.137323	-0.54383	-0.988867	1
P01_transcript_3653	0.0861786	1.66612	-0.365233	-0.447308	-0.939757	8
P01_transcript_3654	1.78699	-0.470632	-0.385154	-0.425379	-0.505829	1
P01_transcript_3655	-0.90508	-0.17817	0.227857	1.59631	-0.740918	12
P01_transcript_3658	0.943994	-0.644728	0.827843	0.264904	-1.39201	7
P01_transcript_3660	0.345606	-0.157798	1.11832	0.282891	-1.58902	3
P01_transcript_3662	1.3907	0.573405	-0.142358	-1.08043	-0.741326	2
P01_transcript_3664	0.0291515	-0.535659	1.72358	-0.588041	-0.629035	6
P01_transcript_3665	-0.508983	-0.76269	-0.851257	0.760476	1.36245	9
P01_transcript_3667	-0.244415	1.27528	0.786073	-0.757799	-1.05913	3
P01_transcript_3672	-0.376927	0.567717	0.718954	0.68638	-1.59612	3
P01_transcript_3673	0.197792	1.66041	-0.792901	-0.59511	-0.470189	8
P01_transcript_3676	-0.731067	0.145523	-0.357545	-0.726749	1.66984	4
P01_transcript_3677	-0.345338	1.7858	-0.480155	-0.480155	-0.480155	8
P01_transcript_3679	0.520367	-0.776844	0.694563	0.90953	-1.34762	12
P01_transcript_3680	0.801285	0.384455	0.805331	-0.457299	-1.53377	7
P01_transcript_3681	-0.0967137	-1.02818	-0.48119	-0.0372585	1.64334	9
P01_transcript_3683	1.08353	0.280074	0.188699	0.0919163	-1.64422	7
P01_transcript_3685	-0.516851	-0.515813	-0.516159	1.77465	-0.225828	11
P01_transcript_3686	1.09278	-0.340373	-0.841975	-0.949461	1.03903	4
P01_transcript_3688	1.11225	0.606682	0.360063	-0.811375	-1.26762	7
P01_transcript_3689	-0.22723	-0.448382	-0.770825	-0.303198	1.74963	4
P01_transcript_3690	-1.14252	0.0744266	1.20715	-0.851268	0.71221	6
P01_transcript_3693	1.54258	0.219868	-0.0911005	-0.546603	-1.12474	2
P01_transcript_3696	1.12415	1.03507	-0.477847	-0.733275	-0.948097	10
P01_transcript_3697	1.31657	0.453185	-0.479414	-1.3519	0.0615661	2
P01_transcript_3701	-0.520879	1.32911	0.509012	-0.0122909	-1.30495	3
P01_transcript_3703	-0.295807	-0.366474	1.73762	-0.237084	-0.838253	6
P01_transcript_3704	1.70511	-0.046823	-0.841634	-0.252411	-0.564237	1
P01_transcript_3705	-0.556817	-0.488195	-1.04697	1.33519	0.756801	5
P01_transcript_3706	0.0594577	0.104006	0.966779	0.533119	-1.66336	3
P01_transcript_3713	-0.594212	-0.209977	-0.472447	1.77073	-0.494094	11
P01_transcript_3715	-0.121419	-1.21699	0.0390775	-0.260982	1.56031	4
P01_transcript_3716	0.72979	0.486527	-1.00346	-1.1555	0.942646	4
P01_transcript_3717	0.337888	-0.797204	0.113509	1.43338	-1.08758	11
P01_transcript_3718	-0.689551	-0.678625	-0.761346	0.735437	1.39408	9
P01_transcript_3719	1.22895	0.891521	-0.474965	-0.582508	-1.063	2
P01_transcript_3722	-0.453559	1.7888	-0.441587	-0.456551	-0.437098	8
P01_transcript_3727	0.276183	0.476113	1.27118	-0.881553	-1.14193	3
P01_transcript_3735	-0.576242	-0.438712	-0.523142	1.77377	-0.235672	11
P01_transcript_3736	-0.834541	-0.474224	1.17626	-0.851976	0.984479	6
P01_transcript_3737	-0.251446	-0.326018	0.589816	1.31339	-1.32575	12
P01_transcript_3738	-0.452531	1.78878	-0.452531	-0.431185	-0.452531	8
P01_transcript_3743	-0.875464	-1.23752	0.346665	0.778284	0.988033	5
P01_transcript_3744	1.78124	-0.286479	-0.5028	-0.483312	-0.508647	1
P01_transcript_3751	-0.448613	1.78885	-0.449414	-0.448213	-0.442607	8
P01_transcript_3754	1.23901	0.53599	0.234024	-1.23334	-0.775676	2
P01_transcript_3755	0.0547556	-0.774291	1.01876	0.926218	-1.22545	12
P01_transcript_3756	0.340701	1.46772	0.0400824	-0.825226	-1.02328	10
P01_transcript_3757	1.09794	-0.74142	-0.690327	-0.758451	1.09226	4
P01_transcript_3758	0.699569	0.34105	1.07373	-1.00177	-1.11258	3
P01_transcript_3759	-0.824956	0.541396	1.4315	-0.175063	-0.972879	3
P01_transcript_3760	1.27824	-0.466083	-0.0474456	-1.34522	0.580511	1
P01_transcript_3765	0.552811	1.0291	0.553953	-0.913737	-1.22212	7
P01_transcript_3770	-0.804747	-1.03108	0.0880192	1.48794	0.259866	5
P01_transcript_3773	-0.344626	-0.595412	-0.931832	0.262713	1.60916	9
P01_transcript_3774	1.04535	0.711729	-0.598718	0.248865	-1.40723	7
P01_transcript_3775	0.538217	0.223512	0.972724	-0.0894047	-1.64505	7
P01_transcript_3776	0.17192	1.54207	-0.296954	-0.208388	-1.20865	10
P01_transcript_3778	0.150148	-0.290846	1.61488	-0.422093	-1.05208	6
P01_transcript_3785	-1.11173	-0.205793	0.30869	1.53338	-0.524549	12
P01_transcript_3786	-0.668278	-0.61126	-0.682705	0.353237	1.60901	9
P01_transcript_3787	-0.289539	0.533175	0.97505	0.375181	-1.59387	3
P01_transcript_3788	0.0329943	1.61353	0.0117076	-0.930226	-0.728003	8
P01_transcript_3792	-0.439612	-0.432627	1.78406	-0.558363	-0.353459	6
P01_transcript_3793	1.62169	0.279668	-0.396169	-0.719605	-0.78558	2
P01_transcript_3798	-0.0517385	-0.780301	1.66408	-0.78558	-0.0464591	6
P01_transcript_3799	-0.700463	-0.810196	0.744356	-0.618163	1.38447	4
P01_transcript_3803	-0.407928	-0.515682	-0.369444	-0.492592	1.78565	4
P01_transcript_3804	-0.447785	-0.447531	-0.445754	-0.447785	1.78885	4
P01_transcript_3808	0.227914	-0.985279	1.51162	0.0744506	-0.828704	6
P01_transcript_3809	-0.494588	1.36974	0.632809	-1.16736	-0.340602	3
P01_transcript_3811	1.43398	0.601121	-0.402372	-0.607134	-1.02559	2
P01_transcript_3814	1.02636	-1.14922	-0.864041	0.0505548	0.936345	4
P01_transcript_3815	1.41648	0.14501	0.356671	-0.905789	-1.01237	7
P01_transcript_3820	-0.510713	-0.154165	-1.16778	0.336514	1.49615	9
P01_transcript_3822	0.45174	1.18615	0.127801	-0.244951	-1.52074	10
P01_transcript_3825	-1.13074	-0.132255	-0.535151	1.53188	0.266262	5
P01_transcript_3826	-0.450493	-0.437346	1.78883	-0.450493	-0.450493	6
P01_transcript_3827	1.25039	0.864155	-0.354203	-0.793817	-0.966522	2
P01_transcript_3832	-0.158683	1.5774	0.194819	-0.535752	-1.07779	8
P01_transcript_3836	-0.703082	0.493173	1.03487	0.5496	-1.37457	3
P01_transcript_3838	-0.0671575	1.60567	0.109894	-0.671575	-0.976836	8
P01_transcript_3840	1.43761	0.557088	-0.492488	-0.396091	-1.10612	2
P01_transcript_3842	-0.884381	-0.56672	1.64703	0.189082	-0.385012	6
P01_transcript_3843	-1.09354	0.126665	0.900376	1.02704	-0.960541	12
P01_transcript_3846	1.53054	0.4036	-0.264699	-0.710231	-0.959205	2
P01_transcript_3848	-0.88217	-0.436129	1.0272	-0.837827	1.12893	4
P01_transcript_3853	-0.583163	-0.210629	-0.302207	1.75705	-0.661054	11
P01_transcript_3857	-0.0589739	1.6284	-0.557243	0.0048142	-1.017	8
P01_transcript_3862	-0.666954	1.75793	-0.248293	-0.576523	-0.266156	8
P01_transcript_3864	-1.46108	-0.109528	-0.291587	1.06216	0.800036	5
P01_transcript_3867	1.61822	-0.865858	0.292596	-0.51738	-0.527583	1
P01_transcript_3869	1.78086	-0.28642	-0.461388	-0.51285	-0.520201	1
P01_transcript_3871	0.821892	0.730419	-1.12531	0.633108	-1.06011	10
P01_transcript_3873	0.0186618	-0.331246	1.69822	-0.844445	-0.541191	6
P01_transcript_3878	1.28924	0.854355	-0.678549	-0.539755	-0.925294	2
P01_transcript_3879	0.715823	1.37513	-0.49753	-0.996169	-0.597258	10
P01_transcript_3881	-0.573882	0.0594147	0.757192	-1.35917	1.11644	4
P01_transcript_3885	-0.565575	0.126665	1.68789	-0.757046	-0.491932	6
P01_transcript_3886	-0.373292	-1.10413	-0.364297	0.283342	1.55838	9
P01_transcript_3888	-0.778768	-0.705347	-0.65316	0.764155	1.37312	9
P01_transcript_3890	1.7768	-0.498814	-0.243946	-0.521571	-0.512468	1
P01_transcript_3896	0.403409	1.58657	-0.664781	-0.667692	-0.657505	10
P01_transcript_3897	-0.661466	-0.661466	-0.661466	0.392836	1.59156	9
P01_transcript_3900	0.801241	-0.317676	1.07216	-0.107995	-1.44773	7
P01_transcript_3902	-1.01967	0.7542	0.965278	0.429464	-1.12927	3
P01_transcript_3904	0.990785	1.1925	-0.67333	-0.716554	-0.793396	10
P01_transcript_3910	-0.772798	-0.376491	-0.628687	0.0873676	1.69061	9
P01_transcript_3912	0.0393868	-0.425884	-0.352178	1.67705	-0.938374	11
P01_transcript_3916	-1.48453	0.396019	1.09013	0.474039	-0.475653	12
P01_transcript_3918	1.42491	0.532323	-0.226985	-0.6026	-1.12765	2
P01_transcript_3920	1.56974	0.203066	-0.390946	-0.251004	-1.13086	2
P01_transcript_3921	1.6714	-0.72012	-0.507067	-0.629573	0.185356	1
P01_transcript_3922	1.16834	0.770928	-0.462933	-0.131307	-1.34503	7
P01_transcript_3923	1.75777	-0.181968	-0.344397	-0.629236	-0.602165	1
P01_transcript_3924	-0.585886	-0.642265	0.124484	1.69632	-0.592652	11
P01_transcript_3928	-0.148053	-0.559105	-0.661403	1.75469	-0.386128	11
P01_transcript_3929	-0.568817	-0.513803	1.61795	0.30304	-0.838369	6
P01_transcript_3939	-0.655252	1.01871	0.717739	-1.38713	0.305937	3
P01_transcript_3941	-0.754352	-0.755376	-0.679593	1.06343	1.1259	5
P01_transcript_3943	-1.09702	0.524774	0.889567	0.757714	-1.07504	12
P01_transcript_3944	-0.71194	0.108096	1.67051	-0.286391	-0.780276	6
P01_transcript_3947	-0.866535	-0.725751	-0.108831	1.64544	0.055681	11
P01_transcript_3948	-0.482315	-0.388535	-0.437821	-0.478893	1.78756	4
P01_transcript_3951	-0.457296	-0.448689	-0.455144	-0.427602	1.78873	4
P01_transcript_3953	1.2284	0.711941	-0.286851	-0.309603	-1.34389	7
P01_transcript_3956	1.1925	0.147888	-0.961275	0.693667	-1.07278	7
P01_transcript_3961	1.49262	0.330796	-0.661592	-0.0564773	-1.10534	2
P01_transcript_3962	-0.883108	-0.69877	0.844526	-0.565875	1.30323	4
P01_transcript_3969	0.808328	1.32545	-0.500987	-0.762606	-0.870187	10
P01_transcript_3971	-0.748386	-0.736217	-0.693626	0.940046	1.23818	5
P01_transcript_3974	0.945364	0.335732	-0.082629	0.465796	-1.66426	7
P01_transcript_3975	-0.720139	-0.438345	-0.435214	-0.159683	1.75338	4
P01_transcript_3976	-0.648193	-0.655293	-0.482627	0.0799106	1.7062	9
P01_transcript_3978	-0.370815	-0.561791	-0.272153	1.77436	-0.569606	11
P01_transcript_3981	-0.0139235	1.73187	-0.46733	-0.622631	-0.627986	8
P01_transcript_3982	-0.734597	-0.72731	0.329297	1.61071	-0.478096	11
P01_transcript_3983	0.324443	0.530906	1.00282	-1.59272	-0.265453	3
P01_transcript_3984	-0.978767	-0.440764	-0.354418	0.129121	1.64483	9
P01_transcript_3985	-0.316599	1.17236	0.809633	-0.341228	-1.32416	3
P01_transcript_3986	-0.441051	1.78736	-0.493426	-0.383714	-0.469168	8
P01_transcript_3993	-0.489162	1.20958	-1.27605	0.785241	-0.229612	8
P01_transcript_3999	-0.523075	1.53428	0.491382	-0.783123	-0.719466	8
P01_transcript_4003	-0.4107	1.74923	-0.510305	-0.704058	-0.124165	8
P01_transcript_4007	-0.00687202	1.40533	-0.81548	0.479896	-1.06287	8
P01_transcript_4010	1.75432	-0.128524	-0.449834	-0.5103	-0.665658	1
P01_transcript_4013	1.41113	0.241937	-0.162979	-1.38279	-0.107303	2
P01_transcript_4016	-1.23634	1.20812	-0.810076	0.465663	0.372628	8
P01_transcript_4017	1.14266	0.351758	-0.903313	0.59325	-1.18435	7
P01_transcript_4022	1.68158	0.132369	-0.475467	-0.540931	-0.797551	1
P01_transcript_4023	-0.483114	-0.490371	-0.438248	-0.375239	1.78697	4
P01_transcript_4025	0.433474	1.55632	-0.680822	-0.467744	-0.841228	10
P01_transcript_4027	0.250087	0	1.46513	-0.457707	-1.25751	6
P01_transcript_4028	-0.1647	-0.00358044	1.45097	0.081455	-1.36415	3
P01_transcript_4030	-0.831233	-0.918098	-0.336769	0.745704	1.3404	9
P01_transcript_4031	1.04742	0.606813	-0.556194	0.351669	-1.44971	7
P01_transcript_4032	0.599656	0.0160214	0.386038	0.721724	-1.72344	7
P01_transcript_4040	0.417944	0.133394	-1.70802	0.910922	0.245764	5
P01_transcript_4042	-0.905337	-0.923671	1.14137	0.971534	-0.283895	12
P01_transcript_4043	-0.762218	-0.648166	-0.00305498	-0.293278	1.70672	4
P01_transcript_4046	-0.863516	-0.683442	-0.587124	0.779481	1.3546	9
P01_transcript_4050	1.23019	0.864226	-0.321109	-0.707315	-1.06599	2
P01_transcript_4053	1.13981	0.0376998	-1.03553	0.828179	-0.970161	1
P01_transcript_4055	0.302252	0.171173	1.40871	-1.18973	-0.692403	6
P01_transcript_4056	1.64098	0.189218	-0.838431	-0.691624	-0.300139	1
P01_transcript_4057	1.56834	0.29058	-0.84658	-0.169464	-0.84288	2
P01_transcript_4060	-0.918312	-0.100869	0.120457	1.6173	-0.718578	11
P01_transcript_4061	0.956515	-0.736695	0.609952	0.540639	-1.37041	7
P01_transcript_4062	1.70512	0.0962609	-0.568774	-0.624757	-0.607849	1
P01_transcript_4063	-0.146868	0.330927	1.24766	0.0864306	-1.51815	3
P01_transcript_4064	-0.547883	0.81273	1.32933	-0.824372	-0.769802	3
P01_transcript_4065	1.16879	0.91745	-0.230165	-0.836593	-1.01948	2
P01_transcript_4066	1.41138	-0.837892	-0.397965	0.664628	-0.840148	1
P01_transcript_4067	1.23817	-0.546861	0.71711	-0.128977	-1.27945	7
P01_transcript_4068	1.21807	0.80509	-0.334017	-0.438397	-1.25075	7
P01_transcript_4069	0.312022	-1.48135	1.26515	-0.274901	0.179087	6
P01_transcript_4072	1.57102	0.303848	-0.220733	-0.720333	-0.933799	2
P01_transcript_4073	-0.445878	-0.445878	-0.448548	-0.448548	1.78885	4
P01_transcript_4075	1.40495	-0.268411	-1.21178	-0.453716	0.528961	1
P01_transcript_4076	1.77113	-0.25777	-0.557116	-0.598692	-0.357552	1
P01_transcript_4078	1.18278	0.998866	-0.626559	-0.749584	-0.805505	2
P01_transcript_4079	1.28242	0.596021	-0.170455	-0.347774	-1.36021	7
P01_transcript_4084	0.0335824	-0.592683	-0.311318	1.69455	-0.824129	11
P01_transcript_4089	0.945396	1.22978	-0.772933	-0.619583	-0.782661	10
P01_transcript_4091	0.733959	0.702206	0.691319	-0.726702	-1.40078	7
P01_transcript_4092	1.42395	-0.0237686	0.462407	-1.03934	-0.823257	1
P01_transcript_4098	1.56957	0.430578	-0.589906	-0.639284	-0.770959	2
P01_transcript_4099	1.46755	0.608236	-0.590248	-0.631967	-0.853568	2
P01_transcript_4101	1.53922	0.177026	-0.623335	0.00749106	-1.1004	2
P01_transcript_4108	1.33364	0.701029	-0.596999	-0.306466	-1.13121	2
P01_transcript_4112	-0.798413	1.68314	0.128274	-0.502305	-0.510696	8
P01_transcript_4114	-0.447429	-0.447429	-0.446739	-0.447257	1.78885	4
P01_transcript_4117	-0.550413	-0.424564	-0.523958	-0.279817	1.77875	4
P01_transcript_4118	1.48954	0.528103	-0.431805	-0.621947	-0.963895	2
P01_transcript_4121	0.795214	-0.252837	-0.94746	-0.875415	1.2805	4
P01_transcript_4128	1.33591	-0.958186	0.77039	-0.723441	-0.424675	1
P01_transcript_4130	0.138596	1.42656	0.110597	-1.35237	-0.323392	8
P01_transcript_4134	1.22523	0.373377	-0.716728	0.412543	-1.29442	7
P01_transcript_4136	0.375551	1.49584	-0.0927512	-0.764743	-1.0139	10
P01_transcript_4137	1.02639	1.03125	-0.397752	-0.413274	-1.24661	10
P01_transcript_4138	-1.26752	-0.668999	1.30556	0.460916	0.170047	12
P01_transcript_4149	0.307818	1.62141	-0.490361	-0.737331	-0.701539	10
P01_transcript_4150	-0.66167	-0.236597	0.595503	1.39753	-1.09476	12
P01_transcript_4151	0.91216	-0.425675	1.20452	-0.615123	-1.07588	6
P01_transcript_4154	0.750208	-0.235495	1.31018	-0.907652	-0.91724	6
P01_transcript_4157	-0.32289	-0.444408	1.74291	-0.184013	-0.791602	6
P01_transcript_4158	-0.986236	0.533978	-1.13245	1.11182	0.472889	5
P01_transcript_4160	0.0716696	-0.177006	-0.991897	-0.54173	1.63896	4
P01_transcript_4162	-0.0940007	-0.688524	-0.781335	-0.135617	1.69948	4
P01_transcript_4167	1.39409	0.22246	-0.889841	-1.05298	0.326275	1
P01_transcript_4171	1.28051	0.824602	-0.536337	-0.49965	-1.06912	2
P01_transcript_4172	-0.609608	-0.322303	0.471702	1.49424	-1.03404	12
P01_transcript_4175	-0.995256	0.988579	-1.12163	0.301867	0.826439	9
P01_transcript_4176	1.65481	-0.141122	0.0521702	-0.702233	-0.863623	1
P01_transcript_4177	0.195345	-0.799467	-0.465853	1.66043	-0.590456	11
P01_transcript_4179	-0.525226	-0.399353	-0.383264	-0.47801	1.78585	4
P01_transcript_4181	-0.527267	-0.605825	0.137074	-0.693661	1.68968	4
P01_transcript_4183	-0.562403	-0.647809	-0.589984	1.70496	0.0952338	11
P01_transcript_4184	-1.14729	-0.6185	0.478186	-0.144724	1.43233	9
P01_transcript_4185	1.68428	0.109203	-0.47344	-0.827146	-0.492899	1
P01_transcript_4187	-0.874071	-0.364569	0.749106	1.34525	-0.855711	12
P01_transcript_4188	1.69054	-0.297615	0.0294641	-0.567927	-0.854459	1
P01_transcript_4189	-0.542203	0.411208	0.28708	1.23389	-1.38997	12
P01_transcript_4194	-0.683831	1.29044	0.874492	-0.793292	-0.687812	3
P01_transcript_4195	-0.447815	-0.447925	-0.446393	-0.446721	1.78885	4
P01_transcript_4196	1.64267	-0.0380542	-0.404502	-1.05636	-0.14376	1
P01_transcript_4198	0.158369	-0.163568	-1.50131	1.28215	0.224356	5
P01_transcript_4200	-0.560802	-0.409129	1.38373	0.664251	-1.07805	12
P01_transcript_4202	0.406335	-0.352366	-0.903793	-0.70043	1.55025	4
P01_transcript_4203	-0.50268	-0.508467	-0.426389	-0.347467	1.785	4
P01_transcript_4209	-0.139348	-0.422114	-0.641541	-0.553318	1.75632	4
P01_transcript_4210	1.21219	-0.606095	0.469724	-1.36371	0.287895	1
P01_transcript_4211	0.204082	-0.337827	0.13404	-1.38331	1.38301	4
P01_transcript_4212	1.48257	-0.469937	0.540908	-0.574521	-0.979022	1
P01_transcript_4213	-0.662273	-0.437228	-0.812302	0.291486	1.62032	9
P01_transcript_4217	-0.939114	-0.0706544	1.67646	-0.13293	-0.533758	6
P01_transcript_4218	1.76343	-0.177961	-0.420636	-0.622864	-0.541973	1
P01_transcript_4222	-0.584035	-0.199427	-0.491444	1.76991	-0.495005	11
P01_transcript_4223	-0.705181	-0.516586	0.806312	-0.910176	1.32563	4
P01_transcript_4224	1.54352	-0.0190419	-0.00224023	-1.23997	-0.282269	1
P01_transcript_4225	-0.740094	-1.00329	-0.234767	1.45492	0.523225	5
P01_transcript_4227	1.12095	0.692349	-0.494535	0.0989071	-1.41767	7
P01_transcript_4228	1.47429	0.152992	-0.681509	0.194717	-1.14049	2
P01_transcript_4229	-0.538901	-0.423938	-0.315545	-0.503865	1.78225	4
P01_transcript_4236	1.72335	0.0137914	-0.474654	-0.56947	-0.693018	1
P01_transcript_4240	-0.544605	-0.547031	-0.547435	1.75794	-0.118867	11
P01_transcript_4241	-1.06353	0.545663	-0.112644	1.40146	-0.770951	11
P01_transcript_4242	-0.3077	-0.619859	-0.619859	1.7585	-0.211079	11
P01_transcript_4244	0.393305	1.29355	-1.07513	-0.949687	0.337962	10
P01_transcript_4247	1.76045	-0.736319	-0.377969	-0.382307	-0.263858	1
P01_transcript_4248	-1.37541	0.048986	1.42582	0.134593	-0.233991	6
P01_transcript_4251	0.814317	-0.0805368	-1.05369	-0.881431	1.20134	4
P01_transcript_4255	1.70907	0.00805214	-0.339196	-0.774515	-0.603407	1
P01_transcript_4256	1.76758	-0.186335	-0.487176	-0.49648	-0.597588	1
P01_transcript_4263	-0.794143	-0.456839	-0.468674	1.71492	0.00473408	11
P01_transcript_4264	1.51558	0.270027	-0.743422	-0.0042133	-1.03798	2
P01_transcript_4276	0.706934	-0.914086	0.333445	-1.19132	1.06502	4
P01_transcript_4278	0.39456	1.04283	-0.500895	0.548466	-1.48496	10
P01_transcript_4280	-0.829044	-0.263787	0.135034	-0.69715	1.65495	4
P01_transcript_4281	-0.198538	0.0286293	1.67481	-0.646649	-0.858257	6
P01_transcript_4286	-0.804418	-1.03015	0.201104	1.49392	0.139542	5
P01_transcript_4291	-0.516462	-0.479998	-0.318305	-0.468949	1.78371	4
P01_transcript_4292	-0.458603	-0.438928	-0.442059	1.7888	-0.449213	11
P01_transcript_4295	1.66789	0.0267239	-0.340337	-0.373349	-0.980926	1
P01_transcript_4303	-0.434348	1.78829	-0.485248	-0.451314	-0.417381	8
P01_transcript_4305	-0.134471	1.36782	-1.10098	-0.733288	0.600918	8
P01_transcript_4307	-0.606231	-0.161553	-0.626629	1.75587	-0.361454	11
P01_transcript_4308	0.642295	1.44219	-0.524792	-0.868831	-0.690857	10
P01_transcript_4309	-0.257706	-0.887911	0.536179	1.46058	-0.851137	12
P01_transcript_4311	-0.324412	0.778727	-1.56501	0.222003	0.888698	9
P01_transcript_4312	-0.389614	-0.46454	1.22216	0.833593	-1.2016	12
P01_transcript_4313	-0.97624	1.24514	-0.128606	0.787228	-0.927526	8
P01_transcript_4317	1.65777	0.235827	-0.626141	-0.612483	-0.654974	2
P01_transcript_4322	0.397825	-0.897683	-0.901453	1.48852	-0.0872049	11
P01_transcript_4326	1.77405	-0.22125	-0.516534	-0.512803	-0.523464	1
P01_transcript_4327	-0.581846	-0.587361	-0.587361	1.72348	0.0330908	11
P01_transcript_4328	0.171262	1.68029	-0.562291	-0.64912	-0.640138	8
P01_transcript_4329	-1.15645	-0.0372767	-0.203534	-0.207909	1.60517	9
P01_transcript_4331	0.747438	-1.18952	-0.701862	1.2351	-0.0911509	11
P01_transcript_4332	1.54242	-0.316703	0.0797801	-0.0773625	-1.22813	1
P01_transcript_4333	0.156377	-0.759672	1.67477	-0.436806	-0.634666	6
P01_transcript_4340	0.143502	1.2367	0.546909	-0.580167	-1.34695	3
P01_transcript_4341	1.08465	-0.320336	-0.933845	1.0425	-0.872962	1
P01_transcript_4350	-0.0836901	-1.0252	-0.116726	1.65618	-0.430564	11
P01_transcript_4354	-0.454904	-0.459058	-0.421294	-0.453394	1.78865	4
P01_transcript_4355	1.17666	0.913607	-0.232405	-0.907202	-0.950663	2
P01_transcript_4356	-0.622896	-0.301473	1.76561	-0.26268	-0.578562	6
P01_transcript_4362	-0.488099	-0.472398	-0.401746	-0.425528	1.78777	4
P01_transcript_4364	-0.0913718	1.71779	-0.237567	-0.594526	-0.794325	8
P01_transcript_4366	0.875805	-1.23906	1.16151	-0.276683	-0.521573	6
P01_transcript_4370	-0.616314	1.13484	0.463941	-1.39524	0.412771	8
P01_transcript_4375	-1.00303	0.117422	0.286781	1.4653	-0.866472	12
P01_transcript_4377	0.586217	1.43786	-0.293818	-0.811903	-0.918359	10
P01_transcript_4379	0.201587	-0.233506	-0.805741	1.62398	-0.786322	11
P01_transcript_4382	-0.679594	0.479509	-0.474477	1.53218	-0.85762	11
P01_transcript_4384	-0.827823	-0.65536	-0.679565	0.875629	1.28712	5
P01_transcript_4386	-0.492268	1.78304	-0.492268	-0.492268	-0.306237	8
P01_transcript_4389	-0.509712	1.73126	-0.575623	-0.00439407	-0.641534	8
P01_transcript_4390	1.70875	-0.0906315	-0.57559	-0.835294	-0.207233	1
P01_transcript_4391	-0.897806	-0.800371	-0.462094	1.02342	1.13685	5
P01_transcript_4393	-0.218776	1.69552	-0.640872	-0.0196185	-0.816249	8
P01_transcript_4395	0.152484	0.575212	1.26214	-1.18615	-0.803686	3
P01_transcript_4396	0.209633	1.40316	-0.505721	-1.30141	0.194331	8
P01_transcript_4398	-0.914541	1.22832	-0.311862	0.881537	-0.883451	8
P01_transcript_4404	1.53615	0.402888	-0.913906	-0.270435	-0.754697	2
P01_transcript_4411	-0.621812	0.537294	0.84015	0.702305	-1.45794	12
P01_transcript_4413	0.465976	1.3794	-0.461602	-0.0962315	-1.28755	10
P01_transcript_4414	-0.108083	-1.41986	1.2545	-0.288222	0.561663	6
P01_transcript_4419	-0.799734	-0.557923	-0.214992	-0.15344	1.72609	9
P01_transcript_4421	1.48836	0.546233	-0.432367	-0.711967	-0.890262	2
P01_transcript_4429	-0.39738	1.63207	-0.988753	-0.414989	0.169048	8
P01_transcript_4431	0.966177	-0.848313	-0.143786	1.09135	-1.06543	11
P01_transcript_4433	0.831805	1.12779	-0.564316	-0.0875915	-1.30769	10
P01_transcript_4434	-0.209376	1.65862	-0.867991	0.0854186	-0.666668	8
P01_transcript_4435	0.208926	-0.525857	1.44242	0.132202	-1.25769	6
P01_transcript_4439	-0.818115	-0.825805	0.934989	1.22717	-0.518242	12
P01_transcript_4441	0.485624	0.044794	0.940674	0.211883	-1.68297	7
P01_transcript_4442	-0.556904	-0.35038	-0.301953	-0.566874	1.77611	4
P01_transcript_4444	0.307923	0.166674	1.42379	-0.79382	-1.10457	3
P01_transcript_4447	-0.483436	-0.483436	-0.483436	-0.334839	1.78515	4
P01_transcript_4449	1.12153	0.907622	-0.631149	-0.178028	-1.21998	7
P01_transcript_4455	1.65503	0.16785	-0.553058	-0.389349	-0.880474	2
P01_transcript_4456	-0.864393	0.242998	1.58367	-0.81488	-0.147398	6
P01_transcript_4458	0.999937	0.161404	-0.497639	-1.45127	0.787564	1
P01_transcript_4459	-1.33584	1.06012	0.684136	0.315528	-0.723946	3
P01_transcript_4461	0.813992	-1.74473	0.326244	0.348009	0.256486	1
P01_transcript_4462	-0.0717875	1.25662	0.525324	-0.273061	-1.43709	3
P01_transcript_4463	0.155132	0.537708	0.926413	0.0614574	-1.68071	3
P01_transcript_4464	1.78352	-0.401211	-0.44182	-0.368724	-0.571767	1
P01_transcript_4469	1.15753	-0.104465	-0.840627	0.873579	-1.08601	7
P01_transcript_4472	-0.818	-0.808341	-0.523202	0.858608	1.29094	5
P01_transcript_4474	-0.607201	0.0134019	1.72805	-0.596252	-0.538002	6
P01_transcript_4476	-0.743242	-0.742853	-0.616359	1.44219	0.660262	5
P01_transcript_4483	1.12926	1.03866	-0.513517	-0.910108	-0.744292	10
P01_transcript_4485	1.01801	0.083236	0.937386	-1.02367	-1.01496	7
P01_transcript_4487	0.674528	1.38304	-0.482813	-0.505255	-1.0695	10
P01_transcript_4489	-0.7192	-0.715133	-0.641939	1.48747	0.588806	5
P01_transcript_4493	1.53001	0.212729	-0.0900007	-0.480003	-1.17274	2
P01_transcript_4496	-0.255948	0.12668	0.154046	1.38303	-1.40781	12
P01_transcript_4498	-0.447908	-0.449022	-0.442896	-0.449022	1.78885	4
P01_transcript_4502	-0.612435	-0.620828	-0.10722	-0.409006	1.74949	4
P01_transcript_4503	-0.448782	-0.44941	-0.441873	-0.448782	1.78885	4
P01_transcript_4508	1.77666	-0.473775	-0.246758	-0.542867	-0.513256	1
P01_transcript_4510	-0.38597	-0.39409	-0.68641	-0.303417	1.76989	4
P01_transcript_4511	-0.447214	1.78885	-0.447214	-0.447214	-0.447214	8
P01_transcript_4518	-0.863878	-0.885959	0.433555	-0.182847	1.49913	9
P01_transcript_4520	-0.447214	-0.447214	1.78885	-0.447214	-0.447214	6
P01_transcript_4524	1.07711	0.923958	-0.52366	-0.181687	-1.29572	7
P01_transcript_4530	0.818701	1.3339	-0.658208	-0.730024	-0.764371	10
P01_transcript_4531	-0.715427	-0.549022	-0.175317	-0.309569	1.74933	4
P01_transcript_4532	-0.877649	-0.301949	1.46334	0.549852	-0.83359	12
P01_transcript_4535	1.57143	0.337662	-0.284215	-0.901097	-0.723775	2
P01_transcript_4538	-0.373524	1.78071	-0.526077	-0.551502	-0.329607	8
P01_transcript_4539	-0.943928	-0.425266	1.59401	-0.537858	0.313043	6
P01_transcript_4541	-1.04877	-0.770979	1.34892	-0.197747	0.668574	6
P01_transcript_4543	1.61465	0.144139	-0.110652	-0.794951	-0.853189	2
P01_transcript_4544	1.68614	0.0800398	-0.353911	-0.587762	-0.824506	1
P01_transcript_4545	-0.67729	-0.922484	-0.522309	1.34903	0.773055	5
P01_transcript_4549	-0.67907	-0.749554	-0.440885	0.215339	1.65417	9
P01_transcript_4553	0.961904	0.941152	-0.998298	0.173353	-1.07811	10
P01_transcript_4556	1.78857	-0.437835	-0.46762	-0.460174	-0.422943	1
P01_transcript_4558	-0.804478	-0.355709	0.560135	1.46889	-0.868841	12
P01_transcript_4560	-0.835796	0.634586	-0.381138	1.42782	-0.845469	11
P01_transcript_4561	-0.472003	1.71782	0.0385771	-0.642196	-0.642196	8
P01_transcript_4564	-0.961144	-0.699647	1.04442	-0.499876	1.11625	9
P01_transcript_4568	0.763645	1.26587	-0.836152	-0.147674	-1.04569	10
P01_transcript_4570	1.58975	-0.687485	0.348057	-0.404628	-0.845693	1
P01_transcript_4572	-0.633688	1.77011	-0.530417	-0.312889	-0.293114	8
P01_transcript_4573	1.40639	0.713112	-0.668491	-0.808965	-0.642049	2
P01_transcript_4574	-0.856003	-0.929907	0.461366	-0.147809	1.47235	9
P01_transcript_4578	-0.670237	-0.67278	-0.669389	0.447107	1.5653	9
P01_transcript_4580	-0.0707368	-0.0596611	0.512583	1.16088	-1.54307	12
P01_transcript_4583	-0.863852	0.376875	0.66325	1.06431	-1.24059	12
P01_transcript_4588	-0.8179	-1.12257	1.38133	0.336429	0.222713	6
P01_transcript_4589	-0.0350974	1.66333	-0.0608057	-0.782315	-0.785109	8
P01_transcript_4593	1.56235	0.445535	-0.596125	-0.640119	-0.771644	2
P01_transcript_4599	1.5643	-0.779184	0.439796	-0.579109	-0.645801	1
P01_transcript_4603	-0.0563647	-0.760924	-0.920624	0.140912	1.597	9
P01_transcript_4604	-0.452184	-0.180087	-0.90568	-0.169159	1.70711	4
P01_transcript_4606	-0.716032	0.180532	-0.35887	1.65672	-0.762354	11
P01_transcript_4607	-0.188991	1.40562	-1.00106	0.586169	-0.801737	8
P01_transcript_4608	-0.465667	-0.522042	-0.304595	-0.490251	1.78255	4
P01_transcript_4609	-0.581579	-0.519709	-0.569205	1.74969	-0.0791937	11
P01_transcript_4621	0.80017	1.07323	-0.423416	-1.42406	-0.0259234	10
P01_transcript_4623	-0.555173	-0.558534	-0.397224	1.77541	-0.26448	11
P01_transcript_4625	-0.655306	0.650966	1.44948	-0.750781	-0.694364	3
P01_transcript_4626	1.46118	0.623024	-0.595605	-0.660344	-0.828252	2
P01_transcript_4627	-0.542813	-0.75467	-0.624883	1.63111	0.291256	5
P01_transcript_4629	0.739223	1.37679	-0.524245	-0.886133	-0.705638	10
P01_transcript_4631	1.78413	-0.328149	-0.445231	-0.496554	-0.514197	1
P01_transcript_4632	1.17994	0.745791	-0.229566	-0.318775	-1.37739	7
P01_transcript_4638	-0.697151	-0.674991	-0.201793	1.7301	-0.156168	11
P01_transcript_4640	1.23981	0.875605	-0.459807	-0.588795	-1.06681	2
P01_transcript_4641	-0.459348	-0.341966	-0.528299	-0.455243	1.78486	4
P01_transcript_4642	-1.14219	-0.811462	1.29011	0.0557294	0.607815	6
P01_transcript_4644	0.9409	0.298123	-0.782375	0.846258	-1.30291	7
P01_transcript_4646	0.33024	0.243525	1.18655	-1.54136	-0.218956	3
P01_transcript_4647	1.69455	0.102756	-0.65415	-0.436253	-0.706904	1
P01_transcript_4651	1.17359	0.420745	0.44503	-0.729777	-1.30959	7
P01_transcript_4653	0.0709936	1.69158	-0.373908	-0.572833	-0.815831	8
P01_transcript_4656	-0.710576	-0.576988	-0.0738999	1.73665	-0.375184	11
P01_transcript_4660	1.7374	-0.550442	-0.0409535	-0.4727	-0.673303	1
P01_transcript_4661	0.191354	0.311097	1.42048	-0.959117	-0.963813	3
P01_transcript_4663	-0.205964	-0.675639	1.76321	-0.483149	-0.398454	6
P01_transcript_4664	0.0471009	-0.302316	1.69435	-0.720848	-0.718288	6
P01_transcript_4665	-0.765577	-0.767982	-0.654704	1.06948	1.11878	5
P01_transcript_4671	0.650094	1.33653	-0.106085	-0.8641	-1.01644	10
P01_transcript_4672	-0.55611	-0.0867994	1.74843	-0.465877	-0.639646	6
P01_transcript_4676	1.61221	-0.0549495	-0.0256075	-0.43106	-1.10059	1
P01_transcript_4679	-0.0810432	0.54042	1.3206	-0.457988	-1.32199	3
P01_transcript_4681	1.56139	0.262192	-0.272276	-0.447071	-1.10423	2
P01_transcript_4683	1.67402	0.180034	-0.523461	-0.610452	-0.720137	2
P01_transcript_4688	-0.469065	-0.456441	-0.442263	-0.420798	1.78857	4
P01_transcript_4689	0.582013	-0.74964	1.44993	-0.936837	-0.345464	6
P01_transcript_4692	-0.576153	-1.18326	-0.153561	0.501158	1.41181	9
P01_transcript_4693	0.396884	1.55706	-0.957231	-0.448139	-0.548572	10
P01_transcript_4694	1.05753	0.413096	0.627906	-0.809669	-1.28886	7
P01_transcript_4703	1.77886	-0.344738	-0.570724	-0.335876	-0.527521	1
P01_transcript_4705	1.63131	0.278453	-0.563085	-0.536454	-0.81022	2
P01_transcript_4706	-0.886326	-1.23529	0.455853	0.616914	1.04885	9
P01_transcript_4707	-0.351566	-0.494393	-0.568348	-0.367282	1.78159	4
P01_transcript_4709	1.27515	0.454237	-0.704159	0.244449	-1.26967	7
P01_transcript_4715	1.32328	-0.0475392	0.330169	-0.151735	-1.45418	7
P01_transcript_4716	1.25735	-0.235849	0.407376	0.0525811	-1.48146	7
P01_transcript_4722	1.4037	-0.146215	0.127422	0.0262278	-1.41114	7
P01_transcript_4724	1.50652	0.364926	-0.185563	-0.576784	-1.1091	2
P01_transcript_4725	0.371918	-0.40021	1.58021	-0.786275	-0.765645	6
P01_transcript_4728	-0.454962	-0.427742	1.78874	-0.453666	-0.45237	6
P01_transcript_4730	-1.0558	-0.354775	0.11945	-0.332095	1.62322	9
P01_transcript_4731	1.74614	-0.181505	-0.649306	-0.654576	-0.26075	1
P01_transcript_4736	-0.403504	-0.068719	1.73956	-0.592922	-0.674415	6
P01_transcript_4737	-0.44491	1.78884	-0.451812	-0.449511	-0.44261	8
P01_transcript_4738	-0.437542	-0.479704	-0.479704	-0.390696	1.78765	4
P01_transcript_4741	-0.309957	-0.106038	-1.00575	-0.256197	1.67795	4
P01_transcript_4746	0.309481	-0.324372	-1.27415	1.4645	-0.175467	11
P01_transcript_4750	0.199873	0.341628	0.809416	0.391241	-1.74216	3
P01_transcript_4764	0.859833	1.10651	-0.710263	-0.0185331	-1.23754	10
P01_transcript_4765	0.139349	1.67768	-0.812119	-0.474985	-0.529925	8
P01_transcript_4769	1.55977	0.446266	-0.613238	-0.591638	-0.801163	2
P01_transcript_4771	1.75733	-0.131524	-0.473371	-0.519723	-0.632707	1
P01_transcript_4773	0.556937	-0.542454	-0.70045	1.49833	-0.812364	11
P01_transcript_4776	0.630556	1.12714	0.345508	-1.03097	-1.07223	10
P01_transcript_4777	-0.605485	-0.583861	-0.605485	0.0864979	1.70833	9
P01_transcript_4780	0.484204	-0.630374	-0.74834	1.54454	-0.650035	11
P01_transcript_4781	1.68826	-0.212933	-0.765546	-0.719918	0.0101397	1
P01_transcript_4784	0.0110724	1.69654	-0.720938	-0.253436	-0.733241	8
P01_transcript_4787	0.186522	0.785953	1.09682	-0.993001	-1.0763	3
P01_transcript_4788	1.38002	0.140153	0.179846	-0.302967	-1.39705	7
P01_transcript_4790	-1.2629	1.01343	0.299513	0.777192	-0.827229	12
P01_transcript_4791	-0.556076	-0.687981	-0.89399	0.811512	1.32653	9
P01_transcript_4792	-0.841527	-0.538223	0.309218	1.61543	-0.544899	12
P01_transcript_4794	0.51477	1.52907	-0.65589	-0.651881	-0.736072	10
P01_transcript_4795	-0.456641	-1.04637	-0.635951	1.02167	1.1173	5
P01_transcript_4796	0.401701	0.792796	0.951885	-1.05662	-1.08976	3
P01_transcript_4798	-0.68636	-0.68636	0.546412	1.51267	-0.68636	12
P01_transcript_4799	-0.633534	-0.53936	-0.32704	-0.268824	1.76876	4
P01_transcript_4800	1.38923	-0.594637	0.292607	0.177449	-1.26465	1
P01_transcript_4801	1.27346	0.88076	-0.535133	-0.757305	-0.861786	2
P01_transcript_4802	1.56188	-0.143935	0.0314289	-0.230479	-1.2189	1
P01_transcript_4803	-0.179232	-0.324774	-0.4373	-0.799807	1.74111	4
P01_transcript_4805	1.60491	0.329545	-0.470905	-0.624752	-0.8388	2
P01_transcript_4809	-0.475873	-0.2748	1.77991	-0.526141	-0.503101	6
P01_transcript_4810	1.39835	0.729601	-0.672869	-0.706148	-0.748935	2
P01_transcript_4816	1.57007	0.426706	-0.595158	-0.610418	-0.791196	2
P01_transcript_4827	-1.27444	0.929998	-0.792221	0.912776	0.223888	5
P01_transcript_4828	-0.455129	-0.445828	-0.445537	-0.44234	1.78883	4
P01_transcript_4829	-0.613954	-1.31253	1.23472	0.0846245	0.607138	6
P01_transcript_4830	1.24666	0.73611	-0.0821853	-0.736822	-1.16376	7
P01_transcript_4833	0.107502	1.51156	0.204108	-0.913037	-0.910131	10
P01_transcript_4836	0.64637	-1.40922	1.21737	-0.153027	-0.301487	6
P01_transcript_4837	1.00862	1.03208	-0.692837	-0.159585	-1.18828	10
P01_transcript_4838	0.465621	0.832525	0.835815	-0.827589	-1.30637	3
P01_transcript_4844	0.193287	1.28417	-0.870133	0.524586	-1.13191	10
P01_transcript_4847	-1.14622	1.09412	0.416809	-0.972554	0.607846	8
P01_transcript_4849	-0.454778	1.78875	-0.457814	-0.430491	-0.44567	8
P01_transcript_4852	-0.786743	-0.934174	-0.0214346	0.167614	1.57474	9
P01_transcript_4865	1.68466	-0.129541	-0.107708	-0.516294	-0.931117	1
P01_transcript_4876	0.870829	1.27893	-0.723241	-0.532368	-0.894149	10
P01_transcript_4879	0.298342	1.55708	-0.377269	-0.384328	-1.09382	10
P01_transcript_4880	1.23867	-0.837291	-0.738221	0.930957	-0.594119	1
P01_transcript_4884	-0.967833	-0.471935	-0.260596	0.0356114	1.66475	9
P01_transcript_4890	-0.517299	1.78497	-0.403607	-0.360972	-0.503088	8
P01_transcript_4893	-0.638076	-0.501535	-0.659922	0.0976853	1.70185	9
P01_transcript_4894	1.38399	0.237076	0.314003	-0.797945	-1.13712	7
P01_transcript_4898	-0.831218	-0.377182	-0.780359	1.53302	0.455737	5
P01_transcript_4903	-0.44875	-0.44931	-0.441474	-0.44931	1.78884	4
P01_transcript_4904	1.40017	0.445778	-0.73064	0.0275916	-1.1429	2
P01_transcript_4914	0.0420447	1.45852	0.0870122	-0.244624	-1.34296	10
P01_transcript_4919	1.34175	0.390426	0.0531566	-0.417921	-1.36741	7
P01_transcript_4924	-0.782548	0.235065	1.35406	0.362736	-1.16932	3
P01_transcript_4927	1.6828	-0.277403	0.0686748	-0.73163	-0.742445	1
P01_transcript_4928	-1.33972	0.0654007	-0.620316	1.05038	0.844264	5
P01_transcript_4930	-0.65863	-0.592043	-0.653734	1.65039	0.254012	5
P01_transcript_4931	-0.438	-0.889547	1.36819	0.736021	-0.77666	12
P01_transcript_4932	-0.999893	-0.750409	-0.256333	0.580173	1.42646	9
P01_transcript_4935	0.924886	1.02954	-0.196667	-0.378327	-1.37943	7
P01_transcript_4936	-0.54955	-0.388594	1.77856	-0.543801	-0.296619	6
P01_transcript_4941	-0.591855	-0.511179	0.602841	1.45423	-0.95404	12
P01_transcript_4946	-0.219411	0.380865	1.53743	-0.849443	-0.849443	3
P01_transcript_4948	0.629757	-0.898655	-0.224512	1.39206	-0.898655	11
P01_transcript_4950	1.15259	0.132742	-0.468239	0.616359	-1.43345	7
P01_transcript_4951	-0.130601	-0.512545	1.55427	-1.12243	0.211302	6
P01_transcript_4953	0.16265	0.607636	-1.38713	1.17154	-0.554698	11
P01_transcript_4956	0.182808	-0.489703	-0.63041	-0.733447	1.67075	4
P01_transcript_4958	-0.825881	0.774982	0.699043	0.680572	-1.32872	3
P01_transcript_4963	-0.603689	-0.537121	0.910734	1.23109	-1.00102	12
P01_transcript_4965	1.06677	1.01801	-0.380325	-0.514246	-1.1902	10
P01_transcript_4967	-0.63944	-0.692875	0.794402	1.34953	-0.81162	12
P01_transcript_4968	0.663107	1.33919	-0.256372	-0.575486	-1.17044	10
P01_transcript_4974	0.767037	0.800519	0.603808	-0.929428	-1.24194	7
P01_transcript_4979	0.159379	0.309655	1.16267	-0.0426508	-1.58905	3
P01_transcript_4981	-1.53387	-0.499839	0.786564	0.646356	0.600789	12
P01_transcript_4983	-0.850299	0.113084	-0.616689	-0.314857	1.66876	4
P01_transcript_4984	1.10146	0.824074	-0.872994	0.102883	-1.15542	2
P01_transcript_4987	0.814985	-0.289654	1.2763	-0.904737	-0.896892	6
P01_transcript_4990	1.39478	-0.820459	0.0717902	-1.08711	0.440997	1
P01_transcript_4992	-0.901872	-0.555732	-0.0627439	-0.166681	1.68703	9
P01_transcript_4998	-0.634754	-0.662758	-0.651987	0.329584	1.61992	9
P01_transcript_4999	-0.476078	-0.390962	-0.416497	-0.503504	1.78704	4
P01_transcript_5002	0.753998	0.418059	0.968627	-1.18699	-0.953696	7
P01_transcript_5003	1.46315	0.376364	-0.799877	-0.00150479	-1.03814	2
P01_transcript_5004	1.63568	-0.581908	-0.477698	0.255939	-0.832011	1
P01_transcript_5009	-0.725837	-0.315393	-1.06951	1.08875	1.02198	5
P01_transcript_5012	0.568181	1.30562	0.0892545	-0.844108	-1.11895	10
P01_transcript_5013	-0.141447	-0.699358	-1.17025	1.22826	0.782794	5
P01_transcript_5014	-0.74381	0.295462	-0.908433	-0.219879	1.57666	4
P01_transcript_5015	-0.447214	-0.447828	-0.447521	-0.446292	1.78885	4
P01_transcript_5020	1.42626	0.635482	-0.402372	-0.721729	-0.937636	2
P01_transcript_5022	-0.462423	-0.383358	-0.534839	-0.405156	1.78578	4
P01_transcript_5027	-0.186608	1.76153	-0.49205	-0.41151	-0.671364	8
P01_transcript_5030	1.69886	0.117702	-0.604132	-0.611076	-0.601355	1
P01_transcript_5033	-0.558791	-0.408066	-1.12361	1.23721	0.853258	5
P01_transcript_5034	1.44907	0.533172	-0.208964	-0.887199	-0.886078	2
P01_transcript_5037	-0.47465	1.78693	-0.366719	-0.46654	-0.479018	8
P01_transcript_5039	1.41052	-0.291784	0.470864	-0.325664	-1.26393	7
P01_transcript_5042	-1.57461	0.446969	-0.392764	0.833512	0.686892	5
P01_transcript_5043	1.29384	0.821363	-0.506426	-0.579907	-1.02887	2
P01_transcript_5050	-0.488156	1.69774	0.0159305	-0.359574	-0.865937	8
P01_transcript_5054	-0.627289	-0.336209	1.77775	-0.379125	-0.435128	6
P01_transcript_5055	-0.750715	-0.571488	-0.625402	0.332664	1.61494	9
P01_transcript_5059	-0.642924	-0.491759	1.40404	0.683012	-0.952365	12
P01_transcript_5060	-0.499904	-0.506218	-0.28628	-0.488861	1.78126	4
P01_transcript_5061	1.54845	0.427892	-0.388846	-0.73079	-0.856708	2
P01_transcript_5064	1.67181	0.067182	-0.304087	-0.519187	-0.915713	1
P01_transcript_5065	1.65642	0.0933818	-0.287668	-0.512128	-0.950008	1
P01_transcript_5071	0.719127	-0.0259702	0.685119	-1.70476	0.326483	1
P01_transcript_5072	-0.504263	-0.454336	-0.519241	-0.304555	1.7824	4
P01_transcript_5073	1.3206	-0.840445	-0.99294	-0.208509	0.721297	1
P01_transcript_5074	-0.132125	1.42004	0.540547	-0.8811	-0.947363	3
P01_transcript_5077	-0.835685	-0.842563	-0.39205	1.41917	0.651123	5
P01_transcript_5079	1.7447	-0.526335	-0.692033	-0.438612	-0.0877225	1
P01_transcript_5083	0.863604	0.93069	-0.261796	-0.00954748	-1.52295	7
P01_transcript_5092	-1.12382	-0.524082	1.36741	-0.38568	0.666175	6
P01_transcript_5093	-0.450501	-0.703907	0.22525	-0.722678	1.65184	4
P01_transcript_5095	-1.57084	-0.290094	1.06186	0.426862	0.372221	12
P01_transcript_5099	0.302219	1.0864	0.55672	-0.459692	-1.48565	3
P01_transcript_5102	-0.438747	-0.443811	-0.455358	1.78882	-0.450902	11
P01_transcript_5104	-0.642597	-0.254954	1.38509	0.61784	-1.10538	12
P01_transcript_5112	1.02178	0.906327	0.127001	-1.08528	-0.969827	7
P01_transcript_5116	1.71823	-0.236811	-0.125564	-0.846249	-0.509607	1
P01_transcript_5119	0.0135519	1.72448	-0.477704	-0.587813	-0.672512	8
P01_transcript_5123	1.47865	-0.0452037	0.306339	-0.55029	-1.18949	7
P01_transcript_5127	1.06919	1.0923	-0.459459	-0.896534	-0.8055	10
P01_transcript_5131	0.592077	0.45445	1.0836	-1.06506	-1.06506	3
P01_transcript_5140	-0.101805	-0.669643	-0.528486	-0.449352	1.74929	4
P01_transcript_5141	1.2998	0.859693	-0.672864	-0.660687	-0.825946	2
P01_transcript_5144	-0.504337	-0.324564	-0.45575	1.78413	-0.499478	11
P01_transcript_5146	-0.72222	-0.72222	-0.66537	0.675148	1.43466	9
P01_transcript_5148	-1.19784	0.533784	-0.821858	1.24338	0.242533	5
P01_transcript_5149	-0.363349	-0.571147	-0.56521	-0.274293	1.774	4
P01_transcript_5154	1.74083	-0.0453824	-0.532034	-0.519939	-0.643474	1
P01_transcript_5169	-1.44702	-0.641274	0.778236	0.530313	0.779748	9
P01_transcript_5173	-0.914693	0.411447	0.399005	1.24153	-1.13729	12
P01_transcript_5176	-0.565618	-0.558854	-0.532644	-0.0963833	1.7535	9
P01_transcript_5177	0.489748	1.35538	-0.175337	-0.335776	-1.33402	10
P01_transcript_5178	-0.857563	-0.446936	-0.6717	1.56298	0.413221	5
P01_transcript_5184	1.04082	-0.808459	-1.23469	0.15743	0.844895	1
P01_transcript_5188	-0.13677	1.63225	0.0398109	-1.0293	-0.505983	8
P01_transcript_5191	0.230095	-0.630078	1.66014	-0.630589	-0.629567	6
P01_transcript_5193	0.448904	-0.897485	-0.115451	1.46958	-0.905547	11
P01_transcript_5195	-0.943386	-0.00779657	1.30203	-0.997962	0.647116	6
P01_transcript_5198	1.32172	-1.2535	-0.649404	0.0770744	0.504108	1
P01_transcript_5201	-0.885583	1.56504	0.14838	0.0342416	-0.862084	8
P01_transcript_5205	-0.44495	1.78885	-0.447536	-0.447536	-0.448829	8
P01_transcript_5215	1.10785	1.04973	-0.804443	-0.444071	-0.909067	10
P01_transcript_5217	0.309225	1.56281	-0.856014	-0.834417	-0.181608	10
P01_transcript_5218	0.488547	0.994941	-1.4822	-0.536606	0.535315	10
P01_transcript_5220	-0.798344	1.45183	0.617	-0.452088	-0.818395	3
P01_transcript_5221	1.46916	0.419761	-0.610851	-0.151445	-1.12663	2
P01_transcript_5223	-1.3028	0.469256	-0.503833	-0.0148186	1.3522	9
P01_transcript_5224	-0.222479	-0.445624	-0.564413	1.7725	-0.539989	11
P01_transcript_5226	-0.580109	-0.397666	1.67477	-0.826818	0.129824	6
P01_transcript_5229	-1.0863	0.478002	-0.473124	1.48487	-0.403445	11
P01_transcript_5232	-0.563302	0.876196	0.87819	0.251339	-1.44242	3
P01_transcript_5233	-1.16237	-0.895105	0.151298	0.889669	1.01651	5
P01_transcript_5236	-0.966574	-0.53848	-0.655403	1.15907	1.00139	5
P01_transcript_5244	1.0346	0.847348	-0.904902	0.188037	-1.16508	10
P01_transcript_5246	-0.51537	1.74502	-0.058678	-0.574417	-0.59656	8
P01_transcript_5248	-0.6774	-0.340462	-0.499021	-0.247969	1.76485	4
P01_transcript_5252	-0.833571	-0.469566	0.49808	1.52336	-0.718303	12
P01_transcript_5254	-0.451151	-0.451151	-0.43536	-0.451151	1.78881	4
P01_transcript_5258	1.22082	-0.267013	0.789082	-1.25669	-0.486202	1
P01_transcript_5259	-1.12733	-1.05717	0.793337	0.610472	0.780686	5
P01_transcript_5260	-0.22359	1.77435	-0.519914	-0.519914	-0.510935	8
P01_transcript_5262	0.955369	-0.440262	1.1744	-0.636179	-1.05333	7
P01_transcript_5265	1.17153	-0.947115	-1.12533	0.279729	0.621192	1
P01_transcript_5269	-0.884939	-1.2364	0.393677	0.720972	1.00669	5
P01_transcript_5272	1.48674	0.421494	-0.45869	-0.305854	-1.14369	2
P01_transcript_5277	0.828559	1.1895	-0.230036	-0.542496	-1.24553	10
P01_transcript_5280	-0.155541	-0.486066	-0.427738	1.75632	-0.686973	11
P01_transcript_5286	1.40005	0.169566	0.233341	-0.494443	-1.30851	7
P01_transcript_5291	0.338045	1.07088	0.174418	0.0612728	-1.64462	7
P01_transcript_5296	1.10874	0.520973	0.307241	-0.454182	-1.48277	7
P01_transcript_5298	-1.16345	1.11799	0.579201	0.410829	-0.94457	3
P01_transcript_5301	0.870802	1.10727	-0.342358	-0.288383	-1.34733	10
P01_transcript_5303	-0.118497	-0.118497	1.5906	-0.164073	-1.18953	6
P01_transcript_5304	-0.895838	-0.6397	-0.333365	0.252276	1.61663	9
P01_transcript_5305	0.388478	1.04176	-0.189697	0.369263	-1.60981	7
P01_transcript_5309	-0.499769	-0.340452	-0.492593	-0.452405	1.78522	4
P01_transcript_5322	1.71033	0.0510435	-0.431861	-0.634249	-0.695263	1
P01_transcript_5324	-0.506893	-0.632087	-0.287502	-0.345872	1.77235	4
P01_transcript_5331	1.27404	0.296474	0.394231	-0.663461	-1.30128	7
P01_transcript_5333	-0.466245	1.74228	-0.565896	-0.0595418	-0.6506	8
P01_transcript_5339	-0.191365	-0.71927	-0.925482	1.59031	0.245805	5
P01_transcript_5342	-0.460234	1.78839	-0.407688	-0.460234	-0.460234	8
P01_transcript_5345	1.42256	0.186387	-0.166596	-0.0602581	-1.3821	7
P01_transcript_5349	-0.448257	-0.602735	-0.175603	1.76496	-0.538369	11
P01_transcript_5351	-0.0221349	1.13995	0.188147	-1.60478	0.298822	8
P01_transcript_5355	-0.441603	1.78884	-0.448878	-0.449182	-0.449182	8
P01_transcript_5358	-0.523442	-0.424721	-0.5227	1.78202	-0.311155	11
P01_transcript_5360	-0.696376	-0.79177	-0.652653	1.36254	0.778255	5
P01_transcript_5361	-0.464218	-0.613052	1.51196	-0.934343	0.499655	6
P01_transcript_5370	1.3355	-0.802574	-0.244123	0.713222	-1.00202	1
P01_transcript_5373	-1.12988	-0.490714	0.901017	1.19998	-0.480405	12
P01_transcript_5376	0.0427416	-0.123476	1.61389	-1.08516	-0.447996	6
P01_transcript_5380	0.0764014	-0.163144	1.64717	-0.916079	-0.644347	6
P01_transcript_5381	-0.447214	-0.447214	-0.447214	-0.447214	1.78885	4
P01_transcript_5383	-0.568833	-0.012672	-0.252033	1.69453	-0.860994	11
P01_transcript_5386	1.78042	-0.295253	-0.557079	-0.433031	-0.495055	1
P01_transcript_5387	-0.825577	0.224144	1.64325	-0.633248	-0.408564	6
P01_transcript_5388	-1.5501	-0.435158	0.862988	0.690251	0.432017	12
P01_transcript_5389	-0.537636	-0.51066	-0.113302	1.7561	-0.594506	11
P01_transcript_5390	-0.549418	-0.551576	-0.549418	-0.104877	1.75529	4
P01_transcript_5394	1.60415	0.361528	-0.583522	-0.678171	-0.703984	2
P01_transcript_5396	0.758867	1.37613	-0.794658	-0.688323	-0.652014	10
P01_transcript_5403	1.07021	0.918045	-0.658405	-0.0758227	-1.25403	7
P01_transcript_5405	0.681345	0.878333	0.284473	-0.221032	-1.62312	7
P01_transcript_5410	-0.81929	-0.345076	1.68304	0.0889152	-0.607587	6
P01_transcript_5413	-0.245124	-0.0630227	-0.528568	-0.867433	1.70415	4
P01_transcript_5415	1.50121	0.462887	-1.04467	-0.364603	-0.55483	2
P01_transcript_5418	-0.749541	0.158384	-0.44097	-0.642817	1.67494	4
P01_transcript_5422	-1.53376	-0.417955	0.285571	0.792413	0.873735	5
P01_transcript_5424	1.14244	0.626515	0.204194	-0.590378	-1.38277	7
P01_transcript_5426	-0.633905	-0.625571	-0.35133	-0.139595	1.7504	9
P01_transcript_5427	1.76632	-0.171687	-0.486854	-0.553021	-0.554762	1
P01_transcript_5428	1.17291	-0.272945	0.439886	0.184089	-1.52394	7
P01_transcript_5429	0.172763	-0.579591	1.67747	-0.554512	-0.716129	6
P01_transcript_5431	0.560703	-0.746402	-0.42396	-0.870525	1.48018	4
P01_transcript_5434	-0.449338	1.78884	-0.449338	-0.440828	-0.449338	8
P01_transcript_5436	-0.725282	0.943295	1.23584	-0.726929	-0.726929	3
P01_transcript_5444	1.52264	-0.353744	0.0279194	-1.24627	0.0494529	1
P01_transcript_5447	-1.19831	-0.395621	1.0735	1.00845	-0.488021	12
P01_transcript_5450	-1.33566	-0.456836	0.305195	1.37931	0.107986	5
P01_transcript_5453	-0.41089	-0.337996	1.78359	-0.53174	-0.502966	6
P01_transcript_5455	-0.168095	-0.70141	-0.768918	1.69851	-0.0600823	11
P01_transcript_5456	1.74256	-0.0886049	-0.561165	-0.694072	-0.398722	1
P01_transcript_5460	-0.44349	-0.44804	-0.447212	-0.450108	1.78885	4
P01_transcript_5462	1.64532	0.248741	-0.499704	-0.629256	-0.765102	2
P01_transcript_5463	0.18323	0.0297218	-0.899492	1.55174	-0.865198	11
P01_transcript_5465	-0.657618	-0.631338	-0.405178	1.733	-0.0388614	11
P01_transcript_5466	1.59235	0.337295	-0.551131	-0.90923	-0.46928	2
P01_transcript_5467	-0.218819	1.64051	0.132177	-0.642544	-0.911324	8
P01_transcript_5468	-0.544339	-0.553912	-0.427954	-0.249094	1.7753	4
P01_transcript_5469	1.35405	0.762335	-0.589803	-0.573189	-0.953398	2
P01_transcript_5473	1.44259	-0.718176	0.479217	-0.12793	-1.0757	1
P01_transcript_5475	0.315236	0.0180873	1.49091	-0.829755	-0.994479	6
P01_transcript_5477	-0.322643	0.404299	1.54948	-0.840465	-0.790674	3
P01_transcript_5479	0.904068	1.26534	-0.637959	-0.796567	-0.734886	10
P01_transcript_5482	-0.868039	0.449699	0.463043	-1.21165	1.16695	4
P01_transcript_5487	1.32253	-0.458577	-0.83446	-0.83446	0.804968	1
P01_transcript_5489	1.58549	0.215087	-0.319557	-0.393301	-1.08772	2
P01_transcript_5490	-0.87779	-0.28925	0.645163	1.39967	-0.87779	12
P01_transcript_5492	-0.932609	-0.0497521	-0.981385	0.637998	1.32575	9
P01_transcript_5493	-0.0309584	0.204537	1.55401	-0.705693	-1.02189	3
P01_transcript_5499	-0.427779	-0.445592	1.78764	-0.407986	-0.506288	6
P01_transcript_5500	-0.540949	-0.50687	-0.472057	-0.258052	1.77793	4
P01_transcript_5505	1.77267	-0.335793	-0.296747	-0.628635	-0.511498	1
P01_transcript_5509	-0.749319	-0.529924	0.259201	-0.623618	1.64366	4
P01_transcript_5510	-0.22056	-0.501009	-0.915351	1.69102	-0.0540996	11
P01_transcript_5511	0.610615	-1.52138	1.12674	-0.207244	-0.00873441	6
P01_transcript_5513	-0.447458	-0.447838	-0.445502	-0.448055	1.78885	4
P01_transcript_5517	1.49936	0.543326	-0.483405	-0.719048	-0.840236	2
P01_transcript_5518	-0.742382	-0.743007	-0.705156	1.0826	1.10794	5
P01_transcript_5520	-0.459283	-0.455984	-0.433993	-0.439491	1.78875	4
P01_transcript_5525	-1.22141	-0.418949	-0.0932991	0.226071	1.50759	9
P01_transcript_5526	1.28395	0.675429	-1.22656	-0.119108	-0.613711	2
P01_transcript_5527	1.51816	0.3156	-0.15956	-0.546727	-1.12748	2
P01_transcript_5528	1.52927	0.510517	-0.592996	-0.688351	-0.758441	2
[truncated: 36,130 more rows]

## Sheet: middle
Gene ID	Middle1	Middle2	Middle3	Middle4	Middle5	Module
P01_transcript_0	-0.294204	0.365809	-0.0731619	1.37451	-1.37295	10
P01_transcript_1	1.28304	0.780142	-0.372876	-0.547183	-1.14313	7
P01_transcript_2	-0.67927	-0.39393	1.75434	-0.14857	-0.53257	8
P01_transcript_3	1.64796	0.259968	-0.590611	-0.649378	-0.667936	7
P01_transcript_4	0.799936	0.844355	0.353733	-0.48618	-1.51184	3
P01_transcript_6	-0.827296	-0.115171	1.5003	0.39035	-0.948182	1
P01_transcript_8	1.30605	0.721677	-0.280318	-0.583771	-1.16364	7
P01_transcript_9	1.32621	0.781306	-0.58232	-0.509123	-1.01608	7
P01_transcript_10	0.913269	1.22599	-0.556264	-0.567334	-1.01567	12
P01_transcript_14	1.2189	0.318321	-0.193771	0.186472	-1.52992	3
P01_transcript_17	-0.818757	-0.70511	-0.532773	0.562637	1.494	4
P01_transcript_18	0.854027	0.873941	0.143386	-0.329326	-1.54203	3
P01_transcript_20	0.524008	1.52507	-0.683026	-0.683026	-0.683026	12
P01_transcript_25	1.24561	0.917717	-0.680279	-0.593595	-0.889451	7
P01_transcript_28	1.2683	0.879307	-0.538216	-0.675262	-0.934126	7
P01_transcript_30	-0.128858	1.55671	0.255112	-0.642987	-1.03997	6
P01_transcript_32	1.2605	0.839355	-0.546317	-0.459436	-1.09411	7
P01_transcript_33	0.722291	0.94645	0.46769	-0.866196	-1.27024	3
P01_transcript_36	0.173624	0.77402	0.967525	-0.409542	-1.50563	2
P01_transcript_38	1.35728	0.371321	-0.193156	-0.133768	-1.40168	3
P01_transcript_44	1.31614	0.642386	-0.166835	-1.22916	-0.562533	7
P01_transcript_46	0.731939	-1.19123	1.25939	-0.663776	-0.136326	8
P01_transcript_47	1.63812	0.280943	-0.558084	-0.684057	-0.676926	7
P01_transcript_48	0.453146	1.53764	-0.447678	-0.631348	-0.91176	12
P01_transcript_49	1.59524	0.356111	-0.513257	-0.594692	-0.843397	7
P01_transcript_50	1.60659	0.211646	-0.483974	-0.313769	-1.02049	7
P01_transcript_54	1.57133	0.0269851	-0.0605341	-0.354088	-1.1837	9
P01_transcript_56	1.52292	0.434072	-0.365148	-0.581451	-1.01039	7
P01_transcript_61	-0.510569	0.146436	1.56394	-0.0744538	-1.12535	2
P01_transcript_62	1.26147	0.526723	0.183391	-0.708259	-1.26333	3
P01_transcript_63	1.49129	0.583096	-0.67218	-0.677322	-0.724885	7
P01_transcript_66	-0.715885	0.828857	1.31683	-0.863754	-0.566044	2
P01_transcript_67	1.05611	0.609758	0.285667	-0.462461	-1.48908	3
P01_transcript_68	1.20265	0.0889805	-0.783822	-1.20322	0.695408	9
P01_transcript_70	0.91653	1.19619	-0.409685	-0.615825	-1.08721	12
P01_transcript_72	-0.539944	-0.0403696	-0.432292	-0.719925	1.73253	5
P01_transcript_73	-0.569386	-0.154866	-0.398949	1.75782	-0.634615	10
P01_transcript_76	1.37415	0.700367	-0.580718	-0.45684	-1.03695	7
P01_transcript_77	-0.226798	1.18719	0.865193	-1.16199	-0.663595	2
P01_transcript_78	1.02736	1.12714	-0.923081	-0.794339	-0.437079	12
P01_transcript_80	1.2775	0.568547	-0.0107208	-0.493156	-1.34217	3
P01_transcript_81	1.57631	0.325393	-0.377579	-0.532601	-0.991527	7
P01_transcript_90	1.11795	0.566004	-0.86131	0.410148	-1.23279	7
P01_transcript_94	0.548199	0.0341464	-0.672908	1.31835	-1.22779	10
P01_transcript_95	1.1072	0.872448	0.0132189	-0.880197	-1.11267	3
P01_transcript_99	1.61731	0.328568	-0.598338	-0.601611	-0.745929	7
P01_transcript_103	1.34152	0.555691	0.0411623	-0.894345	-1.04403	3
P01_transcript_104	-0.051268	1.70466	-0.57356	-0.240319	-0.839513	6
P01_transcript_107	-0.211893	0.187015	-0.752348	1.62394	-0.846713	10
P01_transcript_110	1.63958	-0.32064	0.168279	-0.550318	-0.936905	9
P01_transcript_111	0.00831634	-1.07281	1.14142	0.83995	-0.916877	1
P01_transcript_115	0.917033	0.0193811	-0.595204	1.00119	-1.3424	10
P01_transcript_118	1.39284	0.709696	-0.483383	-0.732684	-0.886473	7
P01_transcript_119	0.130676	-0.110043	-0.65338	1.60938	-0.976631	10
P01_transcript_123	-0.755198	-0.296031	-0.470819	-0.229445	1.75149	5
P01_transcript_125	-0.427803	-0.39297	-0.456302	1.78721	-0.510133	10
P01_transcript_126	-0.508214	-0.499001	-0.567679	1.76987	-0.194977	11
P01_transcript_131	1.30466	0.679805	-0.569901	-0.20208	-1.21248	7
P01_transcript_132	1.63087	0.300116	-0.575093	-0.666718	-0.689172	7
P01_transcript_133	1.54302	0.486089	-0.647259	-0.62344	-0.75841	7
P01_transcript_134	0.508897	0.987563	0.651657	-0.943895	-1.20422	3
P01_transcript_135	1.28079	0.838416	-0.380188	-0.872637	-0.866377	7
P01_transcript_138	1.31301	0.845001	-0.639181	-0.758122	-0.760708	7
P01_transcript_140	1.38742	0.733491	-0.56835	-0.709986	-0.84258	7
P01_transcript_142	0.0217472	-0.718692	1.55958	0.151195	-1.01383	8
P01_transcript_146	1.71487	0.0136553	-0.373244	-0.703246	-0.652039	9
P01_transcript_147	-0.900549	1.02409	-0.829145	-0.42303	1.12863	5
P01_transcript_149	1.42604	0.498114	-0.0773087	-0.982172	-0.864672	7
P01_transcript_151	1.47557	0.538417	-0.325082	-0.822864	-0.866039	7
P01_transcript_152	1.44182	0.411691	-0.571121	-0.0919926	-1.19039	7
P01_transcript_156	1.12515	0.795342	-0.445662	-0.0989421	-1.37589	12
P01_transcript_158	1.46176	-0.231088	0.467549	-0.575928	-1.1223	3
P01_transcript_160	1.44966	0.506398	-0.741994	-0.186012	-1.02805	7
P01_transcript_162	1.53558	-0.204318	-1.16206	0.25859	-0.427791	9
P01_transcript_166	-0.0680916	0.358558	-0.313739	1.38424	-1.36097	10
P01_transcript_167	-0.309233	-0.564853	-0.48681	1.78097	-0.420077	10
P01_transcript_168	-0.942122	0.889194	-0.661603	-0.545161	1.25969	5
P01_transcript_169	1.56085	0.402886	-0.49562	-0.536461	-0.931659	7
P01_transcript_171	1.51759	0.325092	-0.825601	-0.0655967	-0.951483	7
P01_transcript_172	0.809656	-0.404221	0.815725	0.330175	-1.55133	3
P01_transcript_173	-0.0223097	-0.619892	1.5314	0.216723	-1.10593	8
P01_transcript_177	0.0941828	0.922163	0.387426	0.299453	-1.70322	3
P01_transcript_180	1.70879	0.0347066	-0.443603	-0.5136	-0.786295	9
P01_transcript_184	1.03218	-0.170166	-0.0263637	0.712618	-1.54827	3
P01_transcript_186	0.987345	0.838648	0.240145	-0.778426	-1.28771	3
P01_transcript_188	0.483043	1.10375	0.538353	-1.04721	-1.07794	3
P01_transcript_189	1.44906	0.65113	-0.645769	-0.699377	-0.755047	7
P01_transcript_192	1.54965	0.36355	-0.289155	-0.633053	-0.990988	7
P01_transcript_193	-0.341203	-0.580555	1.6125	-0.940276	0.249537	8
P01_transcript_196	1.70673	0.0887338	-0.551949	-0.595385	-0.648129	9
P01_transcript_197	-1.12763	-0.672072	-0.152171	0.558372	1.3935	4
P01_transcript_198	-1.48197	-0.515467	0.378546	0.604063	1.01483	4
P01_transcript_199	-1.183	-0.420759	-0.32929	1.43912	0.493935	11
P01_transcript_201	-1.62936	-0.25267	0.886235	0.50623	0.489563	1
P01_transcript_205	-0.568246	-0.564307	-0.327976	1.77538	-0.314846	10
P01_transcript_206	1.18597	-0.277371	0.910634	-1.03708	-0.782146	3
P01_transcript_208	-1.31794	-0.658432	0.228056	1.22714	0.52117	11
P01_transcript_209	0.228489	0.554214	1.12785	-0.433978	-1.47657	2
P01_transcript_210	0.632757	1.30217	-0.0409563	-0.713809	-1.18016	12
P01_transcript_211	1.46668	0.617584	-0.591276	-0.705716	-0.787272	7
P01_transcript_214	-0.397108	-0.346841	0.229749	1.58695	-1.07275	10
P01_transcript_215	-0.594966	-0.594966	-0.539264	-0.00320425	1.7324	4
P01_transcript_217	1.61996	0.242545	-0.508047	-0.411228	-0.94323	7
P01_transcript_221	1.43669	0.443126	-0.0318353	-0.799476	-1.04851	7
P01_transcript_223	1.35035	0.329593	0.292698	-0.851039	-1.1216	3
P01_transcript_225	0.218325	-0.75154	-1.28056	0.680165	1.13361	4
P01_transcript_226	1.2296	0.79408	-0.109775	-0.873428	-1.04048	7
P01_transcript_228	-1.21737	-0.399823	-0.267884	0.437755	1.44733	4
P01_transcript_230	1.61662	0.330546	-0.558317	-0.670814	-0.718034	7
P01_transcript_231	1.35532	0.610792	-0.350895	-0.381918	-1.2333	7
P01_transcript_232	-0.423092	-0.649315	-0.672207	0.0280086	1.71661	5
P01_transcript_233	0.883964	0.980514	-0.231719	-1.47613	-0.156625	12
P01_transcript_236	-0.701065	-0.656694	1.68019	0.156778	-0.479209	8
P01_transcript_239	-0.458571	-0.478802	-0.478802	-0.370903	1.78708	5
P01_transcript_242	1.52931	0.477032	-0.481708	-0.622012	-0.902618	7
P01_transcript_245	1.49183	0.010396	0.205321	-0.483415	-1.22413	3
P01_transcript_246	1.49661	0.462917	-0.269018	-0.69598	-0.994533	7
P01_transcript_248	0.89459	1.23217	-0.652657	-1.02775	-0.446357	12
P01_transcript_249	1.09338	1.04442	-0.473253	-0.603805	-1.06074	12
P01_transcript_250	-0.881235	-0.247112	0.415776	1.52582	-0.813247	1
P01_transcript_251	-0.976345	0.771866	1.30257	-0.273938	-0.824157	2
P01_transcript_257	1.64832	0.253629	-0.541499	-0.673457	-0.686991	7
P01_transcript_258	1.06182	-0.410644	-0.413214	1.00014	-1.2381	9
P01_transcript_260	1.66829	-0.26635	-0.950222	0.0395926	-0.491308	9
P01_transcript_261	1.21601	-0.283914	-1.5026	0.385694	0.184812	9
P01_transcript_267	1.34914	0.526746	-0.829496	-1.10062	0.0542239	7
P01_transcript_270	0.17365	0.537808	1.24927	-0.665938	-1.29479	2
P01_transcript_271	-0.622788	1.61752	0.155697	-0.968781	-0.181646	6
P01_transcript_274	1.76551	-0.270776	-0.494604	-0.319909	-0.680217	9
P01_transcript_275	1.1049	0.99166	-0.391267	-0.545461	-1.15983	12
P01_transcript_278	-0.498016	0.9395	0.861433	0.148059	-1.45098	2
P01_transcript_281	0.47971	1.15036	0.0931017	-0.171212	-1.55196	12
P01_transcript_289	-0.466295	1.44635	-0.469785	0.563323	-1.07359	6
P01_transcript_291	-1.05687	0.57501	-0.424195	-0.537423	1.44348	5
P01_transcript_298	0.18192	0.399013	-1.03121	1.37469	-0.924406	10
P01_transcript_299	-0.0734028	-0.0734028	-0.768505	-0.762944	1.67826	5
P01_transcript_301	1.18588	0.590452	0.0256552	-0.343856	-1.45813	3
P01_transcript_302	1.62231	0.32299	-0.616256	-0.643835	-0.685205	7
P01_transcript_304	1.37953	0.656355	-0.471966	-0.449975	-1.11394	7
P01_transcript_309	1.76974	-0.331377	-0.30016	-0.669957	-0.46825	9
P01_transcript_310	0.4696	-0.317671	1.47325	-0.506431	-1.11875	8
P01_transcript_311	1.35944	0.668381	-0.341633	-0.554267	-1.13192	7
P01_transcript_314	-0.26651	-0.323184	0.271209	1.51944	-1.20095	10
P01_transcript_318	1.44795	0.577057	-0.347958	-0.691706	-0.985346	7
P01_transcript_319	0.649057	1.42819	-0.52073	-0.610209	-0.946305	12
P01_transcript_325	1.44118	0.598049	-0.375478	-0.689864	-0.973884	7
P01_transcript_326	1.69369	0.131046	-0.570457	-0.594056	-0.660227	9
P01_transcript_327	1.31768	0.821377	-0.575166	-0.649011	-0.914885	7
P01_transcript_330	-0.696941	-0.867521	-0.0389897	1.6604	-0.0569455	11
P01_transcript_331	-0.656903	-0.604255	-0.241702	-0.252471	1.75533	5
P01_transcript_338	1.41723	0.615058	-0.401272	-0.568468	-1.06254	7
P01_transcript_341	1.23979	0.886269	-0.371608	-0.889558	-0.864894	7
P01_transcript_343	1.47841	0.585091	-0.508345	-0.823997	-0.731158	7
P01_transcript_345	-0.668037	-0.668037	-0.584393	0.281323	1.63914	4
P01_transcript_348	0.804243	1.16015	0.0384579	-1.00733	-0.995521	12
P01_transcript_349	0.470337	-0.0277629	-0.730001	-1.12195	1.40938	5
P01_transcript_351	0.176339	0.0884834	1.53183	-0.881068	-0.915583	2
P01_transcript_353	-0.619952	-0.396919	-0.151182	-0.589235	1.75729	5
P01_transcript_354	0.568692	0.439213	1.10184	-0.906353	-1.20339	3
P01_transcript_360	0.884361	-0.233364	-0.710594	1.18234	-1.12275	10
P01_transcript_362	1.69128	0.12056	-0.482239	-0.599354	-0.730247	9
P01_transcript_363	-0.592516	0.341889	1.61222	-0.626911	-0.734683	2
P01_transcript_371	-0.769319	1.72009	-0.385766	-0.0169648	-0.548038	6
P01_transcript_372	0	0.95711	1.04192	-0.987398	-1.01163	2
P01_transcript_375	0.468051	0.0373611	1.36057	-1.23914	-0.626836	2
P01_transcript_376	-0.599168	1.49975	0.554017	-0.611371	-0.843229	6
P01_transcript_378	-0.44028	-0.153999	-0.50568	1.75865	-0.658692	10
P01_transcript_379	1.47913	0.579609	-0.589523	-0.577433	-0.89178	7
P01_transcript_383	-0.72295	0.508511	-0.831022	-0.472676	1.51814	5
P01_transcript_384	-0.163227	1.54473	0.304075	-0.650273	-1.0353	6
P01_transcript_385	1.55608	0.288375	-0.130518	-0.787519	-0.926415	7
P01_transcript_386	-0.117086	-0.594438	-0.558411	-0.486358	1.75629	5
P01_transcript_387	-1.28367	-0.395492	1.1295	0.894885	-0.345218	1
P01_transcript_391	0.18199	-0.830434	-0.543512	-0.469732	1.66169	5
P01_transcript_395	-0.588327	-0.487188	-0.601238	1.74647	-0.0697212	11
P01_transcript_396	1.50743	0.274161	-0.00395133	-0.698473	-1.07917	7
P01_transcript_399	-0.407344	-0.559911	0.708446	1.35112	-1.09231	1
P01_transcript_400	0.693748	0.0708405	1.2326	-0.994641	-1.00254	3
P01_transcript_401	1.25584	0.790803	-0.774734	-0.195266	-1.07664	7
P01_transcript_402	-0.138386	0.784186	-0.936765	-0.960421	1.25139	5
P01_transcript_403	1.12648	-0.727445	-0.374317	-1.0276	1.00289	9
P01_transcript_414	0.77759	-0.0304871	-0.927532	1.21223	-1.0318	10
P01_transcript_418	1.78366	-0.33091	-0.459639	-0.448281	-0.544828	9
P01_transcript_419	0.19122	0.857195	-1.36492	0.969289	-0.652787	10
P01_transcript_422	1.64743	0.263134	-0.636853	-0.636853	-0.636853	7
P01_transcript_424	-0.348633	-0.333445	-0.487006	-0.608504	1.77759	5
P01_transcript_428	-0.471486	-0.352204	1.78618	-0.477992	-0.484498	8
P01_transcript_431	-0.4463	0.0648806	0.745986	1.07741	-1.44198	1
P01_transcript_433	1.57636	0.234584	-0.828785	-0.109714	-0.87244	7
P01_transcript_434	-1.03337	-0.693793	-0.405052	1.14846	0.983755	11
P01_transcript_438	1.41804	-0.812999	-0.863356	0.653302	-0.394984	9
P01_transcript_439	1.63201	0.110128	-0.523263	-1.00173	-0.217145	9
P01_transcript_440	0.949978	0.250756	0.80933	-0.581078	-1.42899	3
P01_transcript_442	1.67048	0.149591	-0.389964	-0.63619	-0.793917	9
P01_transcript_443	-0.448397	1.78885	-0.444451	-0.447608	-0.448397	6
P01_transcript_445	1.63811	0.253158	-0.570401	-0.825942	-0.49493	7
P01_transcript_450	0.322339	0.718227	1.02781	-0.730235	-1.33814	2
P01_transcript_452	1.40711	0.0797308	0.159755	-0.260924	-1.38567	3
P01_transcript_470	-0.565997	0.0435211	1.71886	-0.536576	-0.659811	8
P01_transcript_473	0.577181	0.226597	-1.39806	1.15864	-0.564355	10
P01_transcript_474	1.56019	0.425899	-0.547637	-0.561183	-0.877266	7
P01_transcript_477	-0.759597	-0.0772344	0.0689861	-0.864576	1.63242	5
P01_transcript_481	1.55273	0.46304	-0.560586	-0.699562	-0.755626	7
P01_transcript_483	0.672271	0.637963	0.871897	-1.09241	-1.08972	3
P01_transcript_488	0.267456	1.10803	-0.343872	-1.52832	0.496704	6
P01_transcript_490	1.58937	0.257449	-0.231891	-0.649543	-0.96538	7
P01_transcript_492	1.09618	0.993961	-0.904537	-0.973204	-0.212401	7
P01_transcript_494	-0.469776	-0.466193	-0.466193	1.78773	-0.385568	10
P01_transcript_495	1.03459	0.906136	-0.24995	-0.290092	-1.40068	12
P01_transcript_499	1.44023	-0.551034	0.551673	-0.346474	-1.0944	3
P01_transcript_501	0.820783	1.33377	-0.718185	-0.718185	-0.718185	12
P01_transcript_505	0.450205	0.978414	0.453276	-0.283758	-1.59814	3
P01_transcript_506	1.78264	-0.319253	-0.492146	-0.542165	-0.429078	9
P01_transcript_507	-0.37789	-0.415573	-0.532392	-0.46004	1.78589	5
P01_transcript_508	0.208712	1.6436	-0.737013	-0.345679	-0.769624	6
P01_transcript_511	0.357746	-0.101744	-0.731902	1.50538	-1.02948	10
P01_transcript_512	-0.472978	-0.437348	-0.464986	1.78835	-0.41304	10
P01_transcript_520	-0.356646	-0.423308	-0.539968	-0.464973	1.78489	5
P01_transcript_522	1.23289	0.938832	-0.729252	-0.836181	-0.606284	7
P01_transcript_524	1.39148	0.582169	-0.145335	-0.786883	-1.04143	7
P01_transcript_527	-0.804521	0.623155	0.944033	0.562699	-1.32537	1
P01_transcript_528	1.1101	0.276474	0.533038	-0.42847	-1.49115	3
P01_transcript_531	-0.565926	-0.281793	-0.495728	1.77901	-0.435559	10
P01_transcript_532	-0.179658	1.12782	-0.982046	0.947201	-0.913315	6
P01_transcript_535	1.36136	0.328743	-0.024665	-0.262111	-1.40333	3
P01_transcript_540	-0.209137	-0.936016	-0.923264	1.24462	0.823796	11
P01_transcript_542	-0.187604	-0.0785319	-0.519183	1.6928	-0.90748	10
P01_transcript_544	1.75755	-0.250404	-0.36222	-0.396867	-0.748063	9
P01_transcript_552	0.0463476	1.70192	-0.396251	-0.552831	-0.799183	6
P01_transcript_560	0.260688	0.329654	1.36413	-0.815169	-1.1393	2
P01_transcript_562	1.62547	0.315389	-0.606517	-0.6793	-0.655039	7
P01_transcript_564	1.01414	1.12022	-0.672556	-0.417961	-1.04384	12
P01_transcript_566	-0.312845	-0.836659	-0.509095	1.71459	-0.0559889	11
P01_transcript_567	1.09482	0.448282	-0.609968	0.48026	-1.4134	7
P01_transcript_573	1.25852	0.299346	0.115717	-0.161265	-1.51232	3
P01_transcript_574	1.34593	0.754704	-0.464563	-0.638143	-0.997926	7
P01_transcript_577	-1.15137	-0.0662497	0.0727224	-0.429862	1.57476	5
P01_transcript_579	1.04406	0.786221	-0.134366	-0.201549	-1.49436	3
P01_transcript_580	-0.63248	0.2844	-0.573955	1.63673	-0.714692	10
P01_transcript_581	0.683494	0.796626	0.501307	-0.405953	-1.57547	3
P01_transcript_585	-0.863576	-0.448927	-0.547337	1.64533	0.214512	11
P01_transcript_586	1.3527	0.752758	-0.669852	-0.967161	-0.468449	7
P01_transcript_590	1.45085	0.561423	-0.847165	-0.279705	-0.885398	7
P01_transcript_593	1.61095	0.260992	-0.762728	-0.290241	-0.818976	7
P01_transcript_596	1.14283	0.765011	0.0783213	-0.737985	-1.24818	3
P01_transcript_597	0.981296	-0.860335	-1.20455	0.182024	0.901563	5
P01_transcript_609	-0.704516	-0.649269	0.441253	1.56781	-0.655274	1
P01_transcript_610	1.50633	0.542866	-0.645148	-0.570959	-0.833093	7
P01_transcript_612	0.108157	-0.527644	-0.413981	-0.846433	1.6799	5
P01_transcript_613	0.192513	-0.260061	1.63129	-0.70588	-0.857863	8
P01_transcript_616	0.918619	0.70635	0.508405	-0.818605	-1.31477	3
P01_transcript_622	1.19311	0.770405	-0.00177513	-1.15228	-0.809458	7
P01_transcript_625	-0.208602	-0.439688	0.222342	1.5589	-1.13295	10
P01_transcript_631	-0.901468	-0.760802	-0.186041	0.266205	1.58211	4
P01_transcript_637	1.47807	0.563056	-0.444158	-0.684765	-0.9122	7
P01_transcript_638	-1.23656	-0.590944	0.565007	1.34031	-0.0778098	1
P01_transcript_642	-0.410935	-0.490709	-0.412881	1.78772	-0.473198	10
P01_transcript_645	1.63105	0.297506	-0.594567	-0.60415	-0.729838	7
P01_transcript_646	0.4737	-0.463398	0.346178	1.12128	-1.47776	1
P01_transcript_647	0.709623	0.76789	0.694574	-0.905262	-1.26683	3
P01_transcript_649	0.381302	0.89612	0.523971	-0.140919	-1.66047	3
P01_transcript_650	0.51319	0.891772	-0.872472	-1.2758	0.743309	12
P01_transcript_651	0.934809	1.15802	-0.248071	-0.817457	-1.0273	12
P01_transcript_652	-0.0758947	1.72028	-0.252982	-0.657754	-0.733648	6
P01_transcript_656	1.19986	0.88458	-0.71741	-1.08897	-0.278062	7
P01_transcript_658	0.937086	0.606381	0.407958	-1.5604	-0.391026	3
P01_transcript_659	1.42304	0.311792	0.171738	-1.07727	-0.829303	3
P01_transcript_666	1.35246	0.778538	-0.764718	-0.835739	-0.530542	7
P01_transcript_668	1.48355	0.572639	-0.545759	-0.627498	-0.882929	7
P01_transcript_670	-0.799572	-0.106964	0.738125	1.26536	-1.09695	1
P01_transcript_672	-0.456625	-0.445323	1.78883	-0.441555	-0.445323	8
P01_transcript_674	-0.855698	0.135716	1.48674	0.226959	-0.993714	8
P01_transcript_676	1.56703	-0.0792661	-1.14631	0.117205	-0.45866	9
P01_transcript_678	-1.04205	1.31717	-0.901873	0.022333	0.604417	6
P01_transcript_679	1.54231	0.225265	-0.480037	-1.14935	-0.138182	9
P01_transcript_680	1.43134	0.0209747	-0.926502	0.427811	-0.953624	9
P01_transcript_684	-0.178067	-0.340618	-0.460068	1.74668	-0.767929	10
P01_transcript_686	1.70931	-0.0106297	-0.491426	-0.37135	-0.835906	9
P01_transcript_693	0.0539697	-0.918224	0.630632	-1.0513	1.28492	5
P01_transcript_695	0.690738	-1.10131	-1.00456	1.09458	0.32055	11
P01_transcript_697	0.49456	1.48368	-0.259854	-0.787943	-0.930444	12
P01_transcript_699	1.68558	0.149977	-0.530983	-0.693641	-0.610934	9
P01_transcript_700	1.57936	0.378706	-0.734399	-0.419228	-0.804437	7
P01_transcript_709	-0.382064	-0.434897	1.77574	-0.318109	-0.640667	8
P01_transcript_715	-0.782054	-0.277382	-0.9934	0.696613	1.35622	4
P01_transcript_720	1.67431	0.148427	-0.396037	-0.70815	-0.718554	9
P01_transcript_723	-0.398288	1.73828	-0.511163	-0.0865375	-0.742288	6
P01_transcript_726	0.732351	0.421706	-0.195136	0.701213	-1.66013	3
P01_transcript_727	-0.459258	-0.390237	-0.833567	-0.0318561	1.71492	5
P01_transcript_732	-1.42869	1.13032	-0.427711	0.0204892	0.705595	6
P01_transcript_734	0.906362	0.651415	0.401671	-1.55986	-0.39959	3
P01_transcript_735	-1.23062	0.178938	-0.251527	-0.226205	1.52942	4
P01_transcript_737	1.41354	0.260219	0.227782	-0.757951	-1.14359	3
P01_transcript_738	1.10975	0.409315	-0.320706	0.344227	-1.54259	3
P01_transcript_740	0.62574	0.0814238	-0.764131	1.25655	-1.19958	10
P01_transcript_743	1.65867	0.217022	-0.527053	-0.589059	-0.759576	7
P01_transcript_747	1.41206	0.552513	-0.29524	-0.502756	-1.16657	7
P01_transcript_750	0.691793	-0.417595	1.39424	-0.90931	-0.759131	8
P01_transcript_754	0.0612747	1.6767	-0.774289	-0.235815	-0.727869	6
P01_transcript_756	1.37712	0.71049	-0.590613	-0.494127	-1.00287	7
P01_transcript_759	1.48692	0.568036	-0.87433	-0.540191	-0.640433	7
P01_transcript_761	-0.390799	1.75336	-0.415603	-0.19788	-0.749078	6
P01_transcript_764	0.889549	1.10093	-0.651748	-0.0880741	-1.25065	12
P01_transcript_766	-0.916215	0.13408	-1.07264	1.29611	0.558668	11
P01_transcript_769	1.52293	0.478048	-0.93419	-0.461182	-0.605605	7
P01_transcript_771	0.271781	1.4048	-0.338303	0.017431	-1.3557	12
P01_transcript_775	0.0240482	1.71464	-0.45932	-0.517036	-0.762328	6
P01_transcript_776	0.203884	1.58738	-1.05674	-0.528823	-0.205704	6
P01_transcript_777	1.54096	0.33975	-0.200438	-0.669548	-1.01072	7
P01_transcript_780	1.0409	0.98561	-0.306087	-0.429225	-1.29119	12
P01_transcript_781	-0.372767	-0.474481	1.78721	-0.472732	-0.467233	8
P01_transcript_786	0.678713	0.218279	-0.532056	1.07093	-1.43587	10
P01_transcript_787	1.19624	0.941342	-0.487075	-1.02967	-0.620831	7
P01_transcript_788	0.755011	0.514654	0.765436	-0.51338	-1.52172	3
P01_transcript_795	-0.962877	0.417503	-0.546107	1.54691	-0.455425	10
P01_transcript_797	-0.680846	-0.439404	-0.602186	1.72648	-0.00404225	11
P01_transcript_798	-0.596681	-0.594544	-0.458328	1.75211	-0.102563	11
P01_transcript_800	1.57295	0.331409	-0.270428	-0.753692	-0.880237	7
P01_transcript_801	1.64151	0.24855	-0.799682	-0.475487	-0.614891	7
P01_transcript_802	0.432686	0.915128	0.807545	-1.06339	-1.09197	3
P01_transcript_804	1.27072	-0.100851	-1.23038	0.685785	-0.625275	9
P01_transcript_808	1.68415	0.0974147	-0.75309	-0.684713	-0.343761	9
P01_transcript_811	1.40477	0.708318	-0.623074	-0.629665	-0.860351	7
P01_transcript_813	0.0247456	0.484308	-0.682273	1.36808	-1.19486	10
P01_transcript_819	-0.530553	-0.838181	0.7421	-0.751793	1.37843	5
P01_transcript_822	-1.06609	-0.330855	0.266522	1.57616	-0.445736	10
P01_transcript_823	1.35516	0.271031	-0.477797	0.201178	-1.34957	7
P01_transcript_824	0.0907386	-0.578459	-0.442351	-0.765607	1.69568	5
P01_transcript_827	-0.23903	0.553713	1.39072	-0.500595	-1.20481	2
P01_transcript_828	1.39449	0.516072	-0.732932	-0.0603914	-1.11724	7
P01_transcript_831	-0.852173	-0.571446	0.952569	1.21759	-0.746544	1
P01_transcript_832	-0.8635	-0.723473	0.780521	1.351	-0.54455	1
P01_transcript_833	1.28058	0.887163	-0.686487	-0.691901	-0.789352	7
P01_transcript_834	1.24034	-0.308814	0.856234	-0.761606	-1.02616	3
P01_transcript_835	1.66432	0.211716	-0.541256	-0.640723	-0.694061	7
P01_transcript_838	1.22642	-0.402462	0.88217	-0.629162	-1.07696	3
P01_transcript_840	1.54375	0.120272	-0.351682	-0.100481	-1.21186	7
P01_transcript_841	1.50446	0.546668	-0.538298	-0.71376	-0.799076	7
P01_transcript_842	1.16204	0.820883	-0.610563	-0.111139	-1.26122	7
P01_transcript_848	1.25863	-0.110955	0.740014	-1.1365	-0.75119	3
P01_transcript_849	0.290105	1.48803	0.0642977	-0.911649	-0.930785	12
P01_transcript_850	1.61235	0.222393	-0.233249	-0.884637	-0.716856	7
P01_transcript_851	0.415784	-0.726828	-1.25053	0.272957	1.28861	5
P01_transcript_853	1.62274	0.119833	-0.728985	-0.11484	-0.898748	9
P01_transcript_857	-0.512476	0.111066	1.07704	0.743106	-1.41874	1
P01_transcript_863	1.26501	0.792186	-0.985048	-0.199083	-0.873064	7
P01_transcript_864	0.915286	-0.0523782	1.07508	-0.718202	-1.21979	3
P01_transcript_867	1.48072	-0.347364	0.352936	-1.22154	-0.26475	9
P01_transcript_868	1.56016	0.41204	-0.406082	-0.733789	-0.83233	7
P01_transcript_869	0.275109	-0.189009	-0.990709	-0.665266	1.56988	5
P01_transcript_873	1.53433	0.502765	-0.606504	-0.746377	-0.684211	7
P01_transcript_876	1.59381	0.369327	-0.552751	-0.597368	-0.813015	7
P01_transcript_877	0.854634	1.27341	-0.410601	-0.81071	-0.906737	12
P01_transcript_878	1.58307	0.145837	-0.393126	-0.206427	-1.12936	7
P01_transcript_880	1.35102	-0.0744578	0.596642	-1.10805	-0.765151	3
P01_transcript_886	-0.876052	-0.97931	0.343597	1.46747	0.0442964	11
P01_transcript_887	0.108317	1.54895	-1.22249	-0.214695	-0.220079	6
P01_transcript_888	-0.667792	1.45658	-0.947375	0.590333	-0.43175	6
P01_transcript_889	-0.487056	0.37749	1.58871	-0.773811	-0.705333	2
P01_transcript_892	1.58311	-0.356998	0.325975	-0.609351	-0.942735	9
P01_transcript_893	1.73506	-0.199105	-0.714644	-0.184883	-0.636425	9
P01_transcript_895	1.58294	0.392471	-0.538106	-0.812967	-0.624337	7
P01_transcript_899	1.36213	0.657206	-0.888204	-0.188703	-0.942428	7
P01_transcript_904	0.302119	1.62816	-0.55229	-0.647983	-0.730007	12
P01_transcript_913	1.07922	0.763044	0.23608	-1.17618	-0.902163	3
P01_transcript_916	-0.429529	-0.483717	-0.723949	1.74521	-0.108014	11
P01_transcript_917	0.929708	0.978174	-0.174092	-0.298787	-1.435	12
P01_transcript_919	0.264829	1.07995	-0.665286	0.682535	-1.36203	12
P01_transcript_922	0.716927	1.23252	-0.750754	-0.0141858	-1.18451	12
P01_transcript_924	-0.699194	1.49903	0.560718	-0.789999	-0.570555	6
P01_transcript_925	1.01335	-0.0352169	0.931261	-0.579357	-1.33003	3
P01_transcript_926	0.23942	0.304695	-0.524065	1.32695	-1.347	10
P01_transcript_932	-0.638078	-0.39865	1.633	0.244764	-0.841035	8
P01_transcript_933	1.78344	-0.373948	-0.376493	-0.562322	-0.47068	9
P01_transcript_937	1.43064	-0.792616	0.432759	-1.06665	-0.00413629	9
P01_transcript_939	1.56117	0.451438	-0.621451	-0.645137	-0.746021	7
P01_transcript_949	-0.326258	-0.0949821	-0.915924	1.70579	-0.368629	10
P01_transcript_950	0.606476	0.458726	-0.955445	-1.17355	1.06379	5
P01_transcript_952	0.316734	-0.0905646	1.37642	-0.204312	-1.39828	2
P01_transcript_957	1.68638	0.109349	-0.487962	-0.494283	-0.813481	9
P01_transcript_960	1.39261	0.692043	-0.434539	-0.699616	-0.950494	7
P01_transcript_962	1.57224	0.247666	-0.553607	-0.209788	-1.05651	7
P01_transcript_963	1.70297	0.103794	-0.577709	-0.608647	-0.620412	9
P01_transcript_965	0.678206	1.26904	-0.638277	-0.0776482	-1.23132	12
P01_transcript_966	-0.306694	-0.795431	-0.122216	-0.507826	1.73217	5
P01_transcript_967	-0.49949	-0.487694	-0.182675	1.76709	-0.597231	10
P01_transcript_968	1.61405	0.320266	-0.48215	-0.674146	-0.778023	7
P01_transcript_973	1.5919	0.384039	-0.563564	-0.665052	-0.747318	7
P01_transcript_974	-0.1809	1.55029	-0.842255	-0.861706	0.334568	6
P01_transcript_975	-0.345041	1.73661	-0.428552	-0.151541	-0.811479	6
P01_transcript_981	0.74807	0.791682	-0.973312	0.640324	-1.20676	12
P01_transcript_982	1.53034	0.35607	-0.988661	-0.174247	-0.723503	7
P01_transcript_984	-0.462917	-0.44013	-0.460493	-0.4251	1.78864	5
P01_transcript_992	0.953295	0.378351	0.777103	-0.808632	-1.30012	3
P01_transcript_993	-0.630442	-0.254807	-0.499482	-0.386845	1.77158	5
P01_transcript_1003	-0.536239	1.74076	-0.576659	-0.0377254	-0.590133	6
P01_transcript_1004	-0.0968911	1.74848	-0.485195	-0.488893	-0.677498	6
P01_transcript_1010	0.755115	1.37324	-0.559097	-0.792982	-0.776276	12
P01_transcript_1011	-0.523877	1.55809	-0.218027	0.269148	-1.08533	6
P01_transcript_1013	-0.89124	-0.2407	1.20675	0.881481	-0.956294	1
P01_transcript_1015	1.74274	-0.0450477	-0.564829	-0.559695	-0.573171	9
P01_transcript_1020	0.239605	1.62547	-0.315503	-0.762186	-0.787384	12
P01_transcript_1021	1.58358	0.401889	-0.618628	-0.599999	-0.766845	7
P01_transcript_1023	0.713981	-0.728018	-0.692925	1.40946	-0.702496	10
P01_transcript_1030	-0.678304	-0.64242	-0.433645	0.0404503	1.71392	4
P01_transcript_1031	1.6505	0.224606	-0.446808	-0.660596	-0.767704	7
P01_transcript_1037	-0.913806	-0.873189	-0.276363	1.34584	0.717517	11
P01_transcript_1038	0.926625	0.325526	0.639549	-0.298891	-1.59281	3
P01_transcript_1039	1.65744	-0.048636	-0.743845	-0.834442	-0.0305167	9
P01_transcript_1040	0.139618	-0.500251	0.396381	-1.35438	1.31863	5
P01_transcript_1041	0.986802	0.969354	0.0408779	-1.21163	-0.785403	12
P01_transcript_1046	-1.40169	-0.653521	0.668859	1.00927	0.377075	1
P01_transcript_1048	1.75394	-0.0982993	-0.5402	-0.550892	-0.564553	9
P01_transcript_1054	0.257084	-0.77705	1.34921	-1.17814	0.348899	8
P01_transcript_1056	-0.44854	-0.44323	-0.44854	-0.44854	1.78885	5
P01_transcript_1062	-0.586068	1.71797	-0.806223	-0.130575	-0.195103	6
P01_transcript_1069	1.4535	0.517043	-0.492514	-0.36141	-1.11661	7
P01_transcript_1071	0.394547	0.34436	0.813416	0.188008	-1.74033	3
P01_transcript_1074	1.25096	0.678013	-0.874133	-1.09967	0.0448273	7
P01_transcript_1075	-0.711382	-0.642587	0.242072	1.65237	-0.540469	10
P01_transcript_1076	0.808013	0.863342	0.295436	-0.44472	-1.52207	3
P01_transcript_1079	0.121925	0.546546	1.27246	-0.667414	-1.27351	2
P01_transcript_1080	1.46534	0.624456	-0.628004	-0.728532	-0.733263	7
P01_transcript_1081	0.372082	0.719027	0.497772	0.163292	-1.75217	3
P01_transcript_1084	-0.650489	-0.400301	-0.208981	-0.505773	1.76554	5
P01_transcript_1087	1.28556	0.851162	-0.684958	-0.502387	-0.949373	7
P01_transcript_1089	1.17553	0.629229	-0.58184	0.142169	-1.36509	7
P01_transcript_1093	1.46292	0.303	0.0757499	-0.738561	-1.10311	3
P01_transcript_1094	1.26425	0.765961	-0.411807	-0.399453	-1.21895	7
P01_transcript_1095	-0.918964	0.298335	0.576575	-1.14697	1.19102	5
P01_transcript_1096	0.356474	0.714041	-1.22664	-0.882725	1.03885	5
P01_transcript_1098	1.50643	0.0948703	-0.215614	-0.0948703	-1.29081	7
P01_transcript_1102	-0.910964	1.60946	0.294455	-0.504084	-0.488864	6
P01_transcript_1103	-1.00988	-0.364116	-0.00373937	-0.285425	1.66316	4
P01_transcript_1105	0.114793	0.832248	1.06259	-0.734825	-1.2748	2
P01_transcript_1107	0.642887	0.339803	1.06254	-0.668533	-1.3767	3
P01_transcript_1110	1.23468	0.349947	0.473846	-1.09967	-0.958797	3
P01_transcript_1111	1.3201	-0.198756	0.71397	-1.0269	-0.808414	3
P01_transcript_1112	0.601397	1.40528	-0.478765	-0.398555	-1.12936	12
P01_transcript_1121	0.390657	0.876769	-0.470203	0.728284	-1.52551	12
P01_transcript_1125	1.17068	0.957062	-0.609975	-0.450933	-1.06683	12
P01_transcript_1127	-0.00634188	-0.87835	1.3968	0.501009	-1.01312	1
P01_transcript_1131	-0.706436	-0.381494	-0.492412	1.75562	-0.175281	11
P01_transcript_1135	-1.08619	-0.3283	1.6239	0.0587277	-0.268136	8
P01_transcript_1139	-0.59887	-0.573001	1.64689	0.256427	-0.731449	8
P01_transcript_1142	1.77297	-0.348107	-0.524083	-0.616261	-0.284519	9
P01_transcript_1144	-0.995368	-0.203394	1.62055	-0.566382	0.144595	8
P01_transcript_1145	-0.719111	-0.197187	0.954012	1.10656	-1.14428	1
P01_transcript_1146	1.52639	-0.0912161	-0.307772	0.118778	-1.24618	9
P01_transcript_1148	0.472342	1.03765	0.585403	-0.76295	-1.33244	3
P01_transcript_1149	0.70347	1.15345	-0.129929	-0.286192	-1.4408	12
P01_transcript_1151	1.13431	0.85398	-0.141382	-0.563903	-1.283	3
P01_transcript_1153	0.828566	-0.263557	1.10106	-0.265686	-1.40039	3
P01_transcript_1154	-0.446897	-0.447688	-0.447688	-0.44658	1.78885	5
P01_transcript_1157	-0.435303	-0.289368	0.369424	1.50563	-1.15038	1
P01_transcript_1159	0.104583	-0.376371	1.68696	-0.718336	-0.696832	8
P01_transcript_1161	-0.709138	-0.454105	0.594739	1.4623	-0.893797	1
P01_transcript_1166	-1.3361	-0.139631	0.808947	1.14538	-0.478589	1
P01_transcript_1170	1.47621	0.590155	-0.508712	-0.761431	-0.796219	7
P01_transcript_1171	1.20783	0.957385	-0.753993	-0.532007	-0.879216	7
P01_transcript_1174	-0.124723	1.68856	-0.246248	-0.978598	-0.338991	6
P01_transcript_1177	-0.88	-0.338764	1.16623	-0.908978	0.961513	8
P01_transcript_1180	0.147752	0.699792	0.992048	-0.282514	-1.55708	2
P01_transcript_1181	-0.67975	0.221482	-0.504186	1.65841	-0.695956	10
P01_transcript_1186	-0.788455	-1.02671	1.48201	-0.0236256	0.356787	8
P01_transcript_1188	-0.374067	1.75815	-0.171085	-0.561644	-0.651355	6
P01_transcript_1189	1.75264	-0.218927	-0.674258	-0.597603	-0.261854	9
P01_transcript_1190	-0.707685	0.120557	0.950137	0.940102	-1.30311	1
P01_transcript_1193	1.55821	0.419038	-0.422258	-0.71007	-0.844919	7
P01_transcript_1197	-0.752229	0.197266	1.19178	0.622902	-1.25972	1
P01_transcript_1198	1.66738	-0.103671	-0.557234	-0.060475	-0.946002	9
P01_transcript_1201	-0.665849	-0.193439	-0.476885	1.76333	-0.427158	10
P01_transcript_1205	-0.53408	-0.538393	-0.460758	1.77587	-0.24264	10
P01_transcript_1208	-0.462554	-0.457403	-0.459979	1.78841	-0.40847	10
P01_transcript_1217	1.44569	-0.0899541	0.464763	-0.790311	-1.03019	3
P01_transcript_1220	-0.473225	1.78585	-0.467354	-0.347971	-0.497297	6
P01_transcript_1222	1.13186	-0.120962	0.829453	-0.518408	-1.32194	3
P01_transcript_1226	1.3188	0.705484	-0.439826	-0.395776	-1.18868	7
P01_transcript_1227	0.266519	-0.206126	-0.823191	1.58927	-0.826473	10
P01_transcript_1231	1.2555	0.917834	-0.657935	-0.747467	-0.767931	7
P01_transcript_1235	0.967571	1.07634	-0.0996261	-0.920911	-1.02337	12
P01_transcript_1236	1.44356	0.336211	-0.178202	-0.306404	-1.29517	7
P01_transcript_1239	1.33421	0.746634	-0.731203	-1.00422	-0.345422	7
P01_transcript_1242	-0.620156	-0.556142	1.66493	0.211051	-0.699688	8
P01_transcript_1243	0.256429	-0.131583	1.41173	-0.158615	-1.37796	2
P01_transcript_1244	1.13243	0.876482	-0.0456684	-0.88125	-1.08199	3
P01_transcript_1247	1.27929	0.559228	0.0679687	-0.615083	-1.29141	3
P01_transcript_1248	1.46852	0.560955	-0.37093	-0.740339	-0.918203	7
P01_transcript_1249	-0.400228	1.73199	-0.850266	-0.216717	-0.26478	6
P01_transcript_1252	-0.498709	-0.513834	-0.267661	-0.499231	1.77944	5
P01_transcript_1254	-1.09641	0.0895525	1.60226	-0.147103	-0.4483	8
P01_transcript_1257	1.64237	0.268484	-0.542562	-0.678902	-0.68939	7
P01_transcript_1258	-0.595542	-0.317468	0.130837	1.66025	-0.878073	10
P01_transcript_1260	0.321997	0.0912803	1.28224	-0.212748	-1.48277	2
P01_transcript_1270	0.177748	-0.946031	-0.20419	1.61736	-0.644888	10
P01_transcript_1274	-0.447701	1.78885	-0.446726	-0.447701	-0.446726	6
P01_transcript_1277	-0.366797	-0.527673	1.73263	-0.0772205	-0.760944	8
P01_transcript_1282	0.136461	-0.10396	-0.99997	-0.634888	1.60236	5
P01_transcript_1284	-0.74727	0.561996	1.50071	-0.722566	-0.592875	2
P01_transcript_1286	1.2463	-0.639817	-0.196832	0.773626	-1.18327	9
P01_transcript_1287	1.03586	0.553429	-0.748222	0.503366	-1.34443	7
P01_transcript_1292	0.301851	1.26637	0.0319842	-0.0846249	-1.51558	12
P01_transcript_1293	1.53721	-0.603904	0.109801	0.0768605	-1.11997	9
P01_transcript_1295	-0.615745	-0.534584	-0.431779	-0.182884	1.76499	5
P01_transcript_1296	-0.963052	-0.594005	0.0997722	1.63636	-0.179072	11
P01_transcript_1298	-0.722234	1.29061	-0.397341	0.820075	-0.991111	6
P01_transcript_1300	-0.50406	-0.49019	-0.503643	1.78097	-0.283076	10
P01_transcript_1301	1.5284	0.478782	-0.429567	-0.734882	-0.842729	7
P01_transcript_1303	-0.487026	0.699661	-0.0862165	1.21309	-1.3395	10
P01_transcript_1304	1.56647	0.335405	-0.281462	-0.666003	-0.954409	7
P01_transcript_1308	-0.467996	1.78766	-0.467996	-0.383673	-0.467996	6
P01_transcript_1313	-0.663099	-0.397587	-0.3522	-0.361278	1.77416	5
P01_transcript_1317	0.616758	0.49925	-0.485276	0.896236	-1.52697	3
P01_transcript_1318	1.67331	-0.223596	0.0146621	-0.929208	-0.535165	9
P01_transcript_1320	1.66378	0.211004	-0.548125	-0.721941	-0.604716	7
P01_transcript_1322	-0.257673	0.818165	0.663719	-1.63052	0.40631	2
P01_transcript_1325	-0.328268	0.514496	1.48755	-0.753295	-0.920481	2
P01_transcript_1327	0.962727	1.21362	-0.628072	-0.714007	-0.834268	12
P01_transcript_1328	1.21958	0.828639	-0.428661	-0.403122	-1.21644	7
P01_transcript_1330	-0.674401	-0.674401	-0.674401	0.46898	1.55422	4
P01_transcript_1334	-0.361091	1.15174	-0.904384	0.98389	-0.870152	6
P01_transcript_1336	1.54459	0.427413	-0.362822	-0.753554	-0.855622	7
P01_transcript_1340	1.32806	0.756108	-0.330683	-0.782307	-0.971181	7
P01_transcript_1342	-0.801461	0.68167	1.33767	-1.03439	-0.18349	2
P01_transcript_1343	-0.24898	-0.464493	-0.157704	1.72359	-0.852415	10
P01_transcript_1344	1.30149	0.675137	-0.0572024	-0.909912	-1.00951	7
P01_transcript_1348	0.768652	0.725681	0.645532	-0.772997	-1.36687	3
P01_transcript_1350	0.65752	1.2413	-0.524787	-0.0516184	-1.32241	12
P01_transcript_1351	0.209782	-0.515218	1.50542	-0.00657941	-1.1934	8
P01_transcript_1352	1.74092	-0.0800803	-0.384495	-0.652344	-0.624005	9
P01_transcript_1355	0.631152	1.45357	-0.637376	-0.591162	-0.856185	12
P01_transcript_1361	-0.233443	-0.42737	-0.332236	-0.760338	1.75339	5
P01_transcript_1362	0.395365	-0.0844469	1.47014	-1.10165	-0.679414	8
P01_transcript_1364	0.915817	0.498453	-1.26938	-0.87587	0.730984	7
P01_transcript_1366	1.35328	0.671449	-0.191004	-0.92025	-0.913477	7
P01_transcript_1371	-1.21572	-0.454758	1.21117	0.839082	-0.379775	1
P01_transcript_1372	1.55483	0.457303	-0.662	-0.783947	-0.566184	7
P01_transcript_1375	1.73994	-0.39787	-0.605712	-0.0712602	-0.665096	9
P01_transcript_1379	-0.430259	-0.455568	1.17689	0.898482	-1.18954	1
P01_transcript_1383	1.61945	0.327586	-0.583779	-0.677899	-0.68536	7
P01_transcript_1385	-0.222701	1.77421	-0.522649	-0.506213	-0.522649	6
P01_transcript_1388	-0.309854	0.649352	-0.838397	1.40162	-0.902717	10
P01_transcript_1389	-1.2853	0.69427	1.19153	0.064407	-0.664908	2
P01_transcript_1390	1.19468	-0.523588	0.108405	0.606003	-1.3855	3
P01_transcript_1396	1.28105	0.0810841	0.619249	-1.04508	-0.936301	3
P01_transcript_1397	0.521921	1.2922	-0.0349573	-0.402822	-1.37634	12
P01_transcript_1401	0.087447	1.493	0.136503	-0.490556	-1.22639	12
P01_transcript_1407	1.44602	-0.27169	-1.19229	0.46367	-0.445707	9
P01_transcript_1408	-0.39808	1.78734	-0.418185	-0.502626	-0.468447	6
P01_transcript_1411	-0.802218	-0.402123	0.680655	1.40077	-0.877089	1
P01_transcript_1412	-1.10452	0.962512	0.28402	0.867838	-1.00985	1
P01_transcript_1414	0.80658	1.26221	-0.697973	-0.279495	-1.09132	12
P01_transcript_1421	0.62346	1.28733	-0.675415	-0.0115456	-1.22383	12
P01_transcript_1423	-0.474616	-0.410884	1.786	-0.523352	-0.377143	8
P01_transcript_1424	1.03614	0.774968	-1.38821	0.18179	-0.604687	7
P01_transcript_1425	-0.652066	-0.651635	-0.485833	1.70499	0.0845415	11
P01_transcript_1432	-0.588675	-0.260046	0.929052	1.12591	-1.20624	1
P01_transcript_1433	0.430705	0.0836915	-0.695388	1.37649	-1.1955	10
P01_transcript_1434	-0.517825	-0.550704	-0.242078	-0.465218	1.77582	5
P01_transcript_1440	-0.91193	-0.292246	-0.0882348	-0.412102	1.70451	5
P01_transcript_1441	-0.474451	0.95465	1.14798	-0.482289	-1.14589	2
P01_transcript_1445	0.708117	0.0541236	1.2268	-0.91559	-1.07345	3
P01_transcript_1447	0.327348	1.58716	-0.609578	-0.37793	-0.927005	12
P01_transcript_1450	-0.56891	-0.662196	-0.536125	0.0502934	1.71694	4
P01_transcript_1454	0.732635	1.14286	0.177959	-0.934283	-1.11918	12
P01_transcript_1456	-0.357695	-0.750378	-0.594049	1.71924	-0.0171217	11
P01_transcript_1459	0.240543	0.77331	0.789261	-1.64169	-0.161425	2
P01_transcript_1460	-0.30937	1.7831	-0.506241	-0.466867	-0.500617	6
P01_transcript_1461	-0.829659	-0.55174	-0.301997	-0.0240778	1.70747	4
P01_transcript_1462	-0.845356	0.398094	-0.560325	1.57741	-0.569826	10
P01_transcript_1465	0.974805	1.12496	-0.688673	-0.309076	-1.10201	12
P01_transcript_1466	0.284148	-0.769851	0.808066	0.983733	-1.3061	1
P01_transcript_1467	1.54959	0.369575	-0.333109	-0.576897	-1.00916	7
P01_transcript_1468	0.501522	-0.111024	1.07578	0.133994	-1.60028	3
P01_transcript_1474	-0.133573	1.74159	-0.347634	-0.500044	-0.760341	6
P01_transcript_1480	0.901	0.964725	0.219497	-0.909851	-1.17537	3
P01_transcript_1482	1.70276	0.0690193	-0.409239	-0.674013	-0.688529	9
P01_transcript_1484	-0.0339526	1.50071	0.156182	-0.361256	-1.26168	6
P01_transcript_1487	0.558961	1.34944	-0.416407	-0.2074	-1.28459	12
P01_transcript_1491	1.081	-0.442613	1.02142	-0.502196	-1.1576	3
P01_transcript_1493	-1.03912	-0.440591	1.63295	0.0780396	-0.231276	8
P01_transcript_1494	-0.509415	-0.986991	-0.159192	0	1.6556	4
P01_transcript_1495	0.355824	0.107914	1.1433	-0.00874976	-1.59829	2
P01_transcript_1498	1.75825	-0.124461	-0.578291	-0.556178	-0.499318	9
P01_transcript_1500	1.58819	0.368276	-0.591229	-0.508669	-0.856572	7
P01_transcript_1502	-1.22888	-0.805126	0.419042	1.23291	0.382048	11
P01_transcript_1504	-0.51791	-0.510338	1.78391	-0.336187	-0.419477	8
P01_transcript_1507	0.264231	-0.590634	-0.580919	-0.736349	1.64367	5
P01_transcript_1512	1.23189	0.894135	-0.42806	-0.678381	-1.01958	7
P01_transcript_1513	-0.447214	-0.447214	-0.447214	-0.447214	1.78885	5
P01_transcript_1514	0.372205	0.56247	-1.25694	1.13921	-0.816949	10
P01_transcript_1522	-0.31931	-0.364576	-0.507975	-0.586613	1.77847	5
P01_transcript_1527	1.74069	-0.182675	-0.362716	-0.810622	-0.384672	9
P01_transcript_1528	-0.854021	-0.553666	-0.296133	0.00784059	1.69598	4
P01_transcript_1531	-0.849388	1.61506	-0.595418	-0.473137	0.302883	6
P01_transcript_1534	0.0297977	0.608562	-0.463011	1.21598	-1.39133	10
P01_transcript_1535	1.70285	-0.397704	-0.809812	0.03841	-0.53374	9
P01_transcript_1536	0.257507	1.4342	-0.782753	-1.10677	0.19782	6
P01_transcript_1537	1.78885	-0.447214	-0.447214	-0.447214	-0.447214	9
P01_transcript_1540	-0.483656	1.77668	-0.616266	-0.319755	-0.357005	6
P01_transcript_1548	1.65184	0.246097	-0.562239	-0.631028	-0.704669	7
P01_transcript_1550	1.54193	0.38288	-0.425523	-1.04193	-0.457354	7
P01_transcript_1551	1.27174	-0.182225	0.767216	-0.792123	-1.06461	3
P01_transcript_1562	-0.432721	1.75122	-0.127702	-0.493725	-0.697072	6
P01_transcript_1563	-0.17404	0.202412	0.0594552	1.35633	-1.44415	10
P01_transcript_1567	1.47243	0.421531	-0.851845	-0.0819644	-0.960155	7
P01_transcript_1573	-0.488583	-0.468538	-0.385125	-0.44526	1.78751	5
P01_transcript_1579	1.57877	-0.0416248	0.17641	-0.799791	-0.913764	9
P01_transcript_1583	1.43819	0.112397	0.320425	-0.753868	-1.11714	3
P01_transcript_1587	-0.892226	-0.586566	-0.198276	-0.00238086	1.67945	4
P01_transcript_1588	-0.447938	-1.24237	1.21919	0.809345	-0.338234	1
P01_transcript_1598	1.42363	0.650987	-0.708162	-0.444059	-0.922395	7
P01_transcript_1599	-0.447242	-0.447128	-0.447356	-0.447128	1.78885	5
P01_transcript_1600	1.60446	0.168445	-0.130497	-0.695622	-0.946788	7
P01_transcript_1602	1.05569	0.862262	-0.122075	-0.390726	-1.40515	3
P01_transcript_1605	-0.693196	-0.662103	-0.351954	1.71961	-0.012363	11
P01_transcript_1607	-0.775066	-0.562663	-0.0704981	-0.3172	1.72543	5
P01_transcript_1608	1.20963	0.793489	-0.054466	-0.921466	-1.02719	3
P01_transcript_1609	-0.0795903	-0.575152	-0.680271	-0.406962	1.74198	5
P01_transcript_1611	1.68329	0.143775	-0.477938	-0.613836	-0.73529	9
P01_transcript_1612	-0.356367	-0.407277	-0.61611	1.77976	-0.400004	10
P01_transcript_1617	1.12855	1.00053	-0.403915	-0.670165	-1.055	12
P01_transcript_1620	1.16964	0.36589	0.509376	-1.29429	-0.750613	3
P01_transcript_1624	1.5061	0.481794	-0.342587	-0.702945	-0.942361	7
P01_transcript_1629	-0.574194	0.721306	-0.538561	1.37542	-0.983969	10
P01_transcript_1635	-0.147932	0.1391	0.972595	0.646925	-1.61069	1
P01_transcript_1636	-1.46101	0.379712	0.519066	1.08541	-0.523181	1
P01_transcript_1637	1.37756	0.725966	-0.483429	-0.689108	-0.930987	7
P01_transcript_1638	-0.897484	-0.546856	-0.691414	0.806444	1.32931	4
P01_transcript_1643	0.00907049	-0.440675	-1.38174	1.26193	0.55141	11
P01_transcript_1644	-0.634758	-0.63299	-0.63299	1.65369	0.247047	11
P01_transcript_1652	1.71248	0.0429131	-0.624623	-0.431009	-0.699757	9
P01_transcript_1653	0.222173	1.2866	-0.892408	0.500818	-1.11718	12
P01_transcript_1656	1.35827	0.498586	-0.510673	-0.0649672	-1.28121	7
P01_transcript_1657	1.14043	0.927565	-0.466651	-0.388901	-1.21245	12
P01_transcript_1659	1.67175	0.192766	-0.543599	-0.650845	-0.670071	9
P01_transcript_1662	-0.673563	-0.665235	0.0179459	1.71663	-0.395777	10
P01_transcript_1666	1.51785	0.262425	-1.0011	0.0113394	-0.790515	7
P01_transcript_1667	-0.569795	1.28621	-1.34932	0.32109	0.31181	6
P01_transcript_1668	-0.477121	-0.584855	-0.365822	1.78094	-0.353147	10
P01_transcript_1669	0.145172	0.449515	0.839075	0.2943	-1.72806	2
P01_transcript_1670	-0.556685	-0.60676	-0.541377	1.74	-0.035182	11
P01_transcript_1673	-0.125167	-0.0533696	1.56447	-0.157476	-1.22846	2
P01_transcript_1674	1.18357	0.280846	-1.2777	0.566322	-0.753038	7
P01_transcript_1678	1.68113	0.170109	-0.588967	-0.605597	-0.656678	9
P01_transcript_1680	0.621408	1.1741	-0.932677	0.273293	-1.13612	12
P01_transcript_1682	0.862008	0.681951	0.36711	-0.310932	-1.60014	3
P01_transcript_1683	-0.51106	0.78125	1.33155	-0.610295	-0.991448	2
P01_transcript_1684	-0.972867	1.53776	-0.717882	0.360902	-0.207911	6
P01_transcript_1686	1.68367	-0.0252194	-0.192094	-0.571011	-0.89535	9
P01_transcript_1692	-0.98966	-0.660727	-0.106656	0.161221	1.59582	4
P01_transcript_1694	-0.000262674	0.560546	-0.395587	1.2435	-1.40819	10
P01_transcript_1695	-0.592769	-0.573729	-0.592526	1.72251	0.0365156	11
P01_transcript_1696	1.29072	0.834646	-0.431853	-0.754734	-0.938775	7
P01_transcript_1697	-0.810442	-0.319647	-0.0427873	1.7159	-0.543022	10
P01_transcript_1699	1.35316	0.788983	-0.608044	-0.763216	-0.770879	7
P01_transcript_1708	1.71075	-0.123626	-0.191443	-0.543866	-0.851819	9
P01_transcript_1711	1.70618	-0.199907	-0.227801	-0.939098	-0.339377	9
P01_transcript_1712	1.72795	0.0124592	-0.526331	-0.610499	-0.603578	9
P01_transcript_1714	0.406687	0.0838888	-0.387744	1.30356	-1.40639	10
P01_transcript_1715	0.194347	1.36043	-0.249163	0.120844	-1.42646	12
P01_transcript_1718	-0.79129	-0.58252	-0.338106	1.70886	0.00305517	11
P01_transcript_1719	-0.454865	-0.415974	-0.458062	-0.45966	1.78856	5
P01_transcript_1722	1.70949	0.0755351	-0.608462	-0.519088	-0.657473	9
P01_transcript_1724	0.181322	0.331402	0.432477	0.796958	-1.74216	1
P01_transcript_1725	-0.79024	-0.623656	-0.772342	1.10413	1.08211	4
P01_transcript_1727	-0.839787	-0.581619	1.70628	-0.189916	-0.0949582	8
P01_transcript_1728	-0.631906	1.67119	-0.631906	-0.607141	0.199766	6
P01_transcript_1729	-0.267339	1.77825	-0.536719	-0.530481	-0.443712	6
P01_transcript_1730	1.62194	0.157221	-0.249468	-0.527813	-1.00188	7
P01_transcript_1731	1.44202	0.0313483	-0.795598	0.38807	-1.06584	9
P01_transcript_1734	0.197935	1.58274	-0.127033	-1.017	-0.636642	6
P01_transcript_1735	-1.29071	0.0815185	0.280786	-0.489111	1.41752	4
P01_transcript_1736	0.0627318	1.13058	0.813399	-0.8571	-1.14961	2
P01_transcript_1738	1.36777	0.374702	0.141095	-0.62953	-1.25403	3
P01_transcript_1740	-0.55285	-0.374755	-0.349178	1.78227	-0.505484	10
P01_transcript_1743	0.921629	-0.16104	-0.797584	1.13381	-1.09681	10
P01_transcript_1757	0.599658	-0.644387	-1.34888	1.16297	0.230638	11
P01_transcript_1758	-0.43944	-0.372241	-0.296897	-0.663436	1.77201	5
P01_transcript_1760	1.29987	0.532945	-0.0519947	-0.422457	-1.35836	3
P01_transcript_1761	1.5137	0.47663	-0.674732	-0.374193	-0.941407	7
P01_transcript_1762	1.6546	0.233327	-0.555257	-0.590334	-0.742334	7
P01_transcript_1763	-1.02776	-0.480726	-0.364689	1.57894	0.294237	11
P01_transcript_1767	1.15885	0.75021	0.0241589	-0.631215	-1.30201	3
P01_transcript_1769	-1.20977	0.252589	0.584943	1.20131	-0.829072	1
P01_transcript_1773	1.67384	-0.153678	-0.247131	-0.247131	-1.0259	9
P01_transcript_1780	-1.38269	0.72492	0.401295	0.955503	-0.69903	1
P01_transcript_1781	0.35678	0.687271	0.739849	-1.68625	-0.097645	2
P01_transcript_1783	0.606704	1.04109	-1.56881	0.165138	-0.244118	12
P01_transcript_1786	-0.804853	-0.7376	-0.111191	-0.0183183	1.67196	4
P01_transcript_1790	1.06191	0.960816	-0.160675	-0.623021	-1.23903	12
P01_transcript_1795	0.287294	-0.59356	-0.187012	1.55211	-1.05883	10
P01_transcript_1796	1.72093	-0.0138785	-0.360841	-0.642748	-0.703466	9
P01_transcript_1797	0.662785	1.28219	-0.00345627	-0.84433	-1.09718	12
P01_transcript_1806	0.540421	1.38306	-0.0291865	-0.951857	-0.942442	12
P01_transcript_1808	1.15501	1.02361	-0.571872	-0.815888	-0.790861	12
P01_transcript_1814	-0.66885	-0.18154	-0.488569	1.7614	-0.42244	10
P01_transcript_1815	1.31631	0.0190706	0.236386	-0.0873698	-1.4844	3
P01_transcript_1817	0.98566	-0.610506	1.13239	-0.409469	-1.09808	3
P01_transcript_1819	-0.52274	-0.531049	-0.354723	-0.374389	1.7829	5
P01_transcript_1820	0.795135	0.257362	0.906104	-0.448997	-1.5096	3
P01_transcript_1827	1.6702	0.129343	-0.694837	-0.327966	-0.776744	9
P01_transcript_1828	0.555275	0.464147	0.34568	-1.78368	0.418583	3
P01_transcript_1831	-0.60898	-0.198718	1.27822	0.725232	-1.19576	1
P01_transcript_1832	0.969553	0.943601	0.0782644	-0.69522	-1.2962	3
P01_transcript_1834	0.728868	1.29762	-1.16903	-0.269539	-0.587916	12
P01_transcript_1835	0.670014	0.312201	1.01996	-0.548908	-1.45327	3
P01_transcript_1836	0.071744	-0.587525	-1.05289	-0.0252073	1.59388	5
P01_transcript_1846	-1.30899	-0.303654	0.780825	1.20289	-0.371068	1
P01_transcript_1859	1.1931	0.732911	0.0331941	-0.735677	-1.22353	3
P01_transcript_1860	-0.771757	-0.464215	0.574466	1.47968	-0.818179	1
P01_transcript_1861	1.44734	-0.252043	0.381884	-0.313145	-1.26404	3
P01_transcript_1862	0.909248	-0.293454	-0.192724	1.00512	-1.42819	10
P01_transcript_1864	-0.435791	1.78622	-0.537742	-0.399697	-0.412995	6
P01_transcript_1870	0.0818093	-0.718499	0.526425	1.31883	-1.20857	1
P01_transcript_1876	1.63731	-0.0234607	-0.109895	-0.455632	-1.04832	9
P01_transcript_1881	-0.575049	-0.563759	-0.569764	1.73951	-0.0309409	11
P01_transcript_1883	1.76381	-0.15642	-0.489104	-0.559143	-0.559143	9
P01_transcript_1884	-0.958141	-0.642168	-0.286234	1.57893	0.307609	11
P01_transcript_1885	1.74994	-0.12154	-0.382321	-0.608881	-0.637201	9
P01_transcript_1886	-0.643527	0.581765	-0.378774	1.44642	-1.00589	10
P01_transcript_1893	0.685037	1.37442	-0.628584	-1.04927	-0.381602	12
P01_transcript_1896	-0.684248	-0.444317	1.68841	0.124409	-0.684248	8
P01_transcript_1897	0.334856	1.6159	-0.576017	-0.688371	-0.686365	12
P01_transcript_1898	0.619947	1.29156	-0.819216	0.0369016	-1.12919	12
P01_transcript_1899	-1.07064	0.195451	-0.211738	-0.500571	1.58749	5
P01_transcript_1901	1.09679	1.06476	-0.483547	-0.734928	-0.943077	12
P01_transcript_1906	0.508252	-0.601636	-0.923121	1.51098	-0.494474	10
P01_transcript_1922	1.64523	-0.070259	0.0292746	-0.784559	-0.819688	9
P01_transcript_1923	1.76694	-0.295339	-0.282609	-0.639052	-0.549942	9
P01_transcript_1930	-0.401852	1.55597	-0.148123	0.163895	-1.1699	6
P01_transcript_1936	-0.080416	0.0317344	-0.797348	-0.801502	1.64753	5
P01_transcript_1938	1.6204	0.279584	-0.394066	-0.693899	-0.812015	7
P01_transcript_1939	-0.469126	-0.818139	0.69784	1.40148	-0.812057	1
P01_transcript_1940	-0.469873	-0.991954	-0.63599	0.740406	1.35741	4
P01_transcript_1943	0.729218	1.13054	-0.2943	-0.120085	-1.44537	12
P01_transcript_1944	1.64199	0.275145	-0.597627	-0.644963	-0.674549	7
P01_transcript_1945	-0.320178	1.45859	-0.185237	-1.27703	0.323858	6
P01_transcript_1950	-0.433152	1.78876	-0.457216	-0.441173	-0.457216	6
P01_transcript_1952	1.2282	0.807862	-0.719694	-0.181461	-1.1349	7
P01_transcript_1955	0.581168	1.48159	-0.515599	-0.726551	-0.820612	12
P01_transcript_1960	1.02576	1.05929	-0.378528	-0.516861	-1.18966	12
P01_transcript_1962	-0.60228	-0.293858	-0.283149	-0.588358	1.76764	5
P01_transcript_1965	-0.514811	-0.485868	-0.473913	-0.308433	1.78302	5
P01_transcript_1966	1.50261	0.290913	0.0110608	-0.78152	-1.02306	7
P01_transcript_1967	1.36346	0.746316	-0.565478	-0.582701	-0.9616	7
P01_transcript_1970	0.580679	1.43241	-0.762047	-0.273555	-0.977484	12
P01_transcript_1977	0.754129	0.769111	-1.53323	-0.489434	0.499423	7
P01_transcript_1978	-0.375443	0.334591	0.101156	1.33642	-1.39672	10
P01_transcript_1989	-0.338482	-0.621839	0.114888	-0.827917	1.67335	5
P01_transcript_1994	0.891069	0.743838	0.218926	-0.261175	-1.59266	3
P01_transcript_1998	1.45608	0.23945	-0.503089	0.0589294	-1.25137	7
P01_transcript_2001	-0.360525	-0.258797	-0.568051	-0.584328	1.7717	5
P01_transcript_2002	1.407	0.547748	-0.111722	-0.852655	-0.990368	7
P01_transcript_2003	-0.413248	-0.366521	-0.596242	1.78178	-0.405768	10
P01_transcript_2006	1.24784	0.874172	-0.445657	-0.644488	-1.03187	7
P01_transcript_2010	1.57171	0.381803	-0.464796	-0.571454	-0.91726	7
P01_transcript_2012	-0.539842	0.985253	0.901728	0.0396421	-1.38678	2
P01_transcript_2020	0.528604	0.279298	-0.298043	1.05346	-1.56332	10
P01_transcript_2024	1.72299	0.0156051	-0.467847	-0.586415	-0.68433	9
P01_transcript_2031	1.60454	0.328818	-0.498056	-0.577616	-0.857687	7
P01_transcript_2032	1.77768	-0.251187	-0.512706	-0.506894	-0.506894	9
P01_transcript_2036	-0.279172	-0.503037	1.49858	0.40559	-1.12196	1
P01_transcript_2037	-1.22592	-0.880967	0.348117	0.716298	1.04247	4
P01_transcript_2039	1.50304	0.13431	0.197534	-0.931966	-0.902916	3
P01_transcript_2040	0.400703	-0.0337763	1.24437	-0.101478	-1.50982	2
P01_transcript_2041	1.00933	1.08257	-0.795745	-1.058	-0.238156	12
P01_transcript_2044	-0.548843	-0.53612	0.214499	-0.786751	1.65721	5
P01_transcript_2045	1.5019	0.358226	-0.0647453	-0.891784	-0.903599	7
P01_transcript_2046	1.04799	0.896549	0.09852	-1.04578	-0.997281	3
P01_transcript_2050	-0.583819	1.732	0	-0.583819	-0.564358	6
P01_transcript_2051	-0.764421	-0.0990343	-0.613549	1.72304	-0.246038	10
P01_transcript_2053	0.746206	1.37133	-0.604949	-0.918609	-0.593981	12
P01_transcript_2054	1.52383	0.519775	-0.687685	-0.589629	-0.766291	7
P01_transcript_2055	-0.431568	-0.205875	-0.407714	-0.714142	1.7593	5
P01_transcript_2056	0.0938896	0.854874	-0.14233	0.804042	-1.61048	12
P01_transcript_2058	-0.605437	-0.583166	-0.584757	1.71705	0.0563123	11
P01_transcript_2061	-0.134624	-0.627834	0.76494	1.22403	-1.22651	1
P01_transcript_2062	-0.187692	-0.339503	1.75824	-0.629322	-0.60172	8
P01_transcript_2065	-0.40513	-0.451047	-0.463409	1.78829	-0.468707	10
P01_transcript_2066	0.966021	0.941187	-0.687177	0.0844337	-1.30447	12
P01_transcript_2067	0.881558	0.328324	-0.550341	0.809239	-1.46878	3
P01_transcript_2071	-0.250899	0.639389	-0.175745	-1.42446	1.21172	5
P01_transcript_2080	-0.0887105	-0.604588	0.767672	-1.26896	1.19458	5
P01_transcript_2082	-1.45768	-0.145698	0.123337	1.34972	0.130325	11
P01_transcript_2084	-0.717118	-0.674997	-0.717118	1.43634	0.672891	11
P01_transcript_2087	1.67005	0.197961	-0.577795	-0.592267	-0.697945	9
P01_transcript_2093	1.62031	0.14187	-0.194138	-0.574947	-0.993091	7
P01_transcript_2095	1.74018	-0.134762	-0.336904	-0.500961	-0.767555	9
P01_transcript_2098	1.49921	-0.05405	-0.286083	0.126117	-1.28519	9
P01_transcript_2104	1.6862	-0.144781	-0.555791	-0.905812	-0.0798154	9
P01_transcript_2109	1.63487	0.0718393	-0.475222	-0.204697	-1.02679	9
P01_transcript_2110	-0.413926	1.78372	-0.405391	-0.388322	-0.576082	6
P01_transcript_2111	-0.481132	-0.470504	-0.44297	-0.393214	1.78782	5
P01_transcript_2113	1.71863	0.0445854	-0.544832	-0.55806	-0.660328	9
P01_transcript_2118	1.11018	0.375965	0.606667	-0.861755	-1.23105	3
P01_transcript_2119	-0.0350574	-0.281102	-0.56735	1.70816	-0.824652	10
P01_transcript_2123	1.66153	0.176306	-0.382798	-0.688075	-0.766967	7
P01_transcript_2125	-0.296669	-0.87739	1.66549	-0.597544	0.106115	8
P01_transcript_2127	-0.498028	-0.551215	-0.54638	-0.170845	1.76647	5
P01_transcript_2129	1.6224	0.313552	-0.713724	-0.529984	-0.692248	7
P01_transcript_2132	1.02292	0.996805	-0.0659999	-1.13039	-0.823337	12
P01_transcript_2137	1.09014	0.409466	-0.566464	0.504938	-1.43808	7
P01_transcript_2138	1.56916	0.436862	-0.608138	-0.694653	-0.703227	7
P01_transcript_2140	1.18322	0.857386	-0.164833	-0.739831	-1.13594	7
P01_transcript_2141	-0.0186272	-0.326258	-0.645178	1.71709	-0.727025	10
P01_transcript_2144	0.816796	1.31362	-0.459448	-0.828646	-0.84232	12
P01_transcript_2146	-0.524174	-0.533213	-0.173653	-0.536226	1.76727	5
P01_transcript_2149	0.73675	-0.0583564	0.890497	0.061162	-1.63005	3
P01_transcript_2152	0.547616	1.46679	-0.507628	-1.03247	-0.474304	12
P01_transcript_2153	-0.728439	-0.689314	-0.662228	1.483	0.59698	11
P01_transcript_2157	0.560403	0.637361	0.941407	-0.839974	-1.2992	3
P01_transcript_2159	0.689939	0.77491	0.421508	-0.247961	-1.6384	3
P01_transcript_2162	0.358118	1.55366	-0.862821	-0.81021	-0.238745	6
P01_transcript_2163	1.57161	-0.37588	0.137968	-1.15693	-0.176764	9
P01_transcript_2165	-1.12383	-0.909894	1.23822	0.570212	0.22529	1
P01_transcript_2168	1.40989	0.569283	-0.154805	-0.912184	-0.912184	7
P01_transcript_2169	-0.541968	-1.11806	0.302869	-0.170998	1.52815	4
P01_transcript_2170	1.24312	0.276365	-1.05292	0.528561	-0.995123	7
P01_transcript_2171	-1.05973	-0.385666	1.13311	-0.679182	0.99147	8
P01_transcript_2173	1.5871	0.25286	-0.457301	-0.336251	-1.04641	7
P01_transcript_2174	-0.692997	0.940496	-1.36124	0.841497	0.272249	11
P01_transcript_2177	1.43903	0.612613	-0.505358	-0.546204	-1.00008	7
P01_transcript_2179	1.39359	0.595525	-0.186696	-1.04959	-0.752834	7
P01_transcript_2184	-1.03928	-0.838339	1.03204	-0.207482	1.05306	4
P01_transcript_2189	1.67879	-0.339567	-0.733852	-0.717759	0.112384	9
P01_transcript_2191	0.776019	0.69193	0.607841	-0.593426	-1.48236	3
P01_transcript_2194	-0.507501	-1.16761	1.18176	0.90276	-0.40941	1
P01_transcript_2198	-0.58771	-0.500677	-0.467446	-0.215842	1.77167	5
P01_transcript_2199	1.65393	0.203783	-0.549556	-0.834851	-0.473301	9
P01_transcript_2201	0.42685	0.975952	0.416489	-0.189596	-1.6297	3
P01_transcript_2203	1.77805	-0.316125	-0.549873	-0.556825	-0.355228	9
P01_transcript_2204	1.70732	-0.0140136	-0.275601	-0.753232	-0.664479	9
P01_transcript_2208	-0.567454	-0.3144	-0.554673	1.77649	-0.339961	10
P01_transcript_2210	-0.277115	-0.233206	-0.584479	1.75734	-0.66254	10
P01_transcript_2211	1.48084	0.553077	-0.660495	-0.933517	-0.439904	7
P01_transcript_2220	0.758769	1.35122	-0.427487	-0.828341	-0.854159	12
P01_transcript_2222	-0.404154	-0.404154	1.78414	-0.404154	-0.571679	8
P01_transcript_2230	0.978605	-0.332172	0.685512	0.221448	-1.55339	3
P01_transcript_2232	1.21125	0.00819203	0.503225	-1.49212	-0.230547	3
P01_transcript_2236	0.68108	-0.00799823	1.27787	-0.977014	-0.973938	2
P01_transcript_2239	-0.733249	0.196124	0.773656	1.06439	-1.30092	1
P01_transcript_2241	0.355169	-0.244808	-0.688223	-0.970694	1.54856	5
P01_transcript_2245	1.30768	0.851018	-0.741831	-0.632001	-0.784863	7
P01_transcript_2246	1.56426	-0.637661	0.448355	-0.697442	-0.677515	9
P01_transcript_2255	-0.718903	-0.569344	1.68424	0.151259	-0.54725	8
P01_transcript_2258	1.70653	0.0905988	-0.554632	-0.617442	-0.625055	9
P01_transcript_2259	1.17841	0.988649	-0.651993	-0.5827	-0.932362	12
P01_transcript_2263	1.08248	0.790747	0.160039	-0.781856	-1.25141	3
P01_transcript_2264	-0.0654451	0.180698	0.948085	0.58611	-1.64945	1
P01_transcript_2283	1.10234	0.898501	-0.0228294	-0.887087	-1.09092	3
P01_transcript_2289	1.12193	0.95363	-0.723412	-0.232021	-1.12013	12
P01_transcript_2296	1.63344	0.29577	-0.611306	-0.692484	-0.625424	7
P01_transcript_2297	1.71719	0.0359071	-0.456575	-0.625696	-0.670827	9
P01_transcript_2299	0.903073	0.931622	0.222676	-0.754306	-1.30306	3
P01_transcript_2300	-0.959346	0.136069	1.25645	0.616678	-1.04985	1
P01_transcript_2302	-0.594425	-0.601621	1.42777	0.66495	-0.896674	1
P01_transcript_2307	-0.7616	-0.547943	-0.639948	1.61112	0.338375	11
P01_transcript_2308	-0.742773	-0.0669713	-0.121766	-0.757994	1.6895	5
P01_transcript_2314	1.55871	0.3317	-0.525009	-0.327307	-1.03809	7
P01_transcript_2315	1.71943	-0.805671	-0.551684	-0.29179	-0.0702895	9
P01_transcript_2317	-0.640641	-0.621708	-0.497779	1.71859	0.041539	11
P01_transcript_2319	0.723298	1.37943	-0.95837	-0.591555	-0.552806	12
P01_transcript_2323	0.968001	-0.47588	-0.883545	1.19051	-0.799088	10
P01_transcript_2325	-0.404618	-0.480638	-0.294127	-0.598435	1.77782	5
P01_transcript_2326	1.14377	1.00289	-0.522307	-1.0289	-0.595451	12
P01_transcript_2335	-0.666169	-0.693151	0.351672	1.60936	-0.60171	10
P01_transcript_2336	1.13324	0.723588	0.0535991	-0.528334	-1.38209	3
P01_transcript_2338	0.311757	-0.28603	-1.01245	1.56787	-0.58114	10
P01_transcript_2343	0.140774	1.24156	0.294249	-0.1503	-1.52628	12
P01_transcript_2344	-0.537186	1.66409	-0.562755	0.200835	-0.764985	6
P01_transcript_2345	1.52231	0.263972	-0.103743	-0.535773	-1.14677	7
P01_transcript_2349	1.48595	0.497118	-0.290706	-0.727306	-0.965058	7
P01_transcript_2350	1.38426	0.386322	0.0801267	-0.597008	-1.2537	3
P01_transcript_2351	0.0327053	1.72353	-0.591001	-0.572133	-0.593098	6
P01_transcript_2352	-0.499591	-0.49691	-0.354697	-0.434539	1.78574	5
P01_transcript_2353	-0.309913	-0.187432	1.73622	-0.410943	-0.827935	8
P01_transcript_2354	1.78772	-0.385237	-0.467494	-0.467494	-0.467494	9
P01_transcript_2356	1.4392	0.638726	-0.871141	-0.473662	-0.733128	7
P01_transcript_2357	-0.616627	-0.614015	-0.411045	1.74988	-0.108197	11
P01_transcript_2358	-0.16661	0.0791275	1.60024	-0.395146	-1.11761	2
P01_transcript_2363	1.65325	0.24597	-0.586837	-0.637118	-0.675262	7
P01_transcript_2368	1.02798	1.06967	-0.285286	-0.712123	-1.10025	12
P01_transcript_2369	0.63325	-0.59023	1.36286	-0.252956	-1.15293	8
P01_transcript_2370	-0.740066	-0.617159	-0.209507	-0.16537	1.7321	4
P01_transcript_2371	0.163969	1.68377	-0.615324	-0.615324	-0.617087	6
P01_transcript_2374	1.78883	-0.439268	-0.44456	-0.452499	-0.452499	9
P01_transcript_2382	-0.515525	0.784918	-0.932021	-0.676142	1.33877	5
P01_transcript_2383	0.461811	-0.883692	0.236114	-1.11807	1.30384	5
P01_transcript_2385	0.622528	1.18643	0.256555	-0.978606	-1.0869	12
P01_transcript_2397	1.21898	0.912046	-1.04164	-0.588543	-0.500846	7
P01_transcript_2399	1.09741	1.06522	-0.462272	-0.821209	-0.879153	12
P01_transcript_2406	-0.381879	-0.828312	-0.33996	-0.186957	1.73711	5
P01_transcript_2407	0.8764	-0.628348	-1.2715	1.10192	-0.0784755	10
P01_transcript_2408	1.01468	0.963456	-0.0164808	-0.73807	-1.22358	12
P01_transcript_2409	1.21091	-0.170746	-0.854653	0.8445	-1.03001	9
P01_transcript_2410	0.193977	0.709736	0.826512	-0.0655241	-1.6647	2
P01_transcript_2411	-0.721219	-0.0534006	-0.743936	-0.181612	1.70017	5
P01_transcript_2414	1.65718	0.236591	-0.591999	-0.649323	-0.65245	7
P01_transcript_2418	-0.833432	1.71317	-0.174522	-0.566306	-0.138905	6
P01_transcript_2420	0.00388169	0.073752	0.584194	0.979479	-1.64131	1
P01_transcript_2423	0.598094	1.28089	-0.888498	0.105444	-1.09593	12
P01_transcript_2427	-0.852386	0.645005	1.44486	-0.573469	-0.664012	2
P01_transcript_2428	0.392106	-1.03615	0.15702	1.39011	-0.903086	10
P01_transcript_2429	-0.595724	0.00578713	-0.479105	-0.65798	1.72702	5
P01_transcript_2430	1.58282	0.408563	-0.624653	-0.725679	-0.641053	7
P01_transcript_2434	-0.300141	-1.20194	0.382346	-0.359954	1.47969	5
P01_transcript_2436	-0.437092	0.616879	-0.814141	-0.815161	1.44952	5
P01_transcript_2444	0.171331	-0.263587	1.63863	-0.672146	-0.874229	8
P01_transcript_2446	-0.978166	-0.805794	1.15277	-0.342358	0.973544	4
P01_transcript_2447	0.80668	1.33371	-0.550414	-0.75299	-0.836984	12
P01_transcript_2450	1.36086	0.543924	-0.164783	-1.2645	-0.475497	7
P01_transcript_2451	0.397637	-0.409674	-0.692966	1.56604	-0.861034	10
P01_transcript_2452	0.910667	0.937063	0.101185	-0.536722	-1.41219	3
P01_transcript_2454	1.31292	0.826967	-0.507901	-0.779216	-0.852772	7
P01_transcript_2455	0.849599	0.566073	0.27766	0.0039107	-1.69724	3
P01_transcript_2456	1.45402	0.624518	-0.625885	-0.882798	-0.569856	7
P01_transcript_2458	1.65958	0.0949695	-0.22615	-0.670253	-0.858142	9
P01_transcript_2459	-0.201664	-0.188527	0.494636	1.30308	-1.40752	1
P01_transcript_2460	-0.939086	-0.34577	1.39727	0.664855	-0.777273	1
P01_transcript_2461	1.27141	0.663537	-0.804887	0.00805619	-1.13812	7
P01_transcript_2464	0.111113	1.59699	-1.12581	-0.279356	-0.302942	6
P01_transcript_2466	-1.08007	-0.0859026	-0.465131	0.0157139	1.61539	4
P01_transcript_2467	-1.14602	-0.454211	0.294856	-0.225197	1.53058	4
P01_transcript_2469	-0.833858	-0.354072	1.21735	0.906411	-0.935834	1
P01_transcript_2470	0.852009	1.27151	-0.847348	-0.888132	-0.388036	12
P01_transcript_2471	-0.944104	-0.0378438	1.56554	0.20117	-0.784762	8
P01_transcript_2476	0.648549	0.744339	0.706651	-0.648549	-1.45099	3
P01_transcript_2484	0.72819	1.23767	-0.267603	-0.38854	-1.30971	12
P01_transcript_2485	1.10348	-0.124214	0.897664	-0.622515	-1.25442	3
P01_transcript_2487	0.284672	-0.13313	0.872428	0.631661	-1.65563	1
P01_transcript_2488	0.373167	0.595475	1.1362	-1.05679	-1.04805	2
P01_transcript_2494	0.950202	0.100589	-1.13218	-0.908475	0.989866	5
P01_transcript_2495	-1.13986	0.536916	1.43484	-0.354177	-0.47772	2
P01_transcript_2496	1.74157	-0.0438768	-0.515272	-0.576587	-0.605838	9
P01_transcript_2501	-0.638573	-0.63534	-0.421943	-0.0387994	1.73465	4
P01_transcript_2514	1.10193	0.844612	-1.35017	-0.108982	-0.487392	7
P01_transcript_2515	-0.765645	-0.679176	-0.40517	0.19113	1.65886	4
P01_transcript_2519	-0.28683	-0.326381	1.72339	-0.219766	-0.890412	8
P01_transcript_2525	-0.903293	-0.832991	-0.358025	1.33779	0.756516	11
P01_transcript_2528	-0.523739	-0.573233	1.76649	-0.17278	-0.496742	8
P01_transcript_2530	1.53387	0.50759	-0.663567	-0.688059	-0.689829	7
P01_transcript_2532	-0.449764	-0.467726	1.78828	-0.46593	-0.40486	8
P01_transcript_2535	0.680958	1.37467	-0.342729	-1.03269	-0.680208	12
P01_transcript_2537	-0.849338	-0.144321	-1.04011	1.24912	0.784642	11
P01_transcript_2538	0.353295	1.19254	0.316071	-0.374276	-1.48763	12
P01_transcript_2542	0.441508	1.40899	-0.0354981	-0.61472	-1.20028	12
P01_transcript_2546	1.41799	0.695587	-0.701244	-0.615647	-0.796684	7
P01_transcript_2547	0.419499	-0.58487	0.405485	1.16227	-1.40238	1
P01_transcript_2549	1.08641	-0.499665	1.08382	-0.836576	-0.833985	3
P01_transcript_2550	1.56292	0.145735	-0.0722935	-1.12801	-0.50835	9
P01_transcript_2557	-1.05625	-0.883009	0.486711	1.36376	0.0887881	11
P01_transcript_2562	1.72805	-0.00337922	-0.454928	-0.61544	-0.654301	9
P01_transcript_2567	0.748659	-0.231548	1.23404	-0.469517	-1.28164	3
P01_transcript_2569	0.520627	0.348519	-1.03757	-1.03757	1.20599	5
P01_transcript_2572	0.61671	0.775621	0.540824	-0.311962	-1.62119	3
P01_transcript_2574	0.834662	1.3061	-0.514721	-0.740531	-0.885508	12
P01_transcript_2580	0.645263	1.33438	-0.667474	-0.157756	-1.15441	12
P01_transcript_2586	-0.814701	0.245869	0.250036	1.41687	-1.09808	1
P01_transcript_2588	-1.27731	0.174875	-0.618967	0.374295	1.3471	4
P01_transcript_2590	0.0690044	0.182333	1.52465	-0.714221	-1.06176	2
P01_transcript_2591	1.20236	0.725232	-1.19009	-0.781124	0.043623	7
P01_transcript_2592	1.41017	-0.13829	-0.810264	0.553161	-1.01478	9
P01_transcript_2593	-0.592021	-0.615805	-0.527694	1.72968	0.00583804	11
P01_transcript_2595	1.26086	0.849442	-0.349314	-0.790669	-0.970316	7
P01_transcript_2597	-0.0616962	0.557049	0.384086	0.815602	-1.69504	1
P01_transcript_2599	-0.165304	-0.372331	0.861872	1.07049	-1.39473	1
P01_transcript_2600	-0.319788	1.40238	0.64198	-0.988516	-0.736052	2
P01_transcript_2602	-0.531717	-0.359863	1.78488	-0.407982	-0.485317	8
P01_transcript_2603	-0.488609	-0.477367	-0.488609	1.78482	-0.330236	10
P01_transcript_2607	0.0115536	0.0916741	-0.761783	1.59306	-0.934507	10
P01_transcript_2609	0.815293	0.295506	-0.0909249	0.656175	-1.67605	3
P01_transcript_2613	-0.477627	-0.372622	1.7872	-0.467994	-0.468957	8
P01_transcript_2614	-0.667855	1.23551	0.466199	-1.31559	0.281732	6
P01_transcript_2615	1.72805	0.00637474	-0.492326	-0.616879	-0.625215	9
P01_transcript_2616	1.77768	-0.254809	-0.477967	-0.539226	-0.505679	9
P01_transcript_2617	-0.482444	-0.46268	-0.475615	1.78687	-0.366133	10
P01_transcript_2618	1.51689	0.142963	0.0670086	-0.560881	-1.16598	3
P01_transcript_2620	-0.525234	-0.441614	-0.0865292	1.74464	-0.691264	10
P01_transcript_2623	-0.445815	-0.445815	-0.44917	-0.448052	1.78885	5
P01_transcript_2632	0.153279	1.68607	-0.550298	-0.644528	-0.644528	6
P01_transcript_2633	0.444191	-0.824737	-0.127553	-0.966022	1.47412	5
P01_transcript_2634	1.28378	0.562672	-1.08249	-0.916633	0.152669	7
P01_transcript_2636	-0.5274	-0.450199	-0.470515	1.78454	-0.336431	10
P01_transcript_2638	-0.330321	-0.608836	0.192771	1.63899	-0.892607	10
P01_transcript_2642	1.73649	-0.18138	-0.211114	-0.627396	-0.716599	9
P01_transcript_2643	1.31283	0.341682	-0.644721	0.280667	-1.29046	7
P01_transcript_2645	-0.647957	-0.263982	0.939137	1.13272	-1.15992	1
P01_transcript_2654	0.516785	1.24351	0.197024	-0.637907	-1.31942	12
P01_transcript_2664	1.0058	0.901679	0.0536893	-0.627462	-1.3337	3
P01_transcript_2666	0.25764	0.973726	0.15913	0.303105	-1.6936	3
P01_transcript_2668	0.650354	1.18231	0.194779	-1.22105	-0.806395	12
P01_transcript_2669	1.38717	0.714914	-0.46761	-0.745692	-0.888783	7
P01_transcript_2677	1.40143	0.55874	-0.858241	-0.986913	-0.115016	7
P01_transcript_2679	0.325208	-0.0729638	-0.143329	1.33523	-1.44414	10
P01_transcript_2680	-0.639184	-0.206014	1.63474	0.136698	-0.926245	8
P01_transcript_2682	-0.0780524	-0.221148	1.71529	-0.71548	-0.700613	8
P01_transcript_2685	1.45207	0.494634	-0.419404	-0.373406	-1.1539	7
P01_transcript_2686	1.09451	1.08197	-0.666665	-0.601271	-0.908535	12
P01_transcript_2687	-0.0548249	-0.142685	-0.617132	1.68481	-0.87017	10
P01_transcript_2692	1.34897	0.269795	-0.271581	0.076829	-1.42402	3
P01_transcript_2693	0.145102	0.301366	-0.513438	1.37927	-1.3123	10
P01_transcript_2694	1.06909	0.858195	-0.921744	0.115851	-1.12139	12
P01_transcript_2695	1.37799	0.0486553	0.496111	-0.915763	-1.00699	3
P01_transcript_2696	1.23906	0.659738	0.0550933	-0.734475	-1.21942	3
P01_transcript_2699	1.27986	0.691309	-0.0930499	-0.702726	-1.1754	3
P01_transcript_2700	-0.261908	-1.01252	0.67306	-0.76524	1.36661	5
P01_transcript_2701	-0.520137	-0.289376	1.78114	-0.510718	-0.460907	8
P01_transcript_2707	1.4313	0.678931	-0.656082	-0.690355	-0.763797	7
P01_transcript_2711	-0.740475	-0.492802	1.43845	0.645297	-0.850469	1
P01_transcript_2713	-1.37522	-0.557408	0.391107	0.29277	1.24875	4
P01_transcript_2716	1.44145	-0.00533871	-0.832838	-1.02503	0.421758	9
P01_transcript_2718	0.022756	-0.213461	-0.516462	1.66453	-0.957359	10
P01_transcript_2724	1.59536	0.336134	-0.388794	-0.752113	-0.790582	7
P01_transcript_2729	-0.611552	1.24068	0.931831	-0.7728	-0.788157	2
P01_transcript_2733	-0.257432	0.0634686	1.23678	0.442003	-1.48482	1
P01_transcript_2734	-0.456676	-0.438216	-0.453923	-0.43998	1.78879	5
P01_transcript_2735	1.38041	0.318556	0.262669	-0.980816	-0.980816	3
P01_transcript_2738	1.74674	-0.0763922	-0.468637	-0.574411	-0.627298	9
P01_transcript_2740	1.60207	0.275809	-0.392269	-0.519286	-0.966321	7
P01_transcript_2741	-0.235109	0.125138	1.31964	-1.45805	0.248381	8
P01_transcript_2742	-0.846	0.813568	1.12626	0.0677731	-1.1616	2
P01_transcript_2744	-1.3295	1.20544	-0.601953	0.0860298	0.63999	6
P01_transcript_2754	1.30013	0.843413	-0.744428	-0.880376	-0.518736	7
P01_transcript_2758	-0.326541	-0.657216	0.417477	1.5335	-0.967223	1
P01_transcript_2761	-0.708458	0.439571	1.19479	0.388132	-1.31404	2
P01_transcript_2763	-0.61453	-0.613161	-0.535446	1.71983	0.0433081	11
P01_transcript_2764	-0.963363	0.711806	0.683604	-1.21718	0.78513	2
P01_transcript_2769	1.49154	0.522038	-0.372884	-0.725944	-0.914746	7
P01_transcript_2770	-0.642309	-0.420456	-0.306413	-0.406155	1.77533	5
P01_transcript_2775	-1.31437	0.75384	-0.409529	1.21507	-0.245013	10
P01_transcript_2779	-0.445184	1.78885	-0.443561	-0.450051	-0.450051	6
P01_transcript_2784	1.69925	-0.556072	-0.579186	0.11095	-0.674947	9
P01_transcript_2787	-0.0138722	0.329917	1.21352	0.0253319	-1.55489	2
P01_transcript_2788	0.11788	1.46905	0.282837	-0.934882	-0.934882	12
P01_transcript_2789	1.27167	-0.690613	0.814036	-0.330052	-1.06504	3
P01_transcript_2790	1.75519	-0.105563	-0.527672	-0.547945	-0.57401	9
P01_transcript_2792	-0.548447	-0.868323	0.462422	1.54394	-0.589596	1
P01_transcript_2800	-0.525917	-0.523184	-0.537532	1.76852	-0.181888	11
P01_transcript_2802	0.780239	0.733262	0.596603	-0.686713	-1.42339	3
P01_transcript_2803	-0.0487714	-0.231664	1.707	-0.634028	-0.792536	8
P01_transcript_2809	1.78851	-0.413351	-0.458635	-0.45715	-0.459377	9
P01_transcript_2812	-0.0874448	-0.551841	-0.497497	-0.613596	1.75038	5
P01_transcript_2813	-0.33	0.963431	1.1522	-1.03614	-0.749491	2
P01_transcript_2814	-0.231959	-0.370045	-0.515561	1.76688	-0.649312	10
P01_transcript_2815	0.748725	-0.611658	1.06875	0.170408	-1.37623	3
P01_transcript_2824	-0.452015	-0.464448	-0.436768	-0.435497	1.78873	5
P01_transcript_2826	-0.527708	-0.182452	-0.552971	1.76838	-0.505252	10
P01_transcript_2827	-0.590257	0.191388	-0.644712	1.67392	-0.630334	10
P01_transcript_2828	1.71086	-0.0226687	-0.299987	-0.596867	-0.791335	9
P01_transcript_2829	-0.660999	-0.659849	-0.249021	1.74239	-0.172516	11
P01_transcript_2830	-0.111767	-0.281376	-0.967924	-0.330705	1.69177	5
P01_transcript_2831	1.11088	-0.535976	0.0965655	0.723493	-1.39496	3
P01_transcript_2832	-0.708726	0.270965	-0.0359634	-1.04976	1.52348	5
P01_transcript_2833	-0.898023	-0.281195	-0.0325059	1.69657	-0.484846	10
P01_transcript_2837	0.919687	0.685336	0.549583	-0.902254	-1.25235	3
P01_transcript_2838	1.23771	0.549447	0.244685	-0.870833	-1.16101	3
P01_transcript_2839	1.50208	0.0243919	-0.905902	0.293837	-0.914411	9
P01_transcript_2841	1.68831	-0.127571	-0.972298	-0.380415	-0.208021	9
P01_transcript_2845	1.73525	-0.25223	-0.398347	-0.840955	-0.243718	9
P01_transcript_2846	-1.32412	-0.673216	0.118712	1.02532	0.853299	4
P01_transcript_2848	-0.797541	-0.576188	0.808944	1.3355	-0.770711	1
P01_transcript_2852	-0.542001	0.215669	1.66289	-0.642605	-0.693954	8
P01_transcript_2856	1.5584	0.446229	-0.610164	-0.579554	-0.814913	7
P01_transcript_2857	-0.580998	-0.0860738	0.0753145	1.61388	-1.02213	10
P01_transcript_2862	1.5476	0.184596	-0.641794	-1.07645	-0.013952	9
P01_transcript_2867	-0.703427	-0.402629	-0.711016	0.138257	1.67882	4
P01_transcript_2868	-0.0354438	1.71258	-0.736264	-0.671821	-0.269051	6
P01_transcript_2870	1.54586	0.424816	-0.862169	-0.364338	-0.744165	7
P01_transcript_2871	-0.866143	-0.0529582	1.50992	0.334116	-0.924934	1
P01_transcript_2872	1.70042	-0.922857	-0.4094	-0.287864	-0.0802959	9
P01_transcript_2883	-0.588728	-0.517994	0.543023	-0.928797	1.4925	5
P01_transcript_2884	1.61824	0.330718	-0.694326	-0.589932	-0.664698	7
P01_transcript_2888	0.336836	0.339972	0.742983	0.34154	-1.76133	3
P01_transcript_2889	-0.498285	-0.496831	-0.498285	1.78146	-0.28806	10
P01_transcript_2895	0.205584	-0.0690284	1.46307	-0.283582	-1.31604	2
P01_transcript_2898	1.75464	-0.108065	-0.486644	-0.577873	-0.58206	9
P01_transcript_2899	-0.249807	-0.54849	-0.877343	1.69314	-0.0174986	11
P01_transcript_2903	1.72221	-0.0965286	-0.643916	-0.23779	-0.743976	9
P01_transcript_2905	1.69793	0.119777	-0.576226	-0.616692	-0.624785	9
P01_transcript_2906	-0.531183	-0.512298	-0.517448	1.77278	-0.211855	10
P01_transcript_2908	1.68359	0.117497	-0.477969	-0.506704	-0.81641	9
P01_transcript_2909	-0.549482	-0.549482	-0.549482	1.75576	-0.107315	11
P01_transcript_2917	1.43895	0.418693	0.00564847	-1.02696	-0.836327	7
P01_transcript_2922	-0.300425	-0.833041	0.932598	-0.977962	1.17883	5
P01_transcript_2923	0.57372	0.0515845	-0.520878	1.24998	-1.35441	10
P01_transcript_2924	0.195283	0.79401	1.0844	-0.984834	-1.08885	2
P01_transcript_2927	1.37575	0.522964	-0.847439	0.00496914	-1.05624	7
P01_transcript_2930	1.48896	0.585803	-0.634906	-0.711843	-0.728015	7
P01_transcript_2932	-0.462142	-0.837411	1.3492	0.77004	-0.819682	1
P01_transcript_2941	-0.570891	-0.595524	-0.481593	1.75393	-0.105926	11
P01_transcript_2943	-0.101943	1.74947	-0.44996	-0.530242	-0.667328	6
P01_transcript_2945	0.673307	1.25279	-1.05288	0.0570287	-0.930243	12
P01_transcript_2947	-0.29239	1.62398	0.23235	-0.770661	-0.793279	6
P01_transcript_2950	-0.825407	-0.823163	-0.521552	1.00028	1.16984	4
P01_transcript_2951	1.42346	0.425923	-0.102379	-1.23117	-0.515832	7
P01_transcript_2955	-0.280249	0.683106	1.35004	-0.657507	-1.0954	2
P01_transcript_2956	0.0741177	-0.89655	-0.904642	1.52721	0.19986	11
P01_transcript_2957	-0.343071	0.714341	0.771407	0.459219	-1.6019	2
P01_transcript_2960	1.75026	-0.0911212	-0.577059	-0.611182	-0.470898	9
P01_transcript_2962	-0.192506	1.59169	0.185463	-0.528216	-1.05643	6
P01_transcript_2984	0.780899	1.32082	-0.367147	-0.92412	-0.810452	12
P01_transcript_2985	0.467792	0.23046	-0.579826	1.24172	-1.36015	10
P01_transcript_2987	1.63644	0.161266	-0.728668	-0.22332	-0.845716	9
P01_transcript_2988	-0.513397	-0.531069	-0.759344	1.69277	0.111044	11
P01_transcript_2989	1.53697	0.4978	-0.601138	-0.738024	-0.695608	7
P01_transcript_2999	1.26318	0.78885	-0.181706	-0.933339	-0.936988	7
P01_transcript_3000	-0.72194	-0.729239	-0.739668	1.09568	1.09516	4
P01_transcript_3001	1.05006	1.06455	-0.54267	-1.12812	-0.443817	12
P01_transcript_3002	-0.0116176	-0.517812	1.68538	-0.243969	-0.911981	8
P01_transcript_3011	1.458	0.637314	-0.643405	-0.719542	-0.732366	7
P01_transcript_3015	-0.534299	-0.540356	-0.52957	-0.16104	1.76527	5
P01_transcript_3016	-0.6816	-0.434798	-0.585205	1.7329	-0.0312923	11
P01_transcript_3017	1.66192	0.207083	-0.480091	-0.687064	-0.701848	7
P01_transcript_3020	-0.0273628	0.5706	0.203212	0.921723	-1.66817	1
P01_transcript_3022	-0.419566	-0.572693	-0.830455	0.154658	1.66806	4
P01_transcript_3025	-0.470421	1.32564	-0.199781	-1.26758	0.612138	6
P01_transcript_3030	1.38932	0.559823	-1.14695	-0.157024	-0.645162	7
P01_transcript_3031	0.488458	1.40472	-0.448889	-0.200767	-1.24352	12
P01_transcript_3032	-0.683766	-0.681528	-0.377974	1.70997	0.033293	11
P01_transcript_3037	0.221927	0.94238	-0.0143627	0.520764	-1.67071	12
P01_transcript_3039	-1.01205	1.03987	0.745343	0.334524	-1.10769	2
P01_transcript_3043	1.38632	0.134655	-0.749977	-1.16019	0.389193	9
P01_transcript_3045	0.0764368	-0.292467	-0.320503	1.6214	-1.08487	10
P01_transcript_3051	-0.580998	-0.584605	-0.481821	1.75418	-0.106751	11
P01_transcript_3055	-0.523794	0.7571	0.973251	0.256179	-1.46274	2
P01_transcript_3058	1.11735	0.724843	-0.925393	0.230632	-1.14743	7
P01_transcript_3059	-0.965768	0.619902	0.257155	-1.09866	1.18737	5
P01_transcript_3061	-0.53067	-0.529262	-0.53067	1.76784	-0.177234	11
P01_transcript_3069	0.0471009	-0.772147	0.533553	1.34045	-1.14895	1
P01_transcript_3070	0.949674	-0.634477	-1.41839	0.357659	0.745531	9
P01_transcript_3072	-0.937588	0.814221	0.268004	1.01756	-1.1622	1
P01_transcript_3075	-0.15828	0.0201729	-0.848813	1.66969	-0.682774	10
P01_transcript_3076	-1.50737	-0.386095	0.12582	0.865937	0.90171	4
P01_transcript_3077	-1.20717	-0.659589	0.94138	-0.167119	1.0925	4
P01_transcript_3078	1.0584	1.10497	-0.97412	-0.557372	-0.631874	12
P01_transcript_3079	0.287637	1.60597	-0.527334	-0.934819	-0.431455	6
P01_transcript_3080	-0.892587	-0.747861	-0.171504	0.208483	1.60347	4
P01_transcript_3081	-0.644428	-0.681148	-0.534269	1.67349	0.186352	11
P01_transcript_3082	0.69301	0.776649	0.716907	-1.17095	-1.01562	3
P01_transcript_3089	-0.342734	-0.347113	-0.188008	1.73148	-0.853625	10
P01_transcript_3093	-1.01672	-0.457591	0.919199	-0.659968	1.21508	4
P01_transcript_3094	0.546784	1.48302	-0.453161	-0.951748	-0.624896	12
P01_transcript_3095	0.536644	-0.153971	-0.281373	-1.39304	1.29174	5
P01_transcript_3099	-0.668121	-0.568344	-0.173074	-0.345765	1.7553	5
P01_transcript_3100	-0.584566	-0.583632	-0.353728	1.76953	-0.2476	10
P01_transcript_3103	-0.463332	1.78814	-0.463332	-0.463332	-0.398145	6
P01_transcript_3106	0.628884	1.41176	-0.346015	-0.680213	-1.01441	12
P01_transcript_3107	-0.59492	0.86784	-0.619351	1.27986	-0.933428	10
P01_transcript_3108	1.52203	0.222513	-0.110345	-0.438642	-1.19555	7
P01_transcript_3114	0.781257	1.18794	0.00535108	-0.866874	-1.10767	12
P01_transcript_3118	1.48371	0.00724863	0.326307	-0.765741	-1.05153	3
P01_transcript_3119	-0.480091	-0.477475	-0.480329	1.78596	-0.348067	10
P01_transcript_3121	1.63933	0.281452	-0.591632	-0.661209	-0.667943	7
P01_transcript_3123	-1.02468	-0.842654	-0.196678	0.84332	1.22069	4
P01_transcript_3124	-0.58231	-0.542564	-0.503795	-0.130771	1.75944	5
P01_transcript_3126	0.236118	0.749112	-0.867171	-1.20448	1.08642	5
P01_transcript_3128	-0.808791	1.43315	-0.026421	-1.04478	0.446849	6
P01_transcript_3131	1.21699	0.615687	-0.0427393	-0.377245	-1.4127	3
P01_transcript_3133	-0.663989	-0.58498	-0.402075	-0.0943364	1.74538	4
P01_transcript_3134	-0.700789	-0.233195	-0.0545861	1.71143	-0.722864	10
P01_transcript_3138	1.17059	0.694515	-1.4245	-0.322987	-0.117619	7
P01_transcript_3151	0.638358	1.37965	-0.474309	-0.402666	-1.14103	12
P01_transcript_3152	0.387155	1.26397	0.102089	-0.282802	-1.47041	12
P01_transcript_3154	0.920706	0.596932	-1.27799	0.633171	-0.872823	7
P01_transcript_3155	1.2119	0.187531	-0.495869	0.507921	-1.41148	7
P01_transcript_3156	1.09373	0.917548	-0.854828	-0.0479211	-1.10853	12
P01_transcript_3158	-0.662592	-0.191929	1.68368	0.00112734	-0.830283	8
P01_transcript_3166	1.71892	0.0453244	-0.526356	-0.616437	-0.621454	9
P01_transcript_3169	-0.619212	-0.613897	-0.488059	1.73245	-0.0112808	11
P01_transcript_3171	-0.11047	0.552349	1.40569	-0.923783	-0.923783	2
P01_transcript_3174	0.299059	1.37158	0.287835	-0.859514	-1.09896	12
P01_transcript_3175	-0.780487	-0.580704	0.747856	1.3805	-0.767168	1
P01_transcript_3181	0.322468	0.92103	0.87789	-0.944757	-1.17663	2
P01_transcript_3183	1.33858	0.70944	-0.290731	-0.683271	-1.07402	7
P01_transcript_3184	-0.467733	1.78769	-0.467733	-0.384493	-0.467733	6
P01_transcript_3185	1.41301	0.371077	-0.52083	-0.00055056	-1.26271	7
P01_transcript_3186	-0.749886	-0.712784	-0.713152	1.25211	0.92371	11
P01_transcript_3187	1.59604	0.382353	-0.652209	-0.692386	-0.633795	7
P01_transcript_3189	0.323097	-0.0626904	-0.0466159	1.28355	-1.49734	10
P01_transcript_3191	0.590148	-0.298247	1.43624	-0.922238	-0.8059	8
P01_transcript_3199	-0.764808	1.14057	-1.02492	0.977651	-0.328494	6
P01_transcript_3200	-0.15411	-0.702412	-0.384344	-0.512103	1.75297	5
P01_transcript_3203	-0.600968	-0.530634	-0.339168	-0.304001	1.77477	5
P01_transcript_3216	-0.747853	0.29597	1.62607	-0.686192	-0.487998	8
P01_transcript_3219	0.0297259	0.566651	1.02926	-0.00743149	-1.61821	2
P01_transcript_3220	-1.24285	-0.629417	0.157724	0.32601	1.38853	4
P01_transcript_3225	1.52036	0.343138	-0.646683	-0.154412	-1.06241	7
P01_transcript_3227	-0.757058	-0.437528	-0.45033	-0.0939921	1.73891	4
P01_transcript_3228	-0.417156	-0.599833	-0.28901	1.77769	-0.471687	10
P01_transcript_3230	-0.642246	0.0731076	0.564422	1.27978	-1.27506	1
P01_transcript_3233	-0.471365	-0.459936	-0.394065	-0.462637	1.788	5
P01_transcript_3234	-0.834458	-0.645822	0.0682723	-0.264834	1.67684	4
P01_transcript_3237	-0.187193	-0.337919	-0.839935	1.73457	-0.369523	10
P01_transcript_3239	-0.600145	-0.527742	-0.390979	1.77308	-0.254217	10
P01_transcript_3245	-0.289286	-0.469791	-0.55249	-0.468996	1.78056	5
P01_transcript_3251	1.71988	0.0461992	-0.577974	-0.590768	-0.597339	9
P01_transcript_3257	1.27816	-0.321421	-0.52372	-1.1899	0.756882	9
P01_transcript_3265	0.222161	-0.171249	1.57884	-0.590692	-1.03906	8
P01_transcript_3268	0.975453	1.11571	-0.216767	-0.9372	-0.9372	12
P01_transcript_3270	-1.19657	0.449352	-0.397438	-0.308929	1.45359	5
P01_transcript_3272	-0.61942	-0.446621	-0.778928	0.178117	1.66685	4
P01_transcript_3274	1.53353	0.362851	-0.294653	-1.07201	-0.529717	7
P01_transcript_3277	1.20113	0.717147	-0.0247292	-0.593501	-1.30005	3
P01_transcript_3281	1.18823	0.571714	0.0579523	-0.358709	-1.45919	3
P01_transcript_3282	1.47226	0.606679	-0.666515	-0.812714	-0.599708	7
P01_transcript_3284	-1.31247	-0.786931	0.740156	0.374205	0.98504	4
P01_transcript_3285	0.322333	0.369144	-1.01515	1.31876	-0.995085	10
P01_transcript_3286	-0.83523	-0.710904	-0.619817	1.26623	0.899724	11
P01_transcript_3287	-1.45047	-0.41442	0.715816	0.0492667	1.09981	4
P01_transcript_3289	-0.761119	0.281737	1.53267	-0.0589254	-0.994365	2
P01_transcript_3290	1.63741	-0.803553	-0.759205	-0.254136	0.179484	9
P01_transcript_3291	-0.603852	-0.440512	1.44547	-0.997887	0.596779	8
P01_transcript_3292	-0.307809	-0.0114711	1.69486	-0.479876	-0.895705	8
P01_transcript_3293	1.61297	0.0684424	-0.0208621	-0.745181	-0.915372	9
P01_transcript_3294	-0.366001	1.78645	-0.441062	-0.505551	-0.473835	6
P01_transcript_3299	-0.853615	-0.336273	-0.853615	1.43506	0.60844	11
P01_transcript_3302	-0.590285	-0.359905	-0.551035	1.77324	-0.272019	10
P01_transcript_3303	-1.00648	-0.422054	-0.310028	1.64435	0.0942096	11
P01_transcript_3308	0.799522	0.192988	-0.799522	-1.25098	1.05799	5
P01_transcript_3310	-1.73202	0.0712623	0.425401	0.777368	0.457991	1
P01_transcript_3311	-0.580366	0.00447688	-0.579145	1.73092	-0.575889	10
P01_transcript_3312	-0.136727	0.255232	-1.41813	1.37802	-0.0783917	10
P01_transcript_3313	-0.442301	-0.392542	-0.457044	1.78763	-0.495745	10
P01_transcript_3315	1.01168	0.358535	0.671211	-0.624657	-1.41677	3
P01_transcript_3318	-0.31905	-0.540612	-0.379979	1.78025	-0.540612	10
P01_transcript_3319	1.53492	0.495663	-0.677728	-0.567031	-0.78582	7
P01_transcript_3324	-0.484066	-0.481051	-0.480046	1.7855	-0.340334	10
P01_transcript_3326	1.19317	0.169822	0.67929	-1.03878	-1.0035	3
P01_transcript_3330	1.68258	-0.170977	-0.176205	-0.338293	-0.997102	9
P01_transcript_3333	-1.04875	-0.775902	0.375161	-0.0191844	1.46867	4
P01_transcript_3335	1.04988	-0.0738445	0.961584	-0.756104	-1.18151	3
P01_transcript_3336	-0.527059	-0.589299	-0.408945	1.7737	-0.248394	10
P01_transcript_3337	-0.810183	1.55931	0.383675	-0.318058	-0.81474	6
P01_transcript_3338	-0.931515	-0.243656	-0.401095	-0.125576	1.70184	4
P01_transcript_3342	1.69716	-0.496253	0.11111	-0.643056	-0.668962	9
P01_transcript_3349	-0.44615	-0.464017	-0.451839	-0.426685	1.78869	5
P01_transcript_3353	-0.334791	-0.42379	-0.343953	-0.669844	1.77238	5
P01_transcript_3355	-0.565325	-0.682669	-0.78966	0.511484	1.52617	4
P01_transcript_3356	1.50106	-0.506833	0.188722	0.0227941	-1.20574	9
P01_transcript_3357	-0.190081	-0.622855	1.20158	0.819725	-1.20837	1
P01_transcript_3359	-0.134041	-0.517222	-0.815092	1.72692	-0.260563	10
P01_transcript_3361	-0.733678	1.22115	0.958235	-0.662537	-0.783167	2
P01_transcript_3363	1.42741	0.268669	0.214708	-0.858833	-1.05196	3
P01_transcript_3367	-0.166764	0.20647	1.58823	-1.01647	-0.611467	2
P01_transcript_3368	1.60051	0.348471	-0.55335	-0.562106	-0.833527	7
P01_transcript_3369	1.26829	0.90091	-0.654108	-0.711852	-0.803244	7
P01_transcript_3370	1.03081	1.08606	-0.326922	-0.738337	-1.05161	12
P01_transcript_3371	0.557329	0.495267	-1.06489	1.08086	-1.06857	10
P01_transcript_3378	-0.738992	-0.639407	1.09304	1.09389	-0.80853	1
P01_transcript_3379	0.772819	1.12841	-0.93402	-1.11182	0.144607	12
P01_transcript_3380	1.57702	0.206322	-0.104116	-0.682008	-0.997222	7
P01_transcript_3381	0.350376	0.47007	-0.710546	1.19911	-1.30901	10
P01_transcript_3388	1.45277	0.639507	-0.579108	-0.744665	-0.768504	7
P01_transcript_3390	1.52834	-0.0601191	0.290338	-0.75676	-1.0018	3
P01_transcript_3392	0.437873	1.46949	-0.121595	-0.75221	-1.03356	12
P01_transcript_3397	1.34334	0.450413	-0.500459	0.0263399	-1.31963	7
P01_transcript_3399	1.66947	0.116599	-0.578716	-0.863974	-0.343379	9
P01_transcript_3403	-0.602224	1.7721	-0.438477	-0.502157	-0.229245	6
P01_transcript_3404	0.831299	0.520539	0.794193	-0.844418	-1.30161	3
P01_transcript_3405	-0.409637	-0.210508	0.517735	1.37683	-1.27443	1
P01_transcript_3408	1.61816	0.0604335	-0.504456	-0.121165	-1.05297	9
P01_transcript_3409	-0.612185	-0.543656	-0.4872	-0.11189	1.75493	5
P01_transcript_3410	1.64348	-0.308687	0.11225	-0.4551	-0.991947	9
P01_transcript_3412	-0.582591	-0.505435	-0.413665	1.77712	-0.275426	10
P01_transcript_3413	1.55775	-0.445043	0.430146	-0.764187	-0.778671	9
P01_transcript_3415	-0.78675	-0.755697	-0.607641	1.32929	0.820797	11
P01_transcript_3416	-0.37391	1.25563	0.867824	-0.87448	-0.875067	2
P01_transcript_3417	1.7264	0.0089625	-0.505261	-0.553434	-0.676669	9
P01_transcript_3418	1.31864	0.518711	-1.23517	0.0765149	-0.678697	7
P01_transcript_3421	1.33892	0.813852	-0.71759	-0.725794	-0.709386	7
P01_transcript_3426	-0.592121	-0.238229	-0.725429	-0.185481	1.74126	5
P01_transcript_3427	-0.668129	1.52033	0.477235	-0.409059	-0.920382	6
P01_transcript_3428	1.68287	0.157929	-0.566178	-0.708442	-0.566178	9
P01_transcript_3435	-0.990308	-0.823762	1.4118	-0.163984	0.566256	8
P01_transcript_3443	1.50903	0.543499	-0.570229	-0.698421	-0.783883	7
P01_transcript_3444	0.60056	1.48069	-0.732579	-0.69375	-0.654921	12
P01_transcript_3445	-0.490697	-0.0903708	1.75113	-0.579483	-0.590581	8
P01_transcript_3447	1.24005	0.42956	0.2472	-1.39404	-0.522767	3
P01_transcript_3448	-0.456774	-0.452515	-0.431224	-0.448257	1.78877	5
P01_transcript_3451	0.0240509	1.53693	0.21413	-0.976775	-0.798333	6
P01_transcript_3455	1.57002	-0.44384	-0.0331695	0.0616005	-1.15462	9
P01_transcript_3459	-1.11552	-0.437068	0.391362	-0.351369	1.5126	4
P01_transcript_3460	-0.642587	1.02073	-0.0578263	0.955758	-1.27608	1
P01_transcript_3461	0.144678	0.329866	1.41206	-0.72339	-1.16321	2
P01_transcript_3463	1.29362	0.815739	-0.365595	-0.812286	-0.931477	7
P01_transcript_3464	-0.162796	1.64871	-0.418163	-0.0287287	-1.03902	6
P01_transcript_3466	-0.383387	-0.860545	-0.308658	-0.17553	1.72812	5
P01_transcript_3472	-0.232891	-0.510651	1.77553	-0.515993	-0.515993	8
P01_transcript_3478	-1.52695	-0.273236	0.10486	0.577747	1.11758	4
P01_transcript_3479	-0.237983	-0.512851	1.77614	-0.516672	-0.508637	8
P01_transcript_3480	-0.739058	1.42842	0.019928	0.407417	-1.11671	6
P01_transcript_3483	-0.581145	-0.550911	0.702066	1.39258	-0.962593	1
P01_transcript_3486	1.64678	-0.095646	0.0452995	-0.762213	-0.834225	9
P01_transcript_3487	-1.21944	0.267259	1.49943	-0.126109	-0.421135	8
P01_transcript_3488	-0.395762	1.78806	-0.46707	-0.458157	-0.46707	6
P01_transcript_3491	-0.487022	-1.00412	-0.198053	0.0419089	1.64729	4
P01_transcript_3493	1.0465	1.10386	-0.812723	-0.412702	-0.924931	12
P01_transcript_3495	1.33144	0.510223	-0.544238	-0.00485927	-1.29256	7
P01_transcript_3496	0.570967	0.884622	0.69004	-1.31096	-0.834669	3
P01_transcript_3497	-0.655467	0.565958	0.379481	1.09276	-1.38273	1
P01_transcript_3498	0.0871416	0.319142	1.21319	-0.0656392	-1.55384	2
P01_transcript_3499	1.32521	0.35203	-0.125775	-0.104695	-1.44676	3
P01_transcript_3501	1.66933	0.109571	-0.302424	-0.638548	-0.837929	9
P01_transcript_3511	-0.450623	-0.456229	-0.453305	-0.42859	1.78875	5
P01_transcript_3513	0.969425	0.925037	-0.0130204	-1.40679	-0.474651	12
P01_transcript_3514	-0.447237	-0.447145	-0.447329	-0.447145	1.78885	5
P01_transcript_3520	1.67018	0.178159	-0.454229	-0.715235	-0.678876	9
P01_transcript_3522	-0.0991133	0.0485023	1.64064	-0.668488	-0.921543	8
P01_transcript_3524	0.8555	-0.658659	0.851294	0.359192	-1.40733	3
P01_transcript_3525	0.985391	0.968712	-0.969379	0.0847289	-1.06945	12
P01_transcript_3526	-0.630666	0.0421988	1.49085	0.245474	-1.14786	8
P01_transcript_3527	0.369658	1.17066	0.455305	-0.614174	-1.38145	3
P01_transcript_3532	-0.417836	1.71956	-0.658895	-0.658895	0.0160706	6
P01_transcript_3534	-0.960495	-0.226032	1.29983	0.758944	-0.872245	1
P01_transcript_3539	-0.436221	-0.387808	-0.632418	1.77673	-0.320286	10
P01_transcript_3542	-0.312972	-0.378814	-0.431686	-0.650927	1.7744	5
P01_transcript_3548	-1.16776	0.115212	0.215984	-0.636823	1.47339	5
P01_transcript_3549	0.353978	-0.756541	1.48185	-1.05152	-0.027763	8
P01_transcript_3550	-0.312636	1.09522	-0.903959	1.02977	-0.908396	6
P01_transcript_3551	1.57888	0.323533	-0.793697	-0.835321	-0.273395	7
P01_transcript_3553	-0.450501	1.78884	-0.452526	-0.444424	-0.441385	6
P01_transcript_3557	0.405631	-0.626884	1.58258	-0.605373	-0.755949	8
P01_transcript_3559	1.37031	0.673244	-0.251503	-0.899527	-0.892522	7
P01_transcript_3564	1.18881	0.882552	-0.667373	-0.267908	-1.13608	7
P01_transcript_3565	0.585424	0.310537	-0.273189	-1.59441	0.971636	5
P01_transcript_3569	1.28614	-0.00198172	0.488494	-0.3686	-1.40405	3
P01_transcript_3574	0.989091	0.735987	0.420847	-1.05857	-1.08735	3
P01_transcript_3580	0.19793	1.54802	-0.41461	-0.162511	-1.16883	12
P01_transcript_3584	1.39913	0.674947	-0.448533	-0.633156	-0.992383	7
P01_transcript_3585	1.76186	-0.145736	-0.502094	-0.58831	-0.525724	9
P01_transcript_3591	-0.966282	-0.185824	1.00345	1.07778	-0.929118	1
P01_transcript_3594	1.36726	-0.414987	0.189549	0.226135	-1.36796	3
P01_transcript_3596	-0.729949	-0.38088	1.69513	0.0806433	-0.664941	8
P01_transcript_3597	0.21505	0.118053	1.49257	-0.762019	-1.06366	2
P01_transcript_3598	1.65585	0.0734292	-0.22638	-0.561461	-0.941433	9
P01_transcript_3602	-0.805151	-0.153389	-0.100012	1.70357	-0.645019	10
P01_transcript_3605	1.21155	0.877714	-0.439192	-1.14713	-0.502941	7
P01_transcript_3607	1.67917	-0.0281425	-0.67542	-0.136022	-0.839585	9
P01_transcript_3609	1.39468	0.50641	-0.0151733	-0.843385	-1.04254	7
P01_transcript_3610	0.910403	0.907773	0.0727218	-0.419104	-1.47179	3
P01_transcript_3614	-0.414655	1.64743	-0.825504	0.214492	-0.621759	6
P01_transcript_3615	1.42672	0.582589	-0.244031	-0.821693	-0.94358	7
P01_transcript_3616	-0.652425	-0.446498	-0.217566	-0.451052	1.76754	5
P01_transcript_3618	-0.517409	-0.398563	1.78716	-0.436456	-0.434734	8
P01_transcript_3622	0.215998	1.07838	0.788231	-1.05742	-1.02518	2
P01_transcript_3623	-0.0997346	0.633108	-1.05704	1.34229	-0.818624	10
P01_transcript_3625	-0.866217	-0.537302	-0.345251	0.0642378	1.68453	4
P01_transcript_3628	1.41691	0.659441	-0.409923	-0.855491	-0.810934	7
P01_transcript_3631	-0.360821	-0.15117	1.73569	-0.818743	-0.404958	8
P01_transcript_3633	1.56056	0.36649	-0.867272	-0.288429	-0.77135	7
P01_transcript_3634	-0.530349	-0.404692	1.78631	-0.454955	-0.396315	8
P01_transcript_3639	0.288901	-0.452614	-1.04274	-0.370576	1.57703	5
P01_transcript_3640	-0.500502	1.1675	0.859178	-0.271319	-1.25485	2
P01_transcript_3643	-0.371812	-0.408418	-0.561197	1.78433	-0.442907	10
P01_transcript_3644	1.78883	-0.454415	-0.446726	-0.439037	-0.448649	9
P01_transcript_3647	0.1135	-0.226331	1.53811	-0.186154	-1.23913	8
P01_transcript_3650	1.52109	0.34706	-0.595253	-0.188463	-1.08443	7
P01_transcript_3651	1.56147	0.0928289	0.0688346	-0.682856	-1.04027	7
P01_transcript_3653	0.108097	1.57822	-1.12421	-0.0864776	-0.475627	6
P01_transcript_3654	1.78649	-0.476511	-0.365496	-0.442352	-0.50213	9
P01_transcript_3655	-1.17293	-0.580883	0.766073	1.27237	-0.284635	1
P01_transcript_3656	-0.465338	0.482883	-0.377617	1.47288	-1.1128	10
P01_transcript_3658	1.0835	0.0819397	0.757876	-0.517039	-1.40628	3
P01_transcript_3660	0.331519	0.791514	0.760603	-0.266896	-1.61674	3
P01_transcript_3661	0.00476529	0.420026	1.23523	-0.151809	-1.50821	2
P01_transcript_3662	1.42925	0.441903	0.000450057	-1.00834	-0.863262	7
P01_transcript_3664	-0.117112	-0.534799	1.75748	-0.538796	-0.566775	8
P01_transcript_3665	-0.469409	-0.709608	-0.859903	0.540879	1.49804	4
P01_transcript_3666	-0.204419	-1.29488	-0.28487	1.44377	0.340393	11
P01_transcript_3672	0.0354442	0.849863	0.963364	-0.358822	-1.48985	2
P01_transcript_3673	0.212527	1.65196	-0.823667	-0.574121	-0.466701	6
P01_transcript_3676	-0.869352	0.00775674	-0.162295	-0.648583	1.67247	5
P01_transcript_3677	-0.237649	1.77611	-0.512821	-0.512821	-0.512821	6
P01_transcript_3679	0.548516	-0.170476	1.24148	-0.170476	-1.44905	2
P01_transcript_3680	0.78794	0.334751	0.953602	-0.720152	-1.35614	3
P01_transcript_3681	-0.736412	-0.345833	-0.601795	-0.0405747	1.72461	4
P01_transcript_3683	1.01537	0.821437	0.144809	-0.597176	-1.38444	3
P01_transcript_3685	-0.477631	-0.476178	-0.467081	1.7869	-0.366006	10
P01_transcript_3686	1.60103	0.316535	-0.578021	-0.899144	-0.440397	7
P01_transcript_3688	1.23325	0.6392	0.140196	-0.893454	-1.11919	3
P01_transcript_3689	1.58457	-0.345997	-1.06682	0.243201	-0.414946	9
P01_transcript_3690	-1.03821	-0.268304	1.50625	-0.629687	0.429952	8
P01_transcript_3693	1.58342	0.302185	-0.289983	-0.648872	-0.946751	7
P01_transcript_3696	1.48133	0.556533	-0.422017	-0.729365	-0.886484	7
P01_transcript_3697	1.33471	0.309149	-0.514631	-1.34582	0.216589	7
P01_transcript_3701	0.163256	1.18044	0.5862	-0.532486	-1.39741	2
P01_transcript_3703	-0.285391	-0.330461	1.7565	-0.378586	-0.762061	8
P01_transcript_3704	1.43833	0.652505	-0.876259	-0.605108	-0.60947	7
P01_transcript_3705	-0.344273	-0.846338	-0.924039	1.25158	0.863074	11
P01_transcript_3706	0.120973	-0.117104	1.41626	-0.0181534	-1.40197	2
P01_transcript_3713	-0.636635	-0.115468	-0.543012	1.75387	-0.458752	10
P01_transcript_3715	-0.147341	-0.959885	-0.938217	0.816877	1.22857	4
P01_transcript_3716	1.57311	-0.00553912	-0.808712	-0.919495	0.160635	9
P01_transcript_3717	0.059833	-0.538497	-0.348782	1.687	-0.859552	10
P01_transcript_3718	-0.671245	-0.688015	-0.652951	1.56522	0.446989	11
P01_transcript_3719	1.21435	0.912366	-0.394413	-0.730259	-1.00205	7
P01_transcript_3722	-0.451739	1.78853	-0.460114	-0.461789	-0.41489	6
P01_transcript_3727	0.550238	0.464404	1.10138	-0.936037	-1.17998	2
P01_transcript_3734	0.151751	-0.158074	1.625	-0.784049	-0.834633	8
P01_transcript_3735	-0.535588	-0.353014	-0.560742	1.77914	-0.329794	10
P01_transcript_3736	-0.931485	0.220411	1.44984	-0.964713	0.225949	8
P01_transcript_3737	-0.0432799	0.0435958	0.752818	0.877603	-1.63074	1
P01_transcript_3738	-0.447214	1.78885	-0.447214	-0.447214	-0.447214	6
P01_transcript_3743	-1.03217	-0.864558	1.30429	0.690242	-0.0978002	1
P01_transcript_3744	1.78882	-0.435763	-0.451017	-0.451017	-0.451017	9
P01_transcript_3751	-0.447398	1.78885	-0.44725	-0.446956	-0.44725	6
P01_transcript_3754	1.60323	-0.215171	0.206733	-0.61176	-0.983035	9
P01_transcript_3755	-0.231719	-0.861535	1.3243	0.728162	-0.959207	1
P01_transcript_3756	0.525739	1.24888	0.254242	-0.871072	-1.15779	12
P01_transcript_3757	1.78136	-0.5275	-0.519073	-0.299984	-0.434808	9
P01_transcript_3758	0.558853	0.644445	0.953412	-1.21562	-0.941095	3
P01_transcript_3759	-0.978508	0.584165	1.36992	-0.0702386	-0.905343	2
P01_transcript_3760	0.309333	0.527452	-0.939895	-1.11836	1.22147	5
P01_transcript_3765	0.417218	1.38364	-0.209018	-0.247838	-1.34401	12
P01_transcript_3770	-0.903553	-0.0370805	0.106701	1.60506	-0.771123	10
P01_transcript_3773	-0.467266	-0.779581	-0.835028	0.647526	1.43435	4
P01_transcript_3774	0.763661	0.29195	-0.170198	0.763661	-1.64907	3
P01_transcript_3775	0.73211	0.6683	0.767907	-0.888057	-1.28026	3
P01_transcript_3776	0.31741	1.39511	-0.0211193	-0.334802	-1.3566	12
P01_transcript_3778	0.478515	0.556898	1.0328	-0.676714	-1.3915	2
P01_transcript_3785	-0.820534	-0.343479	0.595241	1.44471	-0.875934	1
P01_transcript_3786	-0.609136	-0.599963	-0.616959	1.69441	0.131647	11
P01_transcript_3787	-0.158765	1.10804	0.673743	-0.11293	-1.51009	2
P01_transcript_3788	0.20606	1.58492	-0.111744	-0.94726	-0.731974	12
P01_transcript_3792	-0.525307	-0.500788	1.77636	-0.509983	-0.24028	8
P01_transcript_3793	1.28727	0.733031	-0.133098	-0.884007	-1.0032	7
P01_transcript_3798	-0.0772677	-0.674336	1.73401	-0.649249	-0.333154	8
P01_transcript_3799	-0.620289	-0.69224	-0.158291	-0.271897	1.74272	5
P01_transcript_3803	-0.467117	-0.598329	-0.270298	-0.440874	1.77662	5
P01_transcript_3804	-0.447793	-0.447503	-0.447793	-0.445765	1.78885	5
P01_transcript_3807	1.15842	0.8701	-0.14269	-1.16925	-0.716574	7
P01_transcript_3808	0.126628	-0.603818	1.61551	-0.143957	-0.994367	8
P01_transcript_3809	-0.76923	1.48375	0.549124	-0.862946	-0.400699	6
P01_transcript_3811	1.49673	0.454443	-0.238216	-0.735171	-0.977785	7
P01_transcript_3814	0.919755	-0.959004	-1.12243	0.193703	0.96798	5
P01_transcript_3815	1.4645	0.0454627	0.34799	-0.873819	-0.984133	3
P01_transcript_3820	-0.402276	-0.629023	-1.08785	1.14227	0.97688	11
P01_transcript_3822	0.662827	0.579657	0.704412	-0.327978	-1.61892	3
P01_transcript_3825	-1.10735	0.170362	-0.605232	1.54222	0	11
P01_transcript_3826	-0.451568	-0.448079	1.78883	-0.451568	-0.43761	8
P01_transcript_3827	1.15145	0.982575	-0.374642	-0.981324	-0.778054	12
P01_transcript_3829	0.119173	-0.928666	-1.04208	1.32783	0.52375	11
P01_transcript_3832	-0.540281	1.41861	0.579086	-0.342526	-1.11489	2
P01_transcript_3836	-0.566577	0.300248	1.40576	0.12437	-1.26381	2
P01_transcript_3838	0.10415	1.31607	0.426067	-0.492344	-1.35395	12
P01_transcript_3840	1.49414	0.503344	-0.390854	-0.615198	-0.991435	7
P01_transcript_3842	-0.769605	-0.355222	1.7408	-0.13272	-0.483251	8
P01_transcript_3843	-0.972134	0.574873	1.16131	0.354172	-1.11822	2
P01_transcript_3846	1.32454	0.796436	-0.459592	-0.73078	-0.930603	7
P01_transcript_3848	-0.683686	-0.38303	-0.0531567	-0.613941	1.73381	5
P01_transcript_3853	-0.523203	-0.328692	-0.383897	1.78135	-0.545558	10
P01_transcript_3857	0.154131	0.329166	-0.830596	1.42219	-1.07489	10
P01_transcript_3862	-0.704743	1.10431	-0.674373	-0.808985	1.08379	5
P01_transcript_3864	-0.976154	1.48372	-0.198669	0.461395	-0.77029	6
P01_transcript_3867	1.6004	-0.474319	0.350805	-0.732063	-0.744823	9
P01_transcript_3869	1.786	-0.353711	-0.448355	-0.489182	-0.49475	9
P01_transcript_3871	0.360154	-0.0790747	-0.811123	1.50309	-0.97305	10
P01_transcript_3873	-0.380575	-0.261645	1.76016	-0.380575	-0.737364	8
P01_transcript_3878	1.36528	0.769822	-0.80601	-0.592171	-0.736924	7
P01_transcript_3879	0.494971	1.45935	-0.21379	-1.05036	-0.690171	12
P01_transcript_3881	-0.835958	-0.060933	0.09621	-0.817785	1.61847	5
P01_transcript_3885	-0.334151	0.164144	1.65903	-0.759167	-0.729855	8
P01_transcript_3886	-0.17919	-1.36991	-0.221854	0.398717	1.37224	4
P01_transcript_3888	-0.697906	-0.639184	-0.50121	1.68187	0.156429	11
P01_transcript_3890	1.766	-0.409194	-0.193829	-0.581486	-0.581486	9
P01_transcript_3896	0.551105	1.51001	-0.688456	-0.692708	-0.679951	12
P01_transcript_3897	-0.630939	-0.653608	-0.653608	1.62835	0.309803	11
P01_transcript_3900	0.400306	-0.646053	1.21328	0.377122	-1.34466	1
P01_transcript_3902	-0.665455	0.879491	1.16357	-0.198469	-1.17914	2
P01_transcript_3904	1.12265	1.06676	-0.680397	-0.763016	-0.746006	12
P01_transcript_3907	-0.213174	0.188965	1.53343	-0.291701	-1.21752	2
P01_transcript_3910	-0.934148	-0.426205	-0.770672	0.864087	1.26694	4
P01_transcript_3912	0.224977	0.0403534	-0.654622	1.50679	-1.1175	10
P01_transcript_3916	-0.807476	1.0823	1.10353	-0.75591	-0.622442	2
P01_transcript_3918	1.32806	0.560905	0.0578512	-0.865612	-1.08121	3
P01_transcript_3920	1.45224	0.119615	0.0393366	-0.268399	-1.3428	3
P01_transcript_3921	1.46316	-1.00105	-0.126461	-0.79422	0.458567	9
P01_transcript_3922	1.08907	0.990779	-0.428988	-0.447554	-1.20331	12
P01_transcript_3923	1.74319	-0.171496	-0.255152	-0.650429	-0.666115	9
P01_transcript_3924	-0.663287	-0.448852	0.0969832	1.69794	-0.682781	10
P01_transcript_3928	-0.17749	-1.06138	-0.515397	1.59741	0.15686	11
P01_transcript_3929	-0.613145	-0.468458	1.41482	0.654173	-0.987391	1
P01_transcript_3939	-0.768041	1.17267	0.609049	-1.26521	0.251527	6
P01_transcript_3941	-0.646429	-0.644341	-0.47647	1.71379	0.0534515	11
P01_transcript_3943	-0.71112	-0.196143	0.019286	1.68117	-0.793188	10
P01_transcript_3944	-0.868152	0.646477	1.30002	-1.06686	-0.0114811	2
P01_transcript_3947	-0.955045	-0.552117	0.165635	1.63403	-0.292505	10
P01_transcript_3948	-0.516491	-0.434282	-0.488975	-0.345279	1.78503	5
P01_transcript_3951	-0.648145	-0.621958	-0.645473	0.271592	1.64398	4
P01_transcript_3953	1.2896	0.607589	-0.0282903	-0.602366	-1.26654	3
P01_transcript_3956	1.70776	-0.038056	-0.537541	-0.290177	-0.841989	9
P01_transcript_3961	1.56655	0.252983	-0.581028	-0.184873	-1.05363	7
P01_transcript_3962	-0.873275	-0.593827	1.66504	-0.314379	0.116437	8
P01_transcript_3969	1.28802	0.795819	-0.280877	-0.860019	-0.942945	7
P01_transcript_3971	-0.589123	-0.58801	-0.588567	1.72008	0.0456167	11
P01_transcript_3974	1.0368	0.372043	0.131709	0.11929	-1.65984	3
P01_transcript_3975	-0.794775	-0.456951	-0.362123	-0.122091	1.73594	4
P01_transcript_3976	-0.745996	-0.704126	-0.522949	0.383329	1.58974	4
P01_transcript_3978	-0.270165	-0.461891	-0.344452	1.76618	-0.689668	10
P01_transcript_3981	0.184899	1.6752	-0.556499	-0.643546	-0.660055	6
P01_transcript_3982	-0.709762	-0.700702	0.716251	1.40807	-0.713854	1
P01_transcript_3983	-0.0127248	1.30217	0.602309	-1.22158	-0.670175	2
P01_transcript_3984	-0.862459	-0.476846	-0.503906	0.188071	1.65514	4
P01_transcript_3985	-0.468712	1.24959	0.798445	-0.380904	-1.19842	2
P01_transcript_3986	-0.41887	1.7886	-0.463611	-0.451793	-0.454325	6
P01_transcript_3999	-0.557797	1.39267	0.719728	-0.884393	-0.670207	2
P01_transcript_4003	-0.34592	1.76188	-0.409756	-0.728937	-0.277266	6
P01_transcript_4007	0.259141	1.04835	-0.90257	0.781709	-1.18663	12
P01_transcript_4009	1.11299	0.996743	-0.574199	-0.407827	-1.12771	12
P01_transcript_4010	1.70362	0.0937498	-0.53057	-0.583513	-0.68329	9
P01_transcript_4013	1.22597	0.403879	0.429174	-1.15177	-0.907252	3
P01_transcript_4017	0.747112	0.16351	-0.704996	1.10071	-1.30633	10
P01_transcript_4021	1.27309	0.144534	0.49696	-0.584076	-1.33051	3
P01_transcript_4022	1.65703	0.16992	-0.505673	-0.440653	-0.880624	7
P01_transcript_4023	-0.477508	-0.473653	-0.450421	-0.386073	1.78765	5
P01_transcript_4025	0.585547	1.46669	-0.704109	-0.448839	-0.899291	12
P01_transcript_4027	0.116536	0.839684	0.794595	-0.127982	-1.62283	2
P01_transcript_4028	-0.151502	1.4143	0.508673	-0.612778	-1.15869	2
P01_transcript_4030	-1.20217	-0.650607	-0.143716	1.24101	0.755481	11
P01_transcript_4031	1.02021	0.572543	-0.409209	0.347255	-1.5308	3
P01_transcript_4036	0.0200087	-0.16132	1.60195	-1.143	-0.317638	8
P01_transcript_4040	0.709678	0.473468	-1.7574	0.190017	0.384234	7
P01_transcript_4042	-0.918789	-0.589909	1.5756	0.368458	-0.435365	8
P01_transcript_4043	-0.801626	-0.705279	0.0613645	-0.228918	1.67446	4
P01_transcript_4046	-0.651695	-0.606988	-0.549948	1.70082	0.107811	11
P01_transcript_4050	1.45755	0.40165	-0.0482739	-0.715503	-1.09542	7
P01_transcript_4053	1.05314	0.508758	-1.09303	0.580255	-1.04912	7
P01_transcript_4055	0.317967	0.128136	1.41288	-1.21085	-0.648137	2
P01_transcript_4056	1.51407	0.280283	-0.631643	-0.0549838	-1.10772	7
P01_transcript_4057	1.66588	0.1488	-0.7503	-0.340737	-0.723642	9
P01_transcript_4060	-0.765758	-0.146695	-0.225696	1.72956	-0.591413	10
P01_transcript_4061	1.25045	-0.441085	0.137036	0.46892	-1.41533	3
P01_transcript_4062	1.75077	-0.0835287	-0.526502	-0.570676	-0.570058	9
P01_transcript_4063	-0.0896814	0.467319	1.33756	-0.350877	-1.36432	2
P01_transcript_4064	-0.695771	0.995069	1.17581	-0.571387	-0.903725	2
P01_transcript_4065	1.43091	0.534835	-0.155672	-0.860235	-0.949842	7
P01_transcript_4066	1.54508	-0.734023	-0.330889	0.411516	-0.891685	9
P01_transcript_4067	1.41218	-0.582792	0.688476	-0.617254	-0.90061	3
P01_transcript_4068	1.27202	0.468219	-0.0754586	-0.211378	-1.4534	3
P01_transcript_4072	1.39502	0.683099	-0.409515	-0.717082	-0.95152	7
P01_transcript_4073	-0.446341	-0.448086	-0.446341	-0.448086	1.78885	5
P01_transcript_4075	1.35598	0.166209	-1.45403	0.0585916	-0.126749	9
P01_transcript_4076	1.77194	-0.205556	-0.517792	-0.530802	-0.517792	9
P01_transcript_4078	1.11843	1.07038	-0.664517	-0.756527	-0.767772	12
P01_transcript_4079	1.19549	0.931939	-0.399086	-0.706927	-1.02141	12
P01_transcript_4084	-0.211101	-0.971633	0.133626	1.62981	-0.580705	10
P01_transcript_4089	1.21669	0.963957	-0.786755	-0.697522	-0.69637	7
P01_transcript_4091	0.997643	0.662185	0.489202	-0.980344	-1.16869	3
P01_transcript_4092	1.45689	0.0864878	0.330116	-0.991565	-0.881932	3
P01_transcript_4098	1.4853	0.584581	-0.566331	-0.728224	-0.77532	7
P01_transcript_4099	1.43056	0.619947	-0.416152	-0.643352	-0.991001	7
P01_transcript_4101	1.54728	0.367987	-0.543106	-0.343927	-1.02823	7
P01_transcript_4108	1.0749	0.943429	-0.243825	-0.486854	-1.28765	12
P01_transcript_4112	-0.764794	1.70705	0.0555426	-0.48905	-0.508746	6
P01_transcript_4114	-0.447053	-0.447481	-0.447481	-0.44684	1.78885	5
P01_transcript_4117	-0.482493	-0.509084	-0.483823	-0.307658	1.78306	5
P01_transcript_4118	1.62856	0.21727	-0.325217	-0.621244	-0.899372	7
P01_transcript_4121	1.41072	-0.0895696	-0.949093	-0.904309	0.53225	9
P01_transcript_4128	0.362099	-0.827355	0.288416	1.3305	-1.15367	10
P01_transcript_4134	1.35929	0.57167	-0.849326	-0.031318	-1.05032	7
P01_transcript_4136	0.584974	1.39018	-0.151211	-0.772366	-1.05157	12
P01_transcript_4137	1.1139	0.925799	-0.278242	-0.511042	-1.25042	12
P01_transcript_4138	-1.13462	-0.347961	1.57498	0.184802	-0.277203	8
P01_transcript_4149	0.758134	1.37827	-0.71359	-0.665551	-0.757261	12
P01_transcript_4150	-0.752789	-0.0552318	0.7712	1.20896	-1.17214	1
P01_transcript_4151	0.428165	0.303745	1.29121	-1.08463	-0.938488	2
P01_transcript_4153	-0.381163	-0.479514	-0.676215	1.76506	-0.228173	10
P01_transcript_4154	0.781488	-0.123066	1.24056	-1.07615	-0.822833	3
P01_transcript_4157	-0.568848	-0.745509	1.44509	0.650112	-0.780841	1
P01_transcript_4158	-1.09474	0.251384	-0.996515	1.08231	0.75756	11
P01_transcript_4160	-0.192538	-0.00475035	-0.821217	-0.667573	1.68608	5
P01_transcript_4162	0.0525922	-0.36872	-1.08458	-0.222676	1.62338	5
P01_transcript_4167	1.77679	-0.333019	-0.508836	-0.601916	-0.333019	9
P01_transcript_4171	1.23328	0.928707	-0.568313	-0.688074	-0.905597	7
P01_transcript_4172	-0.538899	-0.161261	1.05622	0.941032	-1.29709	1
P01_transcript_4175	-0.881091	0.331398	-0.694627	1.58579	-0.341475	10
P01_transcript_4176	1.74171	-0.27053	-0.168146	-0.56193	-0.741102	9
P01_transcript_4177	-0.0665129	-0.651547	-0.482654	1.74431	-0.543595	10
P01_transcript_4179	-0.511154	-0.446541	-0.397694	-0.43195	1.78734	5
P01_transcript_4181	-0.564046	-0.493958	-0.155348	-0.550393	1.76374	5
P01_transcript_4183	-0.447255	-0.621699	-0.505637	1.76661	-0.192019	11
P01_transcript_4184	-0.879547	-0.460725	-0.0330341	-0.330709	1.70402	5
P01_transcript_4185	1.4102	0.533708	-0.517131	-1.18308	-0.243703	7
P01_transcript_4187	-0.763626	-0.50616	0.774907	1.35146	-0.856586	1
P01_transcript_4188	1.46897	0.0760838	0.308628	-0.819511	-1.03417	3
P01_transcript_4189	-0.197958	0.451372	0.791832	0.613997	-1.65924	1
P01_transcript_4194	-0.597798	1.68374	0.160946	-0.670312	-0.576575	6
P01_transcript_4195	-0.447475	-0.447326	-0.447176	-0.446877	1.78885	5
P01_transcript_4196	1.63617	-0.36413	-0.0152009	-1.07581	-0.181029	9
P01_transcript_4200	-0.503008	-0.161728	1.7577	-0.416058	-0.676909	8
P01_transcript_4203	-0.516283	-0.476323	-0.470791	-0.320479	1.78388	5
P01_transcript_4209	-0.546783	-0.776815	-0.697424	0.477163	1.54386	4
P01_transcript_4211	-0.05372	0.294904	0.206878	-1.59643	1.14837	5
P01_transcript_4212	1.52804	-0.302401	0.436842	-0.809925	-0.852553	9
P01_transcript_4213	-0.708847	-0.366337	-0.708847	0.0953071	1.68872	4
P01_transcript_4217	-1.13035	0.952743	0.514752	0.695367	-1.03252	1
P01_transcript_4219	0.124177	0.568011	0.354583	-1.74575	0.698979	5
P01_transcript_4222	-0.509437	-0.42001	-0.455781	1.78735	-0.402124	10
P01_transcript_4223	-0.572776	-0.650944	1.30211	-0.919432	0.841038	8
P01_transcript_4224	0.703801	0.711569	-0.158472	-1.67328	0.416377	12
P01_transcript_4225	-0.833712	-1.02088	-0.0247449	1.43774	0.441601	11
P01_transcript_4227	1.51094	0.51315	-0.736831	-0.440783	-0.846478	7
P01_transcript_4228	1.55113	-0.0164389	-0.662252	0.186112	-1.05855	9
P01_transcript_4229	-0.804348	-0.317712	0.174518	-0.703665	1.65121	5
P01_transcript_4236	1.71484	0.0574405	-0.516964	-0.606715	-0.648598	9
P01_transcript_4240	-0.478462	-0.476855	-0.478462	1.78621	-0.35243	10
P01_transcript_4241	-0.833403	-0.133208	-0.0421256	1.68275	-0.674009	10
P01_transcript_4242	-0.560686	-0.332821	-0.322464	1.77666	-0.560686	10
P01_transcript_4244	-0.0216338	1.16406	-1.04092	-0.932749	0.831237	6
P01_transcript_4247	1.36177	-0.923171	-0.796562	0.724314	-0.366346	9
P01_transcript_4248	-0.822866	0.043209	1.41718	0.426025	-1.06355	1
P01_transcript_4251	0.393702	-0.274025	-0.810774	-0.853149	1.54425	5
P01_transcript_4255	1.7385	-0.0312975	-0.515664	-0.616263	-0.575278	9
P01_transcript_4256	1.76848	-0.186282	-0.4958	-0.512932	-0.573465	9
P01_transcript_4263	-0.843499	0.0470477	-0.923312	1.5509	0.168868	11
P01_transcript_4264	1.38277	0.162962	-0.70298	0.357122	-1.19987	7
P01_transcript_4276	0.712994	-0.22491	0.269706	-1.6201	0.862312	5
P01_transcript_4278	0.512084	1.29045	-0.691313	0.143383	-1.25461	12
P01_transcript_4280	-1.09121	0.21982	-0.521949	-0.174476	1.56782	5
P01_transcript_4281	-0.0846141	-0.321749	1.73162	-0.583136	-0.742125	8
P01_transcript_4286	-0.640464	-0.886796	0.936063	1.23166	-0.640464	1
P01_transcript_4291	-0.585447	-0.484439	-0.246634	-0.458685	1.7752	5
P01_transcript_4292	-0.447762	-0.446508	-0.446195	1.78885	-0.448389	10
P01_transcript_4295	1.51134	0.362359	-0.123151	-0.738904	-1.01164	7
P01_transcript_4303	-0.420719	1.7874	-0.394588	-0.486048	-0.486048	6
P01_transcript_4305	-0.727397	1.07263	-0.542779	-0.902785	1.10033	5
P01_transcript_4307	-0.34262	-0.314797	-0.513533	1.7759	-0.604952	10
P01_transcript_4308	0.4174	1.5642	-0.509377	-0.87005	-0.602171	12
P01_transcript_4309	-0.0441671	-0.877007	0.965855	1.04888	-1.09356	1
P01_transcript_4311	0.223966	0.485978	-1.76445	0.378302	0.676206	5
P01_transcript_4312	-0.228392	0.334166	1.50644	-0.440615	-1.1716	2
P01_transcript_4313	-0.591245	1.00785	0.187263	0.797444	-1.40131	1
P01_transcript_4317	1.64514	0.253418	-0.548699	-0.767603	-0.582253	7
P01_transcript_4322	0.696726	-0.924295	-1.11832	1.1749	0.17099	11
P01_transcript_4326	1.77591	-0.236041	-0.510161	-0.515638	-0.514073	9
P01_transcript_4327	-0.475274	-0.475274	-0.475846	1.78663	-0.360233	10
P01_transcript_4328	0.574201	1.49553	-0.628643	-0.728686	-0.7124	12
P01_transcript_4329	-1.14681	0.0257123	-0.107682	-0.364805	1.59358	5
P01_transcript_4332	1.61275	-0.12888	-0.0679235	-0.274742	-1.1412	9
P01_transcript_4333	0.681143	-0.646519	1.41621	-0.552294	-0.898542	8
P01_transcript_4339	0.761554	1.24311	-0.127479	-0.71889	-1.1583	12
P01_transcript_4340	0.729092	1.12778	0.148435	-0.716416	-1.28889	12
P01_transcript_4341	0.939595	-0.327313	-0.797782	1.17819	-0.992691	10
P01_transcript_4350	-0.379201	-0.676202	-0.319201	1.77181	-0.397201	10
P01_transcript_4354	-0.452809	-0.454211	-0.435987	-0.4458	1.78881	5
P01_transcript_4355	1.00515	0.932513	0.0193697	-0.65857	-1.29846	3
P01_transcript_4356	-0.89247	1.09876	1.04361	-0.875923	-0.373977	2
P01_transcript_4362	-0.49979	-0.465382	-0.38729	-0.434863	1.78732	5
P01_transcript_4364	0.411743	1.42784	0.0261165	-0.773701	-1.092	12
P01_transcript_4366	0.778127	0.395274	0.970016	-1.06105	-1.08237	3
P01_transcript_4370	-0.518021	1.0125	0.600434	-1.48195	0.387044	2
P01_transcript_4375	-0.849827	-0.260909	0.621642	1.40723	-0.918139	1
P01_transcript_4377	0.182325	1.65727	-0.36809	-0.703499	-0.768001	6
P01_transcript_4378	-0.97695	-0.385098	-0.519251	1.59563	0.285667	11
P01_transcript_4379	0.207755	-0.405691	-0.731277	1.65325	-0.724042	10
P01_transcript_4382	-0.619463	0.371773	-0.613916	1.59913	-0.737524	10
P01_transcript_4384	-0.828771	-0.770855	-0.391509	1.53563	0.455505	11
P01_transcript_4386	0.279162	-0.740387	-0.740387	1.62642	-0.424812	10
P01_transcript_4390	1.70185	0.102984	-0.568652	-0.671263	-0.564921	9
P01_transcript_4391	-1.07897	-0.989078	0.211078	0.717759	1.13921	4
P01_transcript_4393	-0.274504	1.4557	-0.765283	0.544848	-0.960763	6
P01_transcript_4395	0.66551	1.03347	-1.44961	0.297547	-0.546914	12
P01_transcript_4396	0.318766	0.34439	-0.0297242	-1.6543	1.02087	5
P01_transcript_4398	-0.8284	0.642976	-0.546886	1.44623	-0.713917	10
P01_transcript_4404	1.5053	0.542164	-0.800859	-0.519041	-0.727565	7
P01_transcript_4409	-0.763951	0.461253	1.54232	-0.451644	-0.787974	2
P01_transcript_4411	-0.127441	0.892518	0.826231	-0.00876695	-1.58254	2
P01_transcript_4414	-0.363566	0.0746222	1.69288	-0.775724	-0.628215	8
P01_transcript_4418	0.316532	1.46537	-1.27416	-0.245834	-0.261902	6
P01_transcript_4419	-0.89377	-0.686541	0.00422133	-0.0744488	1.65054	4
P01_transcript_4421	1.63902	0.268225	-0.517065	-0.758388	-0.631792	7
P01_transcript_4429	-0.0911808	1.54647	-1.04498	-0.66556	0.255246	6
P01_transcript_4430	-0.273591	-0.598191	-0.598191	-0.296777	1.76675	5
P01_transcript_4431	1.11178	-0.894145	-0.16725	0.958472	-1.00886	9
P01_transcript_4433	0.615798	1.39367	-0.44927	-0.419883	-1.14032	12
P01_transcript_4434	0.131523	1.55869	-0.0783544	-0.453803	-1.15806	12
P01_transcript_4435	0.409536	-0.592644	1.10558	0.49618	-1.41865	1
P01_transcript_4439	-0.81149	-0.81149	1.23599	0.928489	-0.541494	1
P01_transcript_4441	0.180877	0.173125	1.39275	-0.387594	-1.35916	2
P01_transcript_4442	-0.51014	-0.332239	-0.354624	-0.582008	1.77901	5
P01_transcript_4444	0.250486	-0.0797	1.55984	-0.853928	-0.8767	8
P01_transcript_4447	-0.473968	-0.473968	-0.473968	1.78686	-0.364956	10
P01_transcript_4449	1.05438	0.863292	-0.552881	-0.00934207	-1.35545	12
P01_transcript_4455	1.61446	0.254766	-0.520535	-0.402156	-0.946534	7
P01_transcript_4456	-0.945203	0.698764	1.23736	-1.04149	0.0505716	2
P01_transcript_4458	1.43914	-0.122013	-0.433992	-1.25878	0.375638	9
P01_transcript_4459	-1.22378	-0.453363	0.343726	-0.136305	1.46972	4
P01_transcript_4461	0.638896	-1.71455	0.750792	0.0288766	0.295985	8
P01_transcript_4462	0.0414096	1.42824	0.0765688	-0.157825	-1.38839	12
P01_transcript_4463	0.243293	0.858565	0.888377	-0.529316	-1.46092	2
P01_transcript_4464	1.78256	-0.409304	-0.380234	-0.40349	-0.589537	9
P01_transcript_4465	1.37406	0.633825	-0.175805	-0.892906	-0.939171	7
P01_transcript_4469	1.29183	-0.096118	-0.768944	0.692049	-1.11881	9
P01_transcript_4472	-0.700973	-0.738583	-0.620738	0.552961	1.50733	4
P01_transcript_4474	-0.27056	-0.189524	1.74334	-0.760495	-0.522763	8
P01_transcript_4476	-0.654797	-0.649048	-0.320204	1.74172	-0.117674	11
P01_transcript_4483	0.64537	1.44063	-0.761953	-0.821632	-0.502417	12
P01_transcript_4485	0.750085	1.14106	0.162594	-1.02894	-1.0248	12
P01_transcript_4487	0.705796	1.38327	-0.485718	-0.618438	-0.984906	12
P01_transcript_4489	-0.600353	-0.602675	-0.505151	1.7379	-0.0297216	11
P01_transcript_4493	1.13783	0.676589	-0.116557	-0.219401	-1.47846	3
P01_transcript_4496	-0.266551	0.412442	0.864916	0.612607	-1.62341	1
P01_transcript_4498	-0.447885	-0.447549	-0.447549	-0.445871	1.78885	5
P01_transcript_4500	0.888276	0.647588	-0.987277	0.638505	-1.18709	12
P01_transcript_4502	-0.617386	-0.605688	-0.141822	-0.390024	1.75492	5
P01_transcript_4503	-0.446404	-0.447268	-0.447699	-0.447483	1.78885	5
P01_transcript_4508	1.56527	-0.162434	0.280567	-0.959834	-0.723568	9
P01_transcript_4510	0.0377561	-0.515858	-0.863723	-0.35041	1.69224	5
P01_transcript_4511	-0.444883	1.78885	-0.44799	-0.44799	-0.44799	6
P01_transcript_4518	-1.10981	-0.713971	1.26356	-0.222414	0.782636	8
P01_transcript_4520	-0.833284	1.11391	1.05664	-0.503979	-0.833284	2
P01_transcript_4524	1.06336	0.959716	-0.207953	-0.548661	-1.26646	12
P01_transcript_4530	1.53502	0.495256	-0.551348	-0.718942	-0.759985	7
P01_transcript_4531	-0.735422	-0.589521	-0.334334	-0.0712608	1.73054	4
P01_transcript_4532	-0.481768	0.468729	1.39178	-0.114609	-1.26413	2
P01_transcript_4535	1.43651	0.588128	-0.309161	-0.96618	-0.7493	7
P01_transcript_4538	-0.451794	1.78819	-0.469881	-0.465359	-0.401153	6
P01_transcript_4539	-0.548085	-0.282836	1.77573	-0.372213	-0.572592	8
P01_transcript_4541	-1.09784	-0.979824	1.15734	0.649579	0.270741	1
P01_transcript_4543	1.62908	-0.69716	0.163619	-0.206303	-0.889235	9
P01_transcript_4544	1.63821	0.150613	-0.209755	-0.751599	-0.827466	7
P01_transcript_4545	-0.611517	-0.923167	-0.594415	1.34199	0.787105	11
P01_transcript_4546	0.182926	-0.151695	-1.23085	-0.324583	1.5242	5
P01_transcript_4549	-0.826942	-0.929723	-0.277801	0.626667	1.4078	4
P01_transcript_4553	1.00948	0.934007	-0.991439	0.103819	-1.05587	12
P01_transcript_4556	1.7859	-0.410699	-0.389234	-0.446475	-0.53949	9
P01_transcript_4558	-0.809229	-0.483149	0.886488	1.26207	-0.856177	1
P01_transcript_4560	-0.664464	0.858577	-0.705526	1.3028	-0.791384	10
P01_transcript_4563	-0.353533	1.61941	-0.347831	0.136852	-1.0549	6
P01_transcript_4564	-0.749055	-0.68767	1.06653	-0.75299	1.12319	5
P01_transcript_4568	0.778665	0.970003	-0.564865	0.254564	-1.43837	12
P01_transcript_4570	1.36465	-0.385933	0.728741	-0.853731	-0.853731	3
P01_transcript_4572	-0.64299	1.73376	-0.709164	-0.141171	-0.240432	6
P01_transcript_4573	1.5447	0.477121	-0.566973	-0.670286	-0.784557	7
P01_transcript_4574	-1.13792	-1.00219	0.597603	0.493811	1.0487	4
P01_transcript_4578	-0.596755	-0.596291	-0.59722	1.71034	0.0799265	11
P01_transcript_4580	0.127482	0.568256	1.20516	-0.502268	-1.39863	2
P01_transcript_4583	-0.724291	-0.279623	0.542974	1.45443	-0.993491	1
P01_transcript_4588	-0.988255	-1.12292	0.823184	1.00129	0.286703	1
P01_transcript_4589	0.138081	1.60544	-0.071153	-0.833118	-0.839252	6
P01_transcript_4593	1.67728	0.172561	-0.587364	-0.54457	-0.717909	9
P01_transcript_4597	0.2384	1.23772	-1.0875	0.564976	-0.953602	12
P01_transcript_4603	-0.498707	-0.612625	-0.986023	1.36828	0.729074	11
P01_transcript_4604	-0.55647	-0.0575846	-1.00737	-0.0132191	1.63464	5
P01_transcript_4606	-0.487616	0.694483	-0.256631	1.29233	-1.24256	10
P01_transcript_4607	-0.760332	0.15081	0.0460808	1.55418	-0.990736	10
P01_transcript_4608	-0.462991	-0.504754	-0.352279	-0.465939	1.78596	5
P01_transcript_4609	-0.581436	-0.530681	-0.364253	1.77688	-0.300515	10
P01_transcript_4621	0.937915	1.1186	-0.507558	-1.22824	-0.320714	12
P01_transcript_4623	-0.504622	-0.50524	-0.346503	1.78502	-0.428651	10
P01_transcript_4625	-0.641291	0.666556	1.43938	-0.726747	-0.737893	2
P01_transcript_4626	1.41558	0.693102	-0.553648	-0.786694	-0.768336	7
P01_transcript_4627	-0.591415	-0.416097	-0.422531	1.7818	-0.351761	10
P01_transcript_4629	1.08598	1.04714	-0.620431	-1.06867	-0.444021	12
P01_transcript_4631	1.78663	-0.36849	-0.43826	-0.491233	-0.488649	9
P01_transcript_4632	0.532719	0.235574	-0.289114	1.07615	-1.55533	10
P01_transcript_4638	-0.621095	-0.584809	-0.0975467	1.75019	-0.446736	10
P01_transcript_4640	1.44904	0.586912	-0.360879	-0.731153	-0.943923	7
P01_transcript_4641	-0.442269	-0.464247	-0.554743	-0.321392	1.78265	5
P01_transcript_4642	-0.986185	-0.600421	1.61644	-0.178652	0.148819	8
P01_transcript_4644	1.42883	-0.0487752	-0.855718	0.474841	-0.999174	9
P01_transcript_4646	0.868862	0.882654	0.390758	-1.16768	-0.974597	3
P01_transcript_4647	1.59163	0.378092	-0.537748	-0.647725	-0.784248	7
P01_transcript_4651	1.11261	0.684685	0.192275	-0.622548	-1.36703	3
P01_transcript_4652	-1.03749	0.0311614	1.64789	-0.295116	-0.346441	8
P01_transcript_4653	0.107867	1.67328	-0.329375	-0.611417	-0.840351	6
P01_transcript_4656	-0.901729	-0.725019	0.153486	1.61766	-0.144398	11
P01_transcript_4660	1.76938	-0.350802	-0.250247	-0.560448	-0.607879	9
P01_transcript_4661	-0.0230963	1.03435	0.97661	-0.991102	-0.996763	2
P01_transcript_4663	-0.367362	-0.7901	1.7488	-0.233866	-0.357473	8
P01_transcript_4664	0.0213099	-0.282232	1.69884	-0.717103	-0.72082	8
P01_transcript_4665	-0.630551	-0.628979	-0.461836	1.73015	-0.00878506	11
P01_transcript_4671	0.616173	1.38639	-0.177133	-0.892923	-0.932506	12
P01_transcript_4672	-0.445602	0.111283	1.69054	-0.602334	-0.753883	8
P01_transcript_4676	1.38789	0.194648	0.256821	-0.546642	-1.29271	3
P01_transcript_4679	0.131413	0.714276	1.04895	-0.41	-1.48464	2
P01_transcript_4681	1.52173	0.239975	0.017714	-0.742651	-1.03677	7
P01_transcript_4683	1.60121	0.357405	-0.515503	-0.69533	-0.747779	7
P01_transcript_4688	-0.464892	-0.456409	-0.43792	-0.429455	1.78868	5
P01_transcript_4689	0.836704	-0.286291	1.21264	-1.1924	-0.570655	3
P01_transcript_4692	-1.14693	-0.465684	0.825624	1.25267	-0.465684	1
P01_transcript_4693	0.430314	1.41662	-1.14856	0.000795405	-0.699161	12
P01_transcript_4703	1.78758	-0.393322	-0.468208	-0.432493	-0.493554	9
P01_transcript_4705	1.44874	0.624211	-0.463216	-0.779341	-0.830399	7
P01_transcript_4706	-0.934286	-1.08186	0.212404	0.524477	1.27926	4
P01_transcript_4707	-0.472811	-0.69603	-0.625824	0.0942382	1.70043	4
P01_transcript_4709	1.50785	0.522326	-0.45334	-0.837693	-0.73914	7
P01_transcript_4715	1.41199	-0.00995917	0.27775	-0.330866	-1.34891	3
P01_transcript_4716	1.05893	0.752111	0.0488736	-0.390989	-1.46892	3
P01_transcript_4722	0.819318	0.948163	-0.0237211	-0.19779	-1.54597	3
P01_transcript_4724	1.55725	0.344993	-0.267004	-0.663267	-0.971974	7
P01_transcript_4725	0.386292	-0.533061	1.58936	-0.724025	-0.718568	8
P01_transcript_4730	-0.62494	-0.50835	-0.474783	-0.153216	1.76129	5
P01_transcript_4731	1.75458	-0.110116	-0.486956	-0.6127	-0.544804	9
P01_transcript_4736	-0.289201	0.586362	1.43729	-0.831216	-0.903232	2
P01_transcript_4737	-0.448409	1.78885	-0.446018	-0.446974	-0.447453	6
P01_transcript_4738	-0.431262	-0.431262	-0.481998	-0.443946	1.78847	5
P01_transcript_4741	-0.498168	-0.213616	-1.0598	0.173836	1.59775	4
P01_transcript_4750	0.127724	0.460066	0.824991	0.316703	-1.72948	2
P01_transcript_4756	0.0487226	-0.0904849	1.5278	-0.218092	-1.26795	2
P01_transcript_4762	1.12631	0.587406	-0.342204	0.129337	-1.50085	3
P01_transcript_4764	1.2049	0.891243	-0.864134	-0.263699	-0.968314	7
P01_transcript_4765	0.00341689	1.61961	-1.11732	-0.269934	-0.235766	6
P01_transcript_4769	1.41874	0.682571	-0.613933	-0.605459	-0.881919	7
P01_transcript_4771	1.71547	0.0346923	-0.458775	-0.721958	-0.569432	9
P01_transcript_4773	1.13327	-0.154109	-0.858877	0.926535	-1.04681	9
P01_transcript_4776	0.695173	0.963936	0.502108	-1.08408	-1.07714	3
P01_transcript_4777	-0.630007	-0.62709	-0.624173	1.66543	0.215836	11
P01_transcript_4780	0.565923	-0.280132	-0.940375	1.44593	-0.791349	10
P01_transcript_4781	1.7251	-0.097401	-0.664737	-0.714944	-0.248021	9
P01_transcript_4784	-0.0552386	1.69827	-0.736087	-0.170854	-0.736087	6
P01_transcript_4785	-0.55421	-0.392727	0.718276	-1.10971	1.33837	5
P01_transcript_4787	0.244146	1.45702	0.186576	-0.922938	-0.964807	12
P01_transcript_4788	1.32026	0.306217	0.0272549	-0.196396	-1.45734	3
P01_transcript_4790	-0.817258	1.21876	0.480866	0.341817	-1.22419	2
P01_transcript_4791	-0.661827	-0.44806	-1.01742	0.885687	1.24163	4
P01_transcript_4792	-0.942073	-0.467508	1.39092	0.701832	-0.683168	1
P01_transcript_4794	1.05671	1.11651	-0.568581	-0.916469	-0.688167	12
P01_transcript_4795	-0.0675642	-1.08103	-0.727494	0.419527	1.45656	4
P01_transcript_4796	0.818304	0.433923	0.903722	-1.05235	-1.1036	3
P01_transcript_4798	-0.678727	-0.677057	0.492547	1.54196	-0.678727	1
P01_transcript_4799	-0.573216	-0.791961	-0.319382	-0.03046	1.71502	4
P01_transcript_4800	0.622623	1.26896	-0.0754897	-0.491351	-1.32474	12
P01_transcript_4801	0.551562	1.47921	-0.379098	-0.826338	-0.825333	12
P01_transcript_4802	1.49602	0.196823	0.123168	-0.736143	-1.07987	3
P01_transcript_4803	-0.114653	-0.467628	-0.439775	-0.724382	1.74644	5
P01_transcript_4805	1.66629	0.178585	-0.481207	-0.558918	-0.804752	7
P01_transcript_4809	-0.46064	-0.322542	1.78404	-0.507453	-0.493409	8
P01_transcript_4810	1.54016	0.494255	-0.628946	-0.716787	-0.688678	7
P01_transcript_4816	1.61036	0.343556	-0.573608	-0.630832	-0.74948	7
P01_transcript_4820	0.837962	0.309882	-1.72716	0.449205	0.13011	9
P01_transcript_4827	-1.02629	-0.437125	-0.646185	1.29237	0.817234	11
P01_transcript_4828	-0.454216	-0.452313	-0.432324	-0.449933	1.78879	5
P01_transcript_4829	-0.725593	-1.14232	1.4377	0.147693	0.282516	8
P01_transcript_4830	1.22773	0.70575	0.00679293	-0.733279	-1.207	3
P01_transcript_4833	0.594959	0.890947	0.692475	-1.0846	-1.09378	3
P01_transcript_4836	0.488173	-1.46054	1.03003	0.503086	-0.560752	1
P01_transcript_4837	1.28166	0.848426	-0.831578	-0.422408	-0.876105	7
P01_transcript_4838	0.746194	-0.0977987	1.1969	-0.536327	-1.30897	3
P01_transcript_4844	0.689195	1.00449	-0.918926	0.44071	-1.21547	12
P01_transcript_4849	-0.450344	1.78884	-0.447558	-0.440593	-0.450344	6
P01_transcript_4852	-0.90801	-0.790209	-0.081521	0.196795	1.58294	4
P01_transcript_4876	0.982982	1.1566	-0.55973	-0.530361	-1.04949	12
P01_transcript_4879	-0.157236	1.72738	-0.255745	-0.480864	-0.833539	6
P01_transcript_4880	1.61862	-0.8089	-0.728392	0.269088	-0.350414	9
P01_transcript_4884	-1.12828	-0.580739	-0.395351	0.954101	1.15027	4
P01_transcript_4886	0.0945748	0.0447986	0.0497762	-1.50324	1.31409	5
P01_transcript_4890	-0.46971	1.78815	-0.447819	-0.400911	-0.46971	6
P01_transcript_4893	-0.694503	-0.688903	-0.688041	1.49628	0.575163	11
P01_transcript_4894	1.59733	0.172134	-0.0993315	-0.750231	-0.919896	7
P01_transcript_4898	-0.765482	-0.262179	-0.669296	1.70215	-0.00519335	11
P01_transcript_4903	-0.4468	-0.44742	-0.44742	-0.447214	1.78885	5
P01_transcript_4904	1.46576	0.309545	-0.748308	0.064609	-1.0916	7
P01_transcript_4914	0.31678	1.26514	0.207546	-0.32249	-1.46697	12
P01_transcript_4919	1.03642	0.882699	0.0910858	-0.762305	-1.2479	3
P01_transcript_4924	-0.592308	0.446321	1.43672	-0.119619	-1.17111	2
P01_transcript_4927	1.65651	0.0123181	-0.132285	-0.59823	-0.938316	9
P01_transcript_4928	-1.26585	-0.0195769	-0.617371	1.27215	0.630655	11
P01_transcript_4930	-0.506682	-0.441688	-0.50629	1.78417	-0.329514	10
P01_transcript_4931	-0.443587	-0.0782801	1.73956	-0.487076	-0.730614	8
P01_transcript_4932	-1.17624	-0.980439	0.636705	0.977538	0.542432	11
P01_transcript_4935	0.973369	0.315374	-0.157107	0.503787	-1.63542	3
P01_transcript_4936	-0.519791	-0.367529	1.78514	-0.498789	-0.399031	8
P01_transcript_4941	-0.763188	-0.13452	1.4273	0.516871	-1.04647	1
P01_transcript_4946	0.111158	0.209239	1.50764	-0.913243	-0.9148	2
P01_transcript_4948	0.951898	-1.02267	0.110639	0.988778	-1.02865	10
P01_transcript_4950	1.34011	0.254185	-0.319304	0.145037	-1.42003	7
P01_transcript_4951	-0.235303	-0.33938	1.74215	-0.8213	-0.346168	8
P01_transcript_4953	0.0010353	-0.141318	-0.889319	1.66786	-0.63826	10
P01_transcript_4956	0.0148089	-0.305626	-0.655423	-0.757553	1.70379	5
P01_transcript_4963	-0.356052	-0.391131	1.55283	0.298756	-1.1044	8
P01_transcript_4965	1.10732	1.05537	-0.485699	-0.743651	-0.933339	12
P01_transcript_4967	-0.70812	-0.6744	0.859861	1.30244	-0.779776	1
P01_transcript_4968	0.528497	1.44689	-0.237767	-0.694146	-1.04347	12
P01_transcript_4974	0.613766	1.0743	0.418766	-0.86049	-1.24634	3
P01_transcript_4979	0.125389	0.889358	0.811151	-0.25401	-1.57189	2
P01_transcript_4981	-1.38142	-0.441604	-0.00373788	1.25112	0.575634	11
P01_transcript_4983	-0.903422	0.113304	-1.05395	0.497826	1.34624	4
P01_transcript_4984	0.978379	0.314321	-0.802281	0.798837	-1.28926	7
P01_transcript_4987	0.952636	0.167196	0.954742	-1.06045	-1.01412	3
P01_transcript_4990	1.60181	-0.565606	0.00593812	-1.0555	0.0133608	9
P01_transcript_4992	-0.946432	-0.554076	-0.183773	0.0220528	1.66223	4
P01_transcript_4997	0.831722	-0.879701	0.555643	0.770073	-1.27774	1
P01_transcript_4998	-0.705724	-0.77064	-0.583776	1.50187	0.558273	11
P01_transcript_4999	-0.463434	-0.22893	-0.519177	-0.562425	1.77397	5
P01_transcript_5002	1.01285	0.898356	0.158533	-1.03047	-1.03927	3
P01_transcript_5003	1.26675	0.512279	-0.578059	0.133551	-1.33452	7
P01_transcript_5004	1.40889	0.0436381	-0.274296	0.199488	-1.37772	7
P01_transcript_5009	-0.612034	-0.345784	-1.13088	0.893303	1.19539	4
P01_transcript_5010	0.638667	-0.0486973	0.714084	0.4038	-1.70785	3
P01_transcript_5013	-0.118786	-0.510347	-1.33768	1.01381	0.953011	11
P01_transcript_5014	-0.687266	-0.276179	-0.772538	0.0470904	1.68889	4
P01_transcript_5015	-0.447647	-0.447895	-0.448142	-0.44517	1.78885	5
P01_transcript_5020	1.32174	0.75815	-0.310621	-0.793574	-0.975692	7
P01_transcript_5021	1.3121	0.261342	-1.18682	0.409526	-0.79615	7
P01_transcript_5022	-0.437132	-0.383835	-0.616158	-0.341925	1.77905	5
P01_transcript_5027	-0.245047	1.75921	-0.646886	-0.274631	-0.59265	6
P01_transcript_5030	1.74369	-0.0500899	-0.550989	-0.552988	-0.589622	9
P01_transcript_5033	-0.661018	-0.278172	-1.08688	1.36792	0.65815	11
P01_transcript_5034	1.47946	0.328392	0.0180559	-1.04724	-0.778662	7
P01_transcript_5037	-0.503529	1.78624	-0.403317	-0.382726	-0.496665	6
P01_transcript_5039	1.28192	0.424303	0.296945	-0.798922	-1.20424	3
P01_transcript_5042	-1.32948	-0.43307	-0.204117	1.1696	0.797066	11
P01_transcript_5043	1.25672	0.87329	-0.426364	-0.739962	-0.963684	7
P01_transcript_5050	-0.650459	1.73055	-0.0186862	-0.434678	-0.626731	6
P01_transcript_5054	-0.623824	-0.173816	1.76307	-0.427144	-0.538289	8
P01_transcript_5055	-0.710057	-0.603569	-0.57262	0.227348	1.6589	4
P01_transcript_5059	-0.447413	-0.0496734	1.5764	0.0644266	-1.14374	8
P01_transcript_5060	-0.491629	-0.482781	-0.32566	-0.484442	1.78451	5
P01_transcript_5061	1.61461	0.327241	-0.526161	-0.648669	-0.767024	7
P01_transcript_5064	1.6587	0.120595	-0.282918	-0.616744	-0.879633	9
P01_transcript_5065	1.61159	0.236996	-0.252362	-0.731122	-0.865099	7
P01_transcript_5072	-0.525664	-0.515764	-0.530614	-0.19898	1.77102	5
P01_transcript_5073	1.40562	-0.8671	-0.844691	-0.352879	0.659053	9
P01_transcript_5074	-0.090911	1.49857	0.38124	-0.876852	-0.912043	6
P01_transcript_5077	-1.37738	-0.366568	-0.216432	0.974243	0.986135	4
P01_transcript_5079	1.74984	-0.500973	-0.645848	-0.511471	-0.0915441	9
P01_transcript_5083	1.06894	0.654422	0.0651272	-0.251774	-1.53671	3
P01_transcript_5092	-0.637567	-0.303897	1.76486	-0.257696	-0.5657	8
P01_transcript_5093	-0.509149	-0.64786	0.192563	-0.704976	1.66942	5
P01_transcript_5095	-1.01294	-0.552639	1.5541	0.361581	-0.350109	8
P01_transcript_5099	0.41896	0.578542	0.935916	-0.356475	-1.57694	3
P01_transcript_5102	-0.439281	-0.444843	-0.454112	1.78883	-0.45059	10
P01_transcript_5104	-0.55433	-0.199947	1.24246	0.753368	-1.24155	1
P01_transcript_5108	-0.407827	1.78817	-0.447042	-0.486256	-0.447042	6
P01_transcript_5112	1.61029	0.293788	-0.38525	-0.662408	-0.856419	7
P01_transcript_5116	1.59325	0.172447	-0.237806	-1.08647	-0.441424	9
P01_transcript_5119	0.36964	1.59159	-0.516274	-0.623195	-0.821762	12
P01_transcript_5123	1.28194	0.0300238	0.613164	-0.710863	-1.21426	3
P01_transcript_5127	1.41143	0.583766	-0.192171	-0.949972	-0.853054	7
P01_transcript_5131	0.560985	0.483365	1.08669	-1.05846	-1.07258	2
P01_transcript_5140	-0.0903277	-0.487722	-0.623332	-0.549041	1.75042	5
P01_transcript_5141	1.40527	0.714434	-0.670344	-0.811617	-0.637743	7
P01_transcript_5144	-0.597792	0.0633488	-0.57014	1.71494	-0.610361	10
P01_transcript_5146	-0.625632	-0.62436	-0.548265	1.70576	0.092501	11
P01_transcript_5148	-1.23527	0.559873	-0.8798	1.07531	0.479891	11
P01_transcript_5149	-0.223834	-0.716551	-0.610969	-0.18864	1.74	5
P01_transcript_5154	1.71597	0.0541073	-0.523325	-0.650203	-0.596553	9
P01_transcript_5155	-0.463521	-1.40823	0.0031717	0.766645	1.10194	4
P01_transcript_5165	-1.1484	-0.940802	0.479235	1.17269	0.437274	11
P01_transcript_5169	-1.26314	-0.624933	0.649157	-0.0228265	1.26175	4
P01_transcript_5173	-0.818238	1.31774	-0.0700409	0.650401	-1.07987	6
P01_transcript_5176	-0.757892	-0.751871	-0.581578	0.636278	1.45506	4
P01_transcript_5177	0.590305	1.34768	-0.176141	-0.525812	-1.23604	12
P01_transcript_5178	-0.716606	-0.306909	-0.765091	1.67127	0.117333	11
P01_transcript_5184	0.557679	-0.367779	-1.59672	0.617773	0.789043	4
P01_transcript_5188	-0.0849565	1.32515	0.521563	-1.33522	-0.426534	6
P01_transcript_5191	0.239591	-0.631878	1.65655	-0.632382	-0.631878	8
P01_transcript_5193	0.450281	-1.04612	0.207116	1.33112	-0.942393	10
P01_transcript_5195	-0.831104	-0.155832	1.41288	-0.986936	0.560995	8
P01_transcript_5201	-1.06491	1.43223	-0.686309	-0.223131	0.54212	6
P01_transcript_5205	-0.448493	1.78884	-0.449554	-0.441244	-0.449554	6
P01_transcript_5215	1.29019	0.854222	-0.705721	-0.52861	-0.91008	7
P01_transcript_5217	0.185976	1.66807	-0.664563	-0.724863	-0.464623	6
P01_transcript_5218	0.452864	1.37036	-1.30112	-0.4706	-0.0515025	12
P01_transcript_5219	0.553658	0.798711	0.590281	-0.330956	-1.61169	3
P01_transcript_5220	-0.544871	1.72731	0.00474848	-0.507662	-0.679529	6
P01_transcript_5221	1.62396	0.0326515	-0.481341	-0.118945	-1.05633	9
P01_transcript_5223	-1.26418	0.381064	-0.774204	0.45189	1.20543	4
P01_transcript_5224	-0.0399144	-0.356119	-0.720273	1.72643	-0.61012	10
P01_transcript_5225	-1.35255	-0.408959	1.14618	-0.192501	0.80783	8
P01_transcript_5226	-0.714794	-0.392417	1.5912	-0.827678	0.343693	8
P01_transcript_5232	-0.0821863	1.60504	0.0275231	-0.447702	-1.10268	6
P01_transcript_5233	-1.21765	-0.413037	0.165521	-0.0567064	1.52188	4
P01_transcript_5236	-1.06056	-0.600839	-0.366537	1.4162	0.611733	11
P01_transcript_5244	0.773548	1.28165	-0.772969	-0.229128	-1.0531	12
P01_transcript_5246	-0.486741	1.73283	-0.0131774	-0.607191	-0.625721	6
P01_transcript_5248	-0.740438	-0.622054	-0.822231	1.059	1.12572	4
P01_transcript_5252	-0.769054	-0.268567	1.66227	0.122523	-0.747174	8
P01_transcript_5254	-0.449852	-0.448532	-0.443252	-0.447212	1.78885	5
P01_transcript_5258	1.06387	0.157665	0.791273	-1.31584	-0.696969	3
P01_transcript_5259	-1.14171	-0.933805	0.269252	0.657429	1.14883	4
P01_transcript_5260	0.108414	1.70176	-0.603392	-0.603392	-0.603392	6
P01_transcript_5262	0.655608	0.00457827	1.281	-0.820425	-1.12076	2
P01_transcript_5265	0.591842	0.542618	-1.5964	-0.36068	0.822621	5
P01_transcript_5269	-0.97528	-0.9636	0.474603	0.0906554	1.37362	4
P01_transcript_5272	1.54597	0.237608	-0.30873	-0.306948	-1.1679	7
P01_transcript_5277	0.699952	1.26597	-0.0633783	-0.735029	-1.16752	12
P01_transcript_5280	-0.693136	-0.111796	-0.286198	1.73508	-0.643946	10
P01_transcript_5286	1.52339	0.131753	0.116931	-0.688409	-1.08367	3
P01_transcript_5291	0.567982	1.0632	0.345213	-0.500991	-1.47541	3
P01_transcript_5296	0.853351	1.13439	-0.0536538	-0.730714	-1.20338	12
P01_transcript_5298	-1.17908	1.0699	0.655044	0.393026	-0.938896	2
P01_transcript_5301	0.981611	0.942735	-0.0315865	-0.524822	-1.36794	3
P01_transcript_5303	0.161993	1.35311	0.368454	-0.600325	-1.28323	12
P01_transcript_5304	-0.723141	-0.603782	-0.388609	-0.00535901	1.72089	4
P01_transcript_5305	0.62688	1.08348	0.163934	-0.367186	-1.50711	3
P01_transcript_5307	1.20866	0.395753	0.0803802	-0.150741	-1.53406	3
P01_transcript_5309	-0.486939	-0.377133	-0.501159	-0.421371	1.7866	5
P01_transcript_5322	1.61874	0.302043	-0.442796	-0.730306	-0.747683	7
P01_transcript_5324	-0.629308	-0.735067	-0.295265	-0.0644011	1.72404	4
P01_transcript_5328	-0.0469468	1.61497	-0.0845042	-0.366185	-1.11733	6
P01_transcript_5331	1.31091	0.326888	0.373439	-0.926096	-1.08514	3
P01_transcript_5333	-0.372034	1.71754	-0.647154	0.00365717	-0.702011	6
P01_transcript_5339	-0.392275	-0.547277	-0.621797	1.76583	-0.204484	10
P01_transcript_5342	-0.484352	1.78754	-0.406011	-0.41112	-0.486055	6
P01_transcript_5345	1.45449	0.237881	0.0573684	-0.491587	-1.25815	3
P01_transcript_5349	-0.502288	-0.585292	-0.136639	1.76039	-0.536175	10
[truncated: 36,874 more rows]

## Sheet: Up
Gene ID	Up1	Up2	Up3	Up4	Up5	protein_cluster
P01_transcript_0	-0.678293	1.07218	-0.363985	1.04746	-1.07736	9
P01_transcript_1	0.465309	1.47107	-0.408689	-0.386041	-1.14165	6
P01_transcript_2	-0.793508	-0.162829	1.72169	-0.174445	-0.590911	7
P01_transcript_3	1.59902	0.371977	-0.576394	-0.704042	-0.690558	1
P01_transcript_4	0.485794	1.15506	0.199241	-0.329632	-1.51046	6
P01_transcript_6	-1.11718	0.35456	1.0588	0.706681	-1.00286	10
P01_transcript_8	1.02076	1.05374	-0.305074	-0.577167	-1.19226	6
P01_transcript_9	0.811112	1.29945	-0.473714	-0.606898	-1.02995	6
P01_transcript_10	0.666918	1.40003	-0.548753	-0.493074	-1.02512	6
P01_transcript_14	0.995678	0.742706	-0.15252	-0.026034	-1.55983	3
P01_transcript_17	-0.845199	-0.701664	-0.544893	0.65302	1.43874	11
P01_transcript_18	0.232668	1.361	0.146884	-0.342438	-1.39811	6
P01_transcript_20	0.248785	1.65302	-0.633936	-0.633936	-0.633936	9
P01_transcript_25	0.964995	1.19883	-0.561209	-0.673951	-0.928667	6
P01_transcript_28	1.05579	1.11201	-0.524344	-0.713723	-0.929734	6
P01_transcript_30	-0.296623	1.51354	0.37268	-0.463949	-1.12565	9
P01_transcript_32	1.11284	1.02323	-0.580497	-0.488206	-1.06737	6
P01_transcript_33	0.192773	1.4217	0.289159	-0.800007	-1.10362	6
P01_transcript_34	-0.745956	0.755506	-1.03245	-0.289681	1.31259	5
P01_transcript_35	0.319514	1.45002	-0.0870437	-0.409742	-1.27275	6
P01_transcript_36	-0.10745	1.18849	0.653655	-0.299844	-1.43485	2
P01_transcript_38	1.02572	0.881841	-0.0869252	-0.407649	-1.41298	6
P01_transcript_44	0.617736	1.16462	0.180918	-1.3703	-0.592971	6
P01_transcript_46	0.338657	-1.38832	0.566113	1.11369	-0.630137	10
P01_transcript_47	1.05869	1.11793	-0.656849	-0.613059	-0.906709	6
P01_transcript_48	0.0867004	1.68613	-0.392074	-0.544637	-0.836119	9
P01_transcript_49	1.33977	0.783968	-0.534834	-0.649406	-0.939494	1
P01_transcript_50	1.25304	0.820804	-0.778917	-0.253103	-1.04182	1
P01_transcript_54	1.02065	0.786365	-0.109024	-0.183253	-1.51474	3
P01_transcript_56	1.46138	0.464431	-0.179937	-0.658147	-1.08773	1
P01_transcript_61	-0.739862	0.681691	1.21484	0.0709457	-1.22761	2
P01_transcript_62	1.28424	0.466432	0.205682	-0.680501	-1.27585	3
P01_transcript_63	1.53383	0.506254	-0.64171	-0.671225	-0.727147	1
P01_transcript_66	-1.06393	1.33591	0.741907	-0.409504	-0.604385	2
P01_transcript_67	0.572548	1.10349	0.22684	-0.407123	-1.49576	6
P01_transcript_68	0.290027	0.691291	-0.758846	-1.30233	1.07986	5
P01_transcript_70	0.316142	1.57727	-0.345924	-0.55554	-0.991953	6
P01_transcript_72	-0.714767	0.52213	-0.534603	-0.79099	1.51823	5
P01_transcript_73	-0.796039	-0.141727	-0.18864	1.71998	-0.593572	8
P01_transcript_76	1.07697	1.06428	-0.439799	-0.668266	-1.03318	6
P01_transcript_77	0.0451981	1.36042	0.523646	-1.042	-0.887267	6
P01_transcript_78	0.44748	1.55365	-0.824768	-0.67122	-0.505139	6
P01_transcript_80	0.962217	0.937653	-0.0852731	-0.387063	-1.42753	6
P01_transcript_81	0.410756	1.53135	-0.364351	-0.555579	-1.02217	6
P01_transcript_90	1.07428	0.953024	-0.645239	-0.158923	-1.22314	6
P01_transcript_94	0.592682	0.718523	-0.628707	0.777741	-1.46024	6
P01_transcript_95	0.805488	1.1472	0.033956	-0.819242	-1.1674	6
P01_transcript_99	1.62544	0.30835	-0.553429	-0.646066	-0.734292	1
P01_transcript_103	1.26952	0.550715	0.196842	-0.931129	-1.08595	3
P01_transcript_104	-0.357452	1.64633	-0.643706	0.196708	-0.841883	9
P01_transcript_107	-0.635457	0.594793	-0.635457	1.48044	-0.804315	8
P01_transcript_110	1.44479	-0.0524017	0.353087	-0.510916	-1.23456	3
P01_transcript_111	-0.758054	-0.436538	1.35671	0.749903	-0.912019	10
P01_transcript_115	0.946614	0.582531	-0.564327	0.512749	-1.47757	3
P01_transcript_118	1.24456	0.921118	-0.560757	-0.791036	-0.813889	1
P01_transcript_119	-0.0340463	0.39654	-0.674919	1.44797	-1.13555	8
P01_transcript_121	0.391841	-1.23467	-0.680176	0.170044	1.35296	11
P01_transcript_123	-1.12502	-0.168564	-0.554935	0.337128	1.51139	11
P01_transcript_125	-0.394565	-0.397181	-0.436428	1.78496	-0.556786	8
P01_transcript_126	-0.722868	-0.219692	-0.714339	1.70773	-0.0508293	8
P01_transcript_131	1.14793	0.767954	-0.511969	-0.0519969	-1.35192	6
P01_transcript_132	1.61764	0.328408	-0.555594	-0.699312	-0.69114	1
P01_transcript_133	1.7307	-0.00625749	-0.528051	-0.527042	-0.669349	4
P01_transcript_134	0.113214	1.55684	0.071283	-0.725409	-1.01593	6
P01_transcript_135	0.879053	1.2179	-0.26873	-0.930762	-0.897465	6
P01_transcript_138	1.08507	1.08507	-0.552297	-0.683398	-0.934443	6
P01_transcript_140	1.19951	0.962463	-0.508508	-0.75854	-0.894922	6
P01_transcript_146	1.67116	0.150706	-0.381789	-0.6899	-0.750182	1
P01_transcript_149	0.899667	1.13715	-0.0986821	-1.03824	-0.899898	6
P01_transcript_151	1.26138	0.851062	-0.342605	-0.861966	-0.907876	1
P01_transcript_152	1.34561	0.594903	-0.576602	-0.146769	-1.21714	1
P01_transcript_156	0.868321	1.10834	-0.0832636	-0.616406	-1.27699	6
P01_transcript_158	1.33634	-0.552208	0.684738	-0.309237	-1.15964	3
P01_transcript_160	1.31946	0.779482	-0.647391	-0.426755	-1.02479	1
P01_transcript_162	1.74684	-0.0680589	-0.61253	-0.521785	-0.544471	4
P01_transcript_166	-0.13178	0.604269	-0.404931	1.27985	-1.34741	8
P01_transcript_167	-0.365555	-0.536292	-0.404045	1.78494	-0.479051	8
P01_transcript_168	-0.921682	1.49821	-0.773758	-0.280677	0.477909	9
P01_transcript_169	1.33391	0.77736	-0.49548	-0.626887	-0.988899	1
P01_transcript_171	1.3991	0.686419	-0.747875	-0.426555	-0.911088	1
P01_transcript_172	0.360978	0.343511	0.646267	0.425022	-1.77578	3
P01_transcript_173	-0.536173	-0.529281	0.904189	1.22121	-1.05994	10
P01_transcript_177	-0.332543	1.2375	0.159457	0.407502	-1.47191	9
P01_transcript_180	1.68026	-0.0454495	-0.359837	-0.296617	-0.978359	4
P01_transcript_184	0.928488	0.270602	0.0388939	0.452659	-1.69064	3
P01_transcript_186	0.73301	1.05486	0.286445	-0.79577	-1.27854	6
P01_transcript_188	0.180545	1.38418	0.385927	-0.975325	-0.975325	6
P01_transcript_189	1.412	0.707579	-0.633525	-0.737382	-0.74867	1
P01_transcript_192	1.55977	0.343148	-0.233965	-0.86567	-0.803279	1
P01_transcript_193	-0.267684	-0.560422	1.63844	-0.953553	0.143215	7
P01_transcript_196	1.6775	0.176485	-0.541935	-0.641765	-0.670288	1
P01_transcript_197	-1.12999	-0.806821	-0.0945549	1.01361	1.01775	12
P01_transcript_198	-1.5214	-0.28508	0.0203629	0.958509	0.827605	12
P01_transcript_199	-1.35759	-0.394499	-0.107422	1.29092	0.568597	12
P01_transcript_201	-1.67207	0.514068	0.661027	-0.187108	0.684079	11
P01_transcript_205	-0.693645	-0.68339	-0.0598889	1.72242	-0.285498	8
P01_transcript_206	0.805387	-0.128862	1.22956	-1.00942	-0.896664	3
P01_transcript_208	-1.5468	-0.133445	0.0397935	1.16842	0.472033	12
P01_transcript_209	0.15909	0.427792	1.21639	-0.315896	-1.48738	2
P01_transcript_210	0.285872	1.32844	0.309433	-0.639875	-1.28387	6
P01_transcript_211	1.40225	0.711435	-0.545505	-0.769935	-0.798241	1
P01_transcript_213	0.460749	1.45099	-0.6547	-0.147057	-1.10999	6
P01_transcript_214	-0.341771	-0.585539	0.211348	1.63065	-0.914688	8
P01_transcript_215	-0.65421	-0.656097	-0.537811	0.167575	1.68054	11
P01_transcript_217	1.57925	0.334877	-0.522926	-0.419321	-0.97188	1
P01_transcript_221	1.25087	0.776966	-0.173764	-0.723725	-1.13035	1
P01_transcript_223	1.52985	-0.0805183	0.253058	-0.586633	-1.11575	3
P01_transcript_225	0.187904	-0.631446	-1.33609	0.57573	1.2039	11
P01_transcript_226	0.628513	1.2306	0.171228	-1.02279	-1.00755	6
P01_transcript_228	-1.34782	-0.127334	-0.108897	0.120942	1.46311	11
P01_transcript_230	1.67319	0.169387	-0.45099	-0.689714	-0.701878	1
P01_transcript_231	0.99309	1.04502	-0.236914	-0.551717	-1.24948	6
P01_transcript_232	-0.315728	-0.645822	-0.676386	-0.0987224	1.73666	5
P01_transcript_233	1.3746	-0.116711	0.155615	-1.43944	0.0259358	4
P01_transcript_236	-0.867244	-0.332078	1.65764	0.1482	-0.606522	7
P01_transcript_239	-0.451509	-0.451509	-0.451509	-0.434276	1.7888	5
P01_transcript_242	0.909289	1.13107	-0.144156	-0.754044	-1.14216	6
P01_transcript_245	1.31207	-0.417839	0.55357	-0.111779	-1.33602	3
P01_transcript_246	1.05092	0.868519	0.00210465	-0.576674	-1.34487	6
P01_transcript_248	0.487477	1.50591	-0.473745	-1.00013	-0.519517	6
P01_transcript_249	0.504685	1.44079	-0.166872	-0.716327	-1.06228	6
P01_transcript_250	-0.880102	-0.114294	0.11083	1.62705	-0.743488	8
P01_transcript_251	-0.515476	-0.0733456	1.74316	-0.467493	-0.686844	7
P01_transcript_257	1.60967	0.341703	-0.527632	-0.699734	-0.724005	1
P01_transcript_258	1.13532	-0.252424	-0.357601	0.828559	-1.35386	3
P01_transcript_260	1.53831	0.177776	-0.847157	0.0689336	-0.937859	1
P01_transcript_261	0.95174	-0.331727	-1.58557	0.438353	0.527208	4
P01_transcript_267	1.17777	0.705662	-0.917789	-1.11777	0.152132	1
P01_transcript_270	0.0108264	1.11214	0.807877	-0.614494	-1.31635	2
P01_transcript_271	-0.945548	1.10719	0.878315	-1.05283	0.0128743	2
P01_transcript_274	1.73644	-0.0229991	-0.54048	-0.54048	-0.632476	4
P01_transcript_275	0.473253	1.45279	-0.261963	-0.506281	-1.1578	6
P01_transcript_278	-0.698699	1.24401	0.599268	0.116944	-1.26153	2
P01_transcript_281	0.663772	0.814009	0.0764841	0.140221	-1.69449	3
P01_transcript_289	-0.569794	1.67897	-0.268358	0.0437482	-0.884568	9
P01_transcript_291	-0.938939	0.178789	-0.427436	-0.454669	1.64226	5
P01_transcript_298	0.277163	1.16657	-1.0612	0.634263	-1.01679	6
P01_transcript_299	0.0551649	-0.444767	-0.622903	-0.697606	1.71011	5
P01_transcript_301	1.08801	0.806776	-0.12089	-0.349659	-1.42424	6
P01_transcript_302	1.66344	0.2169	-0.556829	-0.66576	-0.65775	1
P01_transcript_303	-0.896623	1.05144	0.816335	0.204564	-1.17571	2
P01_transcript_304	1.20855	0.893316	-0.42963	-0.554502	-1.11774	6
P01_transcript_309	1.68232	-0.18971	-0.0267433	-0.904258	-0.56161	4
P01_transcript_310	-0.0080094	-0.27499	1.68731	-0.488574	-0.915742	7
P01_transcript_311	1.19322	0.84227	-0.25736	-0.557614	-1.22051	6
P01_transcript_314	-0.354345	-0.234205	0.199406	1.55547	-1.16633	10
P01_transcript_318	1.44999	0.570114	-0.344736	-0.679197	-0.99617	1
P01_transcript_319	0.298493	1.61961	-0.473362	-0.622288	-0.822458	6
P01_transcript_325	1.44712	0.587097	-0.380926	-0.669565	-0.983731	1
P01_transcript_326	1.70787	0.0840717	-0.538516	-0.609569	-0.643854	4
P01_transcript_327	1.25015	0.895539	-0.513458	-0.675742	-0.956489	1
P01_transcript_330	-0.800762	-0.907198	0.206984	1.57707	-0.0760905	12
P01_transcript_331	-0.854674	-0.42492	-0.257852	-0.190605	1.72805	5
P01_transcript_338	1.32552	0.745032	-0.419956	-0.552068	-1.09853	1
P01_transcript_341	1.1564	0.99007	-0.403949	-0.895023	-0.8475	6
P01_transcript_343	1.56036	0.419968	-0.432172	-0.817213	-0.730947	1
P01_transcript_345	-0.608467	-0.601964	-0.487077	-0.0427033	1.74021	11
P01_transcript_348	0.512315	1.39888	-0.0351184	-0.839053	-1.03702	6
P01_transcript_349	-0.0974094	0.957859	-1.00193	-0.943943	1.08542	5
P01_transcript_351	0.432615	0.638315	1.06257	-1.05229	-1.08121	2
P01_transcript_352	1.07179	0.134212	0.757677	-1.38876	-0.574921	3
P01_transcript_353	-0.64407	-0.200709	-0.324569	-0.589178	1.75853	5
P01_transcript_354	0.513822	0.011812	1.36773	-0.755968	-1.1374	2
P01_transcript_355	0.0460101	1.13875	-1.07549	0.82243	-0.931704	9
P01_transcript_360	1.19382	0.347208	-0.849787	0.518433	-1.20968	1
P01_transcript_362	1.71908	0.0327559	-0.470714	-0.613263	-0.667857	4
P01_transcript_363	-0.264385	0.526583	1.46821	-0.863382	-0.867027	2
P01_transcript_371	-0.824259	1.71518	-0.284734	-0.064404	-0.541785	9
P01_transcript_372	0.211592	1.09826	0.76576	-0.972314	-1.1033	2
P01_transcript_375	0.0445989	0.192296	1.49261	-1.20938	-0.520127	2
P01_transcript_376	-0.629116	1.49785	0.563671	-0.623838	-0.808562	9
P01_transcript_378	-0.476656	-0.187741	-0.491919	1.76707	-0.610756	8
P01_transcript_379	1.48631	0.578695	-0.624196	-0.601203	-0.839603	1
P01_transcript_383	-0.456206	-0.396515	-0.579851	-0.349616	1.78219	5
P01_transcript_385	1.47704	0.0569234	0.308928	-0.817681	-1.02521	3
P01_transcript_386	-0.238488	-0.849572	-0.666247	0.0901762	1.66413	11
P01_transcript_387	-1.21322	0.222991	1.24346	0.544249	-0.797477	10
P01_transcript_391	-0.649521	-0.7765	-0.645673	0.581798	1.4899	11
P01_transcript_395	-0.65035	-0.51563	-0.709406	1.66205	0.213338	12
P01_transcript_396	1.39862	0.521613	-0.0750782	-0.743897	-1.10126	1
P01_transcript_399	-0.444421	-0.429814	0.263045	1.60209	-0.990897	10
P01_transcript_400	0.809306	0.124323	1.11181	-0.995187	-1.05026	3
P01_transcript_401	0.957806	1.11605	-0.760882	-0.211429	-1.10154	6
P01_transcript_402	-0.349752	1.11062	-0.889721	-0.895857	1.02471	9
P01_transcript_418	1.78373	-0.361876	-0.379207	-0.521323	-0.521323	4
P01_transcript_419	0.160784	1.0162	-1.3927	0.807355	-0.591641	9
P01_transcript_422	1.37524	0.763856	-0.713032	-0.713032	-0.713032	1
P01_transcript_424	-0.489619	-0.348317	-0.603682	-0.3364	1.77802	5
P01_transcript_428	-0.434526	-0.457814	1.78879	-0.445485	-0.450965	7
P01_transcript_431	-0.932587	0.451824	0.318858	1.26657	-1.10466	10
P01_transcript_433	1.46731	0.432066	-0.89777	-0.0808557	-0.920752	1
P01_transcript_434	-1.02453	-0.959097	-0.0299134	1.04136	0.972184	12
P01_transcript_438	1.31586	-0.840385	-0.861824	0.803462	-0.41711	4
P01_transcript_439	1.53938	0.355241	-0.664552	-1.00616	-0.22391	1
P01_transcript_440	0.598849	0.519002	0.782496	-0.259501	-1.64085	3
P01_transcript_442	1.63513	0.228048	-0.360284	-0.664348	-0.838551	1
P01_transcript_443	-0.447357	1.78885	-0.446211	-0.447357	-0.44793	9
P01_transcript_445	1.26436	0.904864	-0.628514	-0.788699	-0.752016	1
P01_transcript_452	1.21686	0.236779	0.280568	-0.2035	-1.53071	3
P01_transcript_458	0.440434	1.56777	-0.631639	-0.717295	-0.65927	6
P01_transcript_463	-0.680802	1.09029	1.01492	-0.322816	-1.10159	2
P01_transcript_470	-0.613863	0.354346	1.60478	-0.579332	-0.765934	2
P01_transcript_473	0.0835574	0.919131	-1.4938	0.8765	-0.385387	9
P01_transcript_474	1.58868	0.315685	-0.43307	-0.504868	-0.96643	1
P01_transcript_477	-0.821827	0.436331	-0.207575	-0.910788	1.50386	5
P01_transcript_481	1.50278	0.553081	-0.552919	-0.734137	-0.768809	1
P01_transcript_483	0.578554	0.890627	0.7082	-1.09166	-1.08572	3
P01_transcript_488	-0.242375	1.46851	-0.484751	-1.1691	0.427721	9
P01_transcript_491	-0.966023	1.65965	-0.385075	-0.395606	0.0870544	9
P01_transcript_492	0.958605	1.11826	-0.814831	-1.06128	-0.20076	6
P01_transcript_494	-0.483451	-0.443115	-0.489213	1.78687	-0.371087	8
P01_transcript_495	1.14516	0.72163	-0.261177	-0.166154	-1.43946	3
P01_transcript_499	1.44308	-0.717486	0.432852	-0.0575169	-1.10093	3
P01_transcript_501	0.343017	1.61345	-0.609808	-0.657449	-0.68921	6
P01_transcript_505	0.289443	0.873051	0.674017	-0.206456	-1.63006	2
P01_transcript_506	1.73109	-0.0159337	-0.468338	-0.680313	-0.566501	4
P01_transcript_507	-0.480239	-0.267807	-0.664028	-0.356917	1.76899	5
P01_transcript_511	0.81503	0.111371	-0.727283	1.07827	-1.27739	8
P01_transcript_512	-0.494846	-0.396227	-0.476757	1.7874	-0.419569	8
P01_transcript_520	-0.390876	-0.456868	-0.517783	-0.421333	1.78686	5
P01_transcript_522	0.929309	1.2068	-0.463566	-1.01854	-0.653998	6
P01_transcript_524	1.11119	0.895749	-0.0566618	-0.805017	-1.14526	6
P01_transcript_527	-0.700221	-0.0480544	1.35544	0.558346	-1.16551	10
P01_transcript_528	1.07339	0.549997	0.230102	-0.304375	-1.54911	3
P01_transcript_531	-0.756634	0.168481	-0.551393	1.67562	-0.536076	8
P01_transcript_532	-0.0308492	1.53522	-0.923272	0.266625	-0.847723	9
P01_transcript_535	1.18508	0.617236	-0.0407405	-0.305734	-1.45584	3
P01_transcript_540	-0.0484552	-1.1387	-0.775284	0.685944	1.27649	11
P01_transcript_542	-0.470615	0.0446569	-0.457733	1.70211	-0.818423	8
P01_transcript_544	1.70446	0.00420789	-0.360038	-0.507314	-0.841315	4
P01_transcript_552	0.155314	1.67404	-0.413272	-0.703551	-0.712528	9
P01_transcript_560	0.348079	1.05713	0.597321	-0.554348	-1.44818	6
P01_transcript_562	1.51798	0.498442	-0.577739	-0.521098	-0.917586	1
P01_transcript_566	-0.289212	-1.09119	-0.51978	1.52024	0.379936	12
P01_transcript_567	0.852542	0.0275653	-0.49102	1.02111	-1.4102	3
P01_transcript_573	1.05206	0.529072	0.0879837	-0.0559258	-1.61319	3
P01_transcript_574	1.16845	0.97709	-0.437232	-0.732283	-0.976021	6
P01_transcript_577	-1.37594	0.448155	0.135198	-0.490717	1.2833	5
P01_transcript_580	-0.737298	0.776692	-0.633939	1.3637	-0.769151	8
P01_transcript_581	0.630085	1.07872	0.0281312	-0.186519	-1.55041	6
P01_transcript_583	-1.03291	0.990861	0.633415	-1.1249	0.53354	2
P01_transcript_585	-1.0994	-0.400187	-0.490936	1.44752	0.543004	12
P01_transcript_586	1.2561	0.881524	-0.850104	-0.86007	-0.427456	1
P01_transcript_590	1.31544	0.782034	-0.813773	-0.348697	-0.935002	1
P01_transcript_593	1.47555	0.336912	-0.630151	-0.0374347	-1.14488	1
P01_transcript_596	1.06433	0.815075	0.163887	-0.811336	-1.23196	3
P01_transcript_597	0.645886	-0.83863	-1.30832	0.606948	0.894116	11
P01_transcript_599	-0.690478	1.56637	-0.968292	0.299041	-0.206644	9
P01_transcript_603	-0.261216	0.887586	-0.0752191	0.946393	-1.49754	10
P01_transcript_609	-0.702647	-0.630147	0.42614	1.57507	-0.668411	10
P01_transcript_610	1.50081	0.543393	-0.512605	-0.67465	-0.856952	1
P01_transcript_612	0.212671	-0.501031	-0.476349	-0.879477	1.64419	5
P01_transcript_613	0.414176	-0.338244	1.54281	-0.700648	-0.918091	7
P01_transcript_616	0.682584	0.998729	0.438291	-0.838261	-1.28134	6
P01_transcript_622	1.17745	0.808163	-0.0319588	-1.13662	-0.817034	1
P01_transcript_623	-0.689948	1.69667	-0.614011	0.112822	-0.505528	9
P01_transcript_625	-0.540405	-0.269439	0.0797632	1.66167	-0.931588	8
P01_transcript_631	-1.00373	-0.734338	-0.107424	0.314954	1.53054	11
P01_transcript_637	1.40347	0.686728	-0.484848	-0.670324	-0.935024	1
P01_transcript_638	-1.21182	-0.521332	0.294063	1.47378	-0.0346977	12
P01_transcript_642	-0.42419	-0.503521	-0.412524	1.78776	-0.447523	8
P01_transcript_645	1.56779	0.435577	-0.573165	-0.692407	-0.737799	1
P01_transcript_646	0.412415	-0.0366526	0.599608	0.735704	-1.71108	3
P01_transcript_647	0.232275	1.22354	0.571788	-0.831483	-1.19612	6
P01_transcript_649	0.383975	0.891365	0.384721	0.0452174	-1.70528	3
P01_transcript_650	0.674241	0.118481	-0.837305	-1.1671	1.21168	5
P01_transcript_651	1.03353	1.04951	-0.213332	-0.798979	-1.07073	6
P01_transcript_652	-0.458352	1.76582	-0.175722	-0.581235	-0.550514	9
P01_transcript_658	1.20282	0.483392	0.208554	-1.43778	-0.456986	1
P01_transcript_659	1.21008	0.082372	0.700162	-1.15975	-0.832872	3
P01_transcript_666	1.19128	0.989816	-0.706292	-0.823316	-0.651483	1
P01_transcript_668	1.46953	0.602404	-0.549594	-0.669542	-0.852795	1
P01_transcript_670	-0.908167	0.286633	0.56007	1.20919	-1.14772	10
P01_transcript_672	-0.444964	-0.504292	1.78727	-0.385635	-0.45238	7
P01_transcript_674	-0.971548	0.296108	1.2411	0.513441	-1.0791	10
P01_transcript_676	1.53953	0.13201	-1.14	0.0271013	-0.558637	4
P01_transcript_678	-1.08247	1.33466	-0.888714	0.483425	0.153095	9
P01_transcript_680	1.56574	0.052445	-0.830312	0.12851	-0.916386	4
P01_transcript_684	-0.44594	-0.502246	-0.322934	1.78376	-0.51264	8
P01_transcript_686	1.73504	-0.177523	-0.381843	-0.341649	-0.834025	4
P01_transcript_693	-0.210973	-0.687364	0.238952	-0.936903	1.59629	5
P01_transcript_695	0.585139	-1.37327	-0.753819	0.685203	0.856742	12
P01_transcript_697	0.619598	1.45492	-0.491461	-0.742869	-0.840188	6
P01_transcript_699	1.69786	0.108863	-0.500655	-0.68351	-0.622558	4
P01_transcript_700	1.38111	0.741502	-0.695539	-0.57094	-0.856133	1
P01_transcript_709	-0.573866	-0.0310198	1.7247	-0.37534	-0.744475	7
P01_transcript_715	-0.721995	-0.289853	-1.01449	0.617878	1.40846	11
P01_transcript_717	-1.1796	-0.50188	0.183168	-0.0256435	1.52396	11
P01_transcript_720	1.55462	0.42993	-0.528548	-0.556249	-0.89975	1
P01_transcript_723	-0.350432	1.76393	-0.524742	-0.225924	-0.662833	9
P01_transcript_726	0.319482	0.52947	-0.0277484	0.869951	-1.69116	3
P01_transcript_727	-0.403333	-0.521329	-0.639326	-0.201309	1.7653	5
P01_transcript_732	-1.04996	1.33765	-0.920696	0.142924	0.490078	9
P01_transcript_734	0.522495	0.208427	1.02215	-1.61888	-0.134193	2
P01_transcript_735	-1.08093	-0.323084	0.494597	-0.562405	1.47183	5
P01_transcript_737	1.32496	0.536346	0.0483627	-0.698862	-1.21081	3
P01_transcript_738	1.22191	0.393483	-0.141063	0.0519454	-1.52627	3
P01_transcript_740	0.430653	0.525563	-0.733475	1.10837	-1.33111	8
P01_transcript_743	1.69835	0.0961332	-0.491348	-0.562557	-0.740582	4
P01_transcript_747	1.37513	0.577851	-0.192062	-0.574043	-1.18688	1
P01_transcript_750	0.632529	-0.355427	1.41874	-0.954727	-0.741115	7
P01_transcript_754	0.730701	1.34296	-0.845124	-0.303121	-0.925421	6
P01_transcript_756	1.38383	0.571224	-0.501964	-0.251668	-1.20142	1
P01_transcript_759	1.22739	0.945519	-0.814966	-0.597378	-0.760569	1
P01_transcript_761	0.872539	-0.29794	-0.520428	1.17241	-1.22658	8
P01_transcript_764	0.789326	1.22886	-0.55674	-0.236248	-1.22519	6
P01_transcript_766	-0.833586	0.102072	-0.847762	1.60479	-0.0255179	8
P01_transcript_769	1.41911	0.662502	-0.919488	-0.465924	-0.696195	1
P01_transcript_771	0.781481	1.04212	-0.0822838	-0.24599	-1.49532	6
P01_transcript_775	0.149395	1.66744	-0.404811	-0.570805	-0.841215	9
P01_transcript_777	1.5585	0.29379	-0.318927	-0.444612	-1.08875	1
P01_transcript_780	0.411247	1.48372	-0.427375	-0.303732	-1.16386	6
P01_transcript_781	-0.360997	-0.474769	1.78665	-0.48097	-0.469916	7
P01_transcript_786	0.267923	-0.0710158	-0.377675	1.46228	-1.28151	8
P01_transcript_787	0.98797	1.14723	-0.453372	-1.05061	-0.631218	6
P01_transcript_788	0.705497	0.754098	0.536526	-0.426441	-1.56968	3
P01_transcript_795	-1.19634	0.901136	-0.520719	1.16715	-0.351226	8
P01_transcript_797	-0.911118	-0.164255	-0.737493	1.59772	0.215148	12
P01_transcript_798	-0.717026	-0.7125	-0.382052	1.67759	0.13399	12
P01_transcript_800	1.54454	0.384714	-0.257881	-0.796185	-0.875193	1
P01_transcript_801	1.62233	0.308088	-0.766375	-0.517552	-0.646488	1
P01_transcript_802	0.0397116	1.10763	0.864354	-0.983489	-1.02821	2
P01_transcript_808	1.56565	0.358874	-0.835268	-0.798622	-0.290638	1
P01_transcript_811	1.54652	0.456083	-0.553319	-0.576471	-0.872809	1
P01_transcript_813	0.0430363	0.401672	-0.899664	1.43659	-0.981638	8
P01_transcript_817	-1.06136	-0.644025	0.204137	1.55381	-0.0525603	12
P01_transcript_819	-0.616117	-0.713702	0.696847	-0.784673	1.41765	5
P01_transcript_822	-0.785084	-0.43134	-0.260173	1.74818	-0.271584	8
P01_transcript_823	1.20282	0.603845	-0.353915	-0.0164187	-1.43634	1
P01_transcript_824	0.00244921	-0.450654	-0.34044	-0.903758	1.6924	5
P01_transcript_827	-0.33108	1.04041	0.953055	-0.322344	-1.34004	2
P01_transcript_828	1.448	0.612043	-0.686682	-0.447836	-0.925528	1
P01_transcript_831	-0.81788	-0.597785	0.587432	1.48315	-0.654917	10
P01_transcript_832	-0.904055	-0.818711	0.705704	1.37374	-0.356678	10
P01_transcript_833	1.39005	0.740216	-0.643487	-0.727518	-0.759263	1
P01_transcript_834	0.946356	0.407443	0.742043	-0.73849	-1.35735	3
P01_transcript_835	1.61118	0.339982	-0.536593	-0.70098	-0.713589	1
P01_transcript_838	1.22488	-0.628958	0.844003	-0.298637	-1.14129	3
P01_transcript_840	0.854132	0.412339	-0.812898	0.854132	-1.3077	1
P01_transcript_841	1.62823	0.29327	-0.498299	-0.681593	-0.741609	1
P01_transcript_842	0.963326	1.07722	-0.775097	-0.127684	-1.13777	6
P01_transcript_848	1.1992	0.0214369	0.745567	-1.17363	-0.792576	3
P01_transcript_849	-0.103668	1.65071	0.0340726	-0.708999	-0.872112	9
P01_transcript_850	1.54765	0.372242	-0.250561	-0.905765	-0.763564	1
P01_transcript_853	1.45506	-0.0436865	-0.839559	0.425619	-0.997435	4
P01_transcript_857	-0.639055	0.26526	0.933273	0.836895	-1.39637	10
P01_transcript_863	1.04641	0.926464	-1.09823	0.0412615	-0.915908	6
P01_transcript_864	0.176803	0.783148	1.04949	-0.661879	-1.34756	2
P01_transcript_868	1.61555	0.302749	-0.431968	-0.6834	-0.802933	1
P01_transcript_869	0.381316	-0.202748	-0.953762	-0.753317	1.52851	5
P01_transcript_873	1.50131	0.548253	-0.516812	-0.723143	-0.809606	1
P01_transcript_876	1.64583	0.252485	-0.521335	-0.626537	-0.750442	1
P01_transcript_877	0.238701	1.64527	-0.441558	-0.700678	-0.741738	9
P01_transcript_878	1.50985	0.374664	-0.485637	-0.271835	-1.12705	1
P01_transcript_880	1.50896	-0.105565	0.337986	-1.07251	-0.668875	3
P01_transcript_886	-1.09428	-0.800291	0.594968	1.34393	-0.044331	10
P01_transcript_887	-0.243733	1.59135	-1.15278	0.0762728	-0.271108	9
P01_transcript_888	-0.503718	1.76824	-0.645715	-0.23467	-0.384141	9
P01_transcript_889	-0.588964	0.583827	1.48696	-0.781575	-0.70025	2
P01_transcript_890	-0.370366	0.229933	0.248124	1.31411	-1.4218	10
P01_transcript_892	1.62097	-0.412896	0.286928	-0.714694	-0.780303	4
P01_transcript_895	1.61912	0.305736	-0.482162	-0.798238	-0.644454	1
P01_transcript_896	0.601576	1.4396	-0.697097	-0.375009	-0.969067	6
P01_transcript_899	1.12477	1.03088	-0.889111	-0.433758	-0.832779	6
P01_transcript_904	0.760676	1.26644	-0.129477	-0.938706	-0.958937	6
P01_transcript_913	0.937934	0.957975	0.176364	-0.925909	-1.14636	6
P01_transcript_916	-0.375101	-0.547983	-0.655379	1.75973	-0.181264	8
P01_transcript_917	0.900747	1.0262	-0.149294	-0.372475	-1.40518	6
P01_transcript_919	0.0824621	1.45543	-0.498138	0.217094	-1.25685	6
P01_transcript_922	0.588247	1.31103	-0.495921	-0.108153	-1.2952	6
P01_transcript_924	-0.69854	1.52607	0.517619	-0.745	-0.600154	9
P01_transcript_925	0.990284	0.098675	0.878833	-0.595856	-1.37194	3
P01_transcript_926	0.260292	0.818858	-0.485953	0.897057	-1.49025	6
P01_transcript_932	-0.780738	-0.27988	1.42017	0.60464	-0.964187	10
P01_transcript_933	1.7794	-0.268129	-0.487507	-0.520007	-0.503757	4
P01_transcript_937	1.0748	-0.587026	0.709355	-1.39871	0.201574	4
P01_transcript_939	1.59993	0.3661	-0.54825	-0.692242	-0.72554	1
P01_transcript_947	-0.310284	-0.526979	-0.275725	1.76699	-0.654006	8
P01_transcript_950	0.393347	1.03426	-1.20266	-0.919904	0.694955	9
P01_transcript_952	0.458665	-0.108932	1.15904	0.0506527	-1.55943	3
P01_transcript_957	1.69321	0.0267201	-0.469009	-0.370566	-0.880358	4
P01_transcript_960	1.37252	0.595117	-0.230541	-0.552225	-1.18487	1
P01_transcript_963	1.73615	-0.0195986	-0.526295	-0.600387	-0.589871	4
P01_transcript_965	0.784231	1.1959	-0.535078	-0.16377	-1.28128	6
P01_transcript_966	-0.312614	-0.816052	-0.0717887	-0.520182	1.72064	5
P01_transcript_967	-0.499805	-0.478143	-0.133518	1.757	-0.645532	8
P01_transcript_968	1.54483	0.46118	-0.470192	-0.754793	-0.781029	1
P01_transcript_970	1.01875	0.869951	-0.052574	-0.409681	-1.42644	6
P01_transcript_973	1.59943	0.361469	-0.519585	-0.685172	-0.756138	1
P01_transcript_974	-0.496035	0.376302	-0.7355	-0.7355	1.59073	5
P01_transcript_975	-0.412491	1.76287	-0.433568	-0.219795	-0.69702	9
P01_transcript_981	0.760517	0.775925	-0.878847	0.628012	-1.28561	6
P01_transcript_982	1.47079	0.538094	-0.947046	-0.322857	-0.738983	1
P01_transcript_984	-0.464212	-0.463346	-0.448198	-0.412709	1.78847	5
P01_transcript_992	0.747403	0.657714	0.672662	-0.592939	-1.48484	3
P01_transcript_993	-0.631782	-0.534686	-0.351807	-0.250469	1.76874	5
P01_transcript_1003	-0.40742	1.78819	-0.436773	-0.477867	-0.466126	9
P01_transcript_1004	-0.150174	1.75873	-0.459512	-0.493883	-0.655162	9
P01_transcript_1005	0.205268	1.65744	-0.802322	-0.57929	-0.481097	9
P01_transcript_1010	0.684455	1.41435	-0.494973	-0.799498	-0.804331	6
P01_transcript_1011	-0.558139	1.69171	-0.272327	0.00615595	-0.867402	9
P01_transcript_1013	-0.744315	-0.802831	1.50267	0.543023	-0.498551	7
P01_transcript_1015	1.78019	-0.274915	-0.496781	-0.507448	-0.501048	4
P01_transcript_1020	0.00842371	1.71979	-0.399691	-0.664021	-0.664505	9
P01_transcript_1021	1.63527	0.281057	-0.568412	-0.586287	-0.761628	1
P01_transcript_1023	1.07515	-1.06116	-0.60426	1.06281	-0.472541	8
P01_transcript_1030	-0.678889	-0.743771	-0.431253	0.19162	1.66229	11
P01_transcript_1031	1.69335	0.102	-0.436842	-0.613786	-0.744719	4
P01_transcript_1037	-0.76915	-0.670346	-0.413456	1.65839	0.194568	12
P01_transcript_1038	0.521018	0.678369	0.49048	0.0494827	-1.73935	3
P01_transcript_1039	1.63344	-0.15493	-0.704619	-0.892869	0.118974	4
P01_transcript_1040	-0.198486	-0.442794	0.370479	-1.20449	1.47529	5
P01_transcript_1041	0.768012	1.13545	0.138809	-1.11119	-0.931076	6
P01_transcript_1046	-1.53259	-0.457687	0.564038	0.943861	0.482376	12
P01_transcript_1048	1.7614	-0.138501	-0.525666	-0.549614	-0.547619	4
P01_transcript_1054	0.290336	-0.782961	1.31997	-1.19409	0.36674	7
P01_transcript_1056	-0.444463	-0.44813	-0.44813	-0.44813	1.78885	5
P01_transcript_1062	-0.562413	1.74592	-0.722945	-0.172156	-0.288403	9
P01_transcript_1069	1.48306	0.490283	-0.438877	-0.458797	-1.07567	1
P01_transcript_1071	0.0862268	0.989378	0.513644	0.0676434	-1.65689	2
P01_transcript_1074	1.00465	0.973417	-0.866648	-1.13641	0.0249885	6
P01_transcript_1075	-0.779915	-0.671634	0.528235	1.51886	-0.595545	10
P01_transcript_1076	0.604912	1.06812	0.136025	-0.257083	-1.55197	6
P01_transcript_1079	-0.41883	1.14883	0.976286	-0.634143	-1.07214	2
P01_transcript_1080	1.42753	0.680638	-0.595107	-0.761351	-0.751714	1
P01_transcript_1081	-0.0979	1.26361	0.403325	-0.077382	-1.49166	2
P01_transcript_1084	-0.568463	-0.379124	-0.44595	-0.390262	1.7838	5
P01_transcript_1087	1.41717	0.632728	-0.513768	-0.496528	-1.0396	1
P01_transcript_1089	0.205109	1.17851	0.193521	0.0139057	-1.59104	6
P01_transcript_1093	1.33253	-0.225377	0.055046	0.283539	-1.44574	3
P01_transcript_1094	1.48058	0.565107	-0.61785	-0.504829	-0.923008	1
P01_transcript_1095	-1.0609	0.32109	0.589237	-1.02309	1.17366	5
P01_transcript_1096	0.290219	0.261664	-1.05444	-0.890904	1.39346	5
P01_transcript_1098	1.59178	0.166633	-0.434122	-0.230216	-1.09408	1
P01_transcript_1102	-0.821515	1.69279	0.0806416	-0.473555	-0.478359	9
P01_transcript_1103	-0.996477	-0.307046	-0.134072	-0.245941	1.68354	11
P01_transcript_1105	0.850198	0.252669	0.965436	-0.767398	-1.30091	3
P01_transcript_1107	0.645782	0.612437	0.854188	-0.704691	-1.40771	3
P01_transcript_1110	1.24772	0.315621	0.488386	-1.0377	-1.01402	3
P01_transcript_1111	0.741431	-0.355122	1.31989	-1.1046	-0.601596	7
P01_transcript_1112	0.359366	1.5516	-0.329984	-0.561651	-1.01933	6
P01_transcript_1116	-0.7303	0.780973	0.479911	0.849532	-1.38012	10
P01_transcript_1121	0.395557	1.04226	-0.401905	0.496728	-1.53264	6
P01_transcript_1125	1.04273	1.10792	-0.581669	-0.54364	-1.02535	6
P01_transcript_1127	-0.249686	-0.635437	1.31436	0.711184	-1.14042	10
P01_transcript_1135	-1.3543	0.191386	1.27527	0.442124	-0.55448	10
P01_transcript_1139	-0.611349	-0.682922	1.55074	0.472677	-0.729146	7
P01_transcript_1142	1.77371	-0.330699	-0.534672	-0.606131	-0.302206	4
P01_transcript_1144	-1.11548	-0.376485	1.528	-0.391192	0.355161	7
P01_transcript_1145	-0.738257	0.256578	1.31897	0.387243	-1.22454	2
P01_transcript_1146	1.43795	0.284687	-0.1992	-0.191136	-1.3323	3
P01_transcript_1148	0.368591	1.34388	0.247521	-0.784937	-1.17505	6
P01_transcript_1149	0.762802	0.986955	-0.00815104	-0.189851	-1.55175	6
P01_transcript_1151	0.926763	1.14686	-0.279837	-0.633563	-1.16022	6
P01_transcript_1153	0.804875	-0.289832	0.997774	-0.00530475	-1.50751	3
P01_transcript_1154	-0.44729	-0.446985	-0.44729	-0.44729	1.78885	5
P01_transcript_1157	-0.426011	-0.259801	-0.0450048	1.68487	-0.954051	8
P01_transcript_1159	0.0541011	-0.320098	1.67319	-0.474511	-0.93268	7
P01_transcript_1161	-0.642015	-0.686682	0.489693	1.54301	-0.704002	10
P01_transcript_1166	-1.31221	0	0.44827	1.355	-0.49106	10
P01_transcript_1170	0.970689	1.19554	-0.515186	-0.819822	-0.83122	6
P01_transcript_1171	1.02344	1.1567	-0.665111	-0.64663	-0.868398	6
P01_transcript_1177	-1.01247	-0.00724674	0.977275	-0.983486	1.02593	5
P01_transcript_1180	0.00931417	0.863113	0.886399	-0.200255	-1.55857	2
P01_transcript_1181	-0.747364	1.04775	-0.465823	1.11058	-0.945141	8
P01_transcript_1186	-1.20191	-0.865915	1.17379	0.565712	0.328325	10
P01_transcript_1188	-0.404624	1.77584	-0.27023	-0.508206	-0.592776	9
P01_transcript_1189	1.69059	-0.0998957	-0.836831	-0.648503	-0.105355	4
P01_transcript_1190	-0.81521	0.111478	0.4189	1.3888	-1.10397	10
P01_transcript_1193	1.25857	0.876916	-0.456653	-0.718485	-0.960347	1
P01_transcript_1197	-0.857108	0.302434	0.591525	1.16971	-1.20656	10
P01_transcript_1198	1.71767	-0.20408	-0.680266	-0.10204	-0.731286	4
P01_transcript_1201	-0.666031	-0.164365	-0.507212	1.75911	-0.4215	8
P01_transcript_1205	-0.598875	-0.606771	-0.45873	1.74807	-0.0836925	8
P01_transcript_1208	-0.452585	-0.446722	-0.446722	1.78884	-0.442814	8
P01_transcript_1217	1.09488	0.590661	0.426017	-0.911718	-1.19985	3
P01_transcript_1220	-0.472473	1.78674	-0.462321	-0.363946	-0.487998	9
P01_transcript_1222	1.06887	-0.259584	0.984891	-0.572611	-1.22157	3
P01_transcript_1226	1.50322	0.46579	-0.358256	-0.584272	-1.02648	1
P01_transcript_1227	-0.115864	0.590531	-0.571844	1.3343	-1.23713	8
P01_transcript_1231	0.801984	1.34507	-0.630031	-0.759205	-0.757816	6
P01_transcript_1235	0.929392	1.0864	-0.0554618	-0.854763	-1.10556	6
P01_transcript_1236	1.40147	0.435484	-0.215367	-0.318299	-1.30328	1
P01_transcript_1239	1.31878	0.586928	-0.589458	-1.25084	-0.065415	1
P01_transcript_1242	-0.680364	-0.580001	1.55912	0.452798	-0.751551	7
P01_transcript_1243	0.407468	0.025182	1.29546	-0.288764	-1.43935	2
P01_transcript_1244	1.08131	0.913355	-0.0183951	-0.840841	-1.13543	6
P01_transcript_1247	0.941499	0.783426	0.205109	-0.419472	-1.51056	3
P01_transcript_1248	1.23607	0.872682	-0.318487	-0.837606	-0.952654	1
P01_transcript_1249	-0.398688	1.75131	-0.759145	-0.400508	-0.192972	9
P01_transcript_1252	-0.506433	-0.528	-0.249952	-0.493026	1.77741	5
P01_transcript_1254	-1.2618	0.472632	1.3925	-0.123578	-0.479755	2
P01_transcript_1257	1.5303	0.508414	-0.582076	-0.730122	-0.726511	1
P01_transcript_1258	-0.860998	0.0888249	0.616796	1.27316	-1.11778	10
P01_transcript_1260	0.246475	0.59063	0.849334	0.00736915	-1.69381	2
P01_transcript_1270	-0.0288341	-0.857815	-0.00720853	1.64354	-0.749687	8
P01_transcript_1274	-0.447348	1.78885	-0.447348	-0.447348	-0.446809	9
P01_transcript_1277	-0.306226	-0.481212	1.7608	-0.262479	-0.710882	7
P01_transcript_1282	-0.0422851	0.0686067	-1.00558	-0.629037	1.6083	5
P01_transcript_1284	-0.756127	0.727914	1.3994	-0.688415	-0.682772	2
P01_transcript_1286	1.4297	-0.509051	-0.375414	0.566206	-1.11144	4
P01_transcript_1287	0.623523	0.75062	-0.415682	0.619785	-1.57825	6
P01_transcript_1292	0.291892	1.36915	0.00967599	-0.267702	-1.40302	6
P01_transcript_1293	1.58068	-0.353131	-0.321601	0.203891	-1.10984	4
P01_transcript_1295	-0.661875	-0.543475	-0.430921	-0.115185	1.75146	5
P01_transcript_1296	-1.15571	-0.570914	0.366429	1.4798	-0.119601	10
P01_transcript_1298	-0.592273	1.65944	-0.376684	0.162291	-0.852778	9
P01_transcript_1300	-0.525767	-0.501742	-0.522163	1.77444	-0.22477	8
P01_transcript_1301	1.39051	0.692098	-0.398923	-0.767858	-0.915826	1
P01_transcript_1303	-0.413451	1.00119	-0.0684795	0.899501	-1.41876	10
P01_transcript_1304	1.62821	0.107231	-0.139535	-0.648771	-0.947134	1
P01_transcript_1308	-0.443129	1.78884	-0.45129	-0.443129	-0.45129	9
P01_transcript_1313	-0.697627	-0.56805	-0.200218	-0.285906	1.7518	5
P01_transcript_1317	0.112752	0.508909	-0.32302	1.18847	-1.48711	8
P01_transcript_1318	1.75366	-0.352839	-0.16852	-0.695146	-0.537158	4
P01_transcript_1320	1.66221	0.213631	-0.556477	-0.73512	-0.584246	1
P01_transcript_1322	0.138325	0.387032	0.869075	-1.72278	0.328348	2
P01_transcript_1325	-0.518625	1.03768	1.12959	-0.726162	-0.92248	2
P01_transcript_1327	1.37715	0.734842	-0.490112	-0.747688	-0.874194	1
P01_transcript_1328	0.902601	1.02094	-0.43726	-0.0922658	-1.39402	6
P01_transcript_1334	-0.494229	0.173046	-0.646299	1.6754	-0.707914	8
P01_transcript_1336	1.42706	0.636804	-0.386748	-0.80652	-0.870595	1
P01_transcript_1340	1.2785	0.794552	-0.263926	-0.786228	-1.0229	1
P01_transcript_1342	-0.910499	0.793069	1.21483	-1.03041	-0.0669849	2
P01_transcript_1343	-0.299071	-0.409955	0.0114052	1.6715	-0.973881	8
P01_transcript_1344	0.998268	0.927233	0.118478	-0.879268	-1.16471	6
P01_transcript_1348	0.816684	0.584434	0.721745	-0.731829	-1.39103	3
P01_transcript_1350	0.421165	1.37236	-0.412812	-0.0517362	-1.32897	6
P01_transcript_1351	0.454859	-0.593494	1.3113	0.13262	-1.30529	7
P01_transcript_1352	1.74354	-0.109928	-0.351305	-0.676049	-0.606253	4
P01_transcript_1355	-0.00980226	1.72244	-0.393469	-0.595641	-0.723529	9
P01_transcript_1361	-0.0218375	-0.558416	-0.458587	-0.692561	1.7314	5
P01_transcript_1362	0.812371	-0.142054	1.2119	-1.14087	-0.741344	3
P01_transcript_1364	0.575391	0.752388	-1.28458	-0.873586	0.830387	5
P01_transcript_1366	1.06092	0.98387	-0.0971262	-0.986672	-0.960989	6
P01_transcript_1371	-1.19133	-0.445986	0.881964	1.18968	-0.434323	10
P01_transcript_1372	1.6938	0.0892818	-0.556098	-0.788231	-0.438756	4
P01_transcript_1375	1.7078	-0.404191	-0.677293	0.0509791	-0.677293	4
P01_transcript_1379	-0.673759	-0.697719	1.35327	0.792601	-0.774392	10
P01_transcript_1383	1.61526	0.330793	-0.535931	-0.711582	-0.698537	1
P01_transcript_1385	-0.0332929	1.73992	-0.583349	-0.547161	-0.576112	9
P01_transcript_1388	-0.297904	1.47723	-0.73401	0.515957	-0.961277	9
P01_transcript_1389	-1.21979	0.498813	1.22817	0.305994	-0.81319	2
P01_transcript_1390	1.1377	-0.31399	0.0263066	0.634495	-1.48451	3
P01_transcript_1396	1.40182	0.0543661	0.439273	-1.09367	-0.801788	3
P01_transcript_1397	0.811965	1.07277	-0.126924	-0.318179	-1.43963	6
P01_transcript_1401	-0.0439558	1.65198	-0.158172	-0.414292	-1.03556	9
P01_transcript_1407	1.27767	0.508557	-1.26511	0.171089	-0.692202	1
P01_transcript_1408	-0.429432	1.78766	-0.399672	-0.497879	-0.46068	9
P01_transcript_1409	1.24342	-0.669831	-1.14526	0.800718	-0.229051	4
P01_transcript_1411	-0.859321	-0.297488	0.545395	1.46517	-0.853753	10
P01_transcript_1412	-1.04932	0.45636	0.890989	0.813376	-1.11141	10
P01_transcript_1414	0.471959	1.46661	-0.570298	-0.256929	-1.11134	6
P01_transcript_1421	0.502539	1.49715	-0.596765	-0.413547	-0.989373	6
P01_transcript_1423	-0.481817	-0.335915	1.78476	-0.515748	-0.451279	7
P01_transcript_1424	1.13011	0.836133	-1.22496	-0.0181909	-0.72309	1
P01_transcript_1425	-0.762738	-0.762738	-0.358457	1.62511	0.258824	12
P01_transcript_1432	-0.522097	-0.0577462	1.21029	0.699801	-1.33025	10
P01_transcript_1433	0.0307688	0.621853	-0.560316	1.23723	-1.32954	8
P01_transcript_1434	-0.514731	-0.564653	-0.20673	-0.485313	1.77143	5
P01_transcript_1440	-0.978775	-0.234314	-0.112624	-0.360777	1.68649	5
P01_transcript_1441	-0.573774	1.42574	0.585366	-0.356436	-1.0809	2
P01_transcript_1447	0.358486	1.56631	-0.51334	-0.424183	-0.987274	6
P01_transcript_1450	-0.712346	-0.60737	-0.582098	0.252201	1.64961	11
P01_transcript_1454	0.552548	1.23284	0.239744	-0.829916	-1.19522	6
P01_transcript_1456	-0.325837	-0.604858	-0.661037	1.75091	-0.159173	8
P01_transcript_1459	-0.0414122	1.20663	-0.052758	-1.53622	0.423766	9
P01_transcript_1460	-0.230642	1.77525	-0.517198	-0.517198	-0.510209	9
P01_transcript_1461	-0.82248	-0.558644	-0.402637	0.0986518	1.68511	11
P01_transcript_1462	-1.01673	1.10932	-0.48985	1.0403	-0.643033	9
P01_transcript_1465	1.1566	0.875267	-0.562672	-0.234447	-1.23475	6
P01_transcript_1466	-0.0456372	-0.740808	0.461148	1.42431	-1.09901	10
P01_transcript_1467	1.33968	0.746621	-0.443614	-0.595734	-1.04695	1
P01_transcript_1468	0.453072	-0.102582	0.863402	0.465895	-1.67979	3
P01_transcript_1474	-0.374469	1.64514	0.0853525	-0.34141	-1.01461	9
P01_transcript_1480	0.615367	1.2599	0.122948	-0.893255	-1.10496	6
P01_transcript_1482	1.6931	0.117004	-0.467839	-0.671133	-0.671133	4
P01_transcript_1483	-0.439268	1.65452	-0.809597	-0.610189	0.204536	9
P01_transcript_1484	-0.0254471	0.678893	1.01743	-0.0913371	-1.57954	2
P01_transcript_1487	0.325043	1.3619	-0.465363	0.123001	-1.34458	6
P01_transcript_1491	0.394563	-0.179938	1.33761	-0.136579	-1.41566	2
P01_transcript_1493	-1.0595	-0.184395	1.62195	0.0767453	-0.454806	7
P01_transcript_1494	-0.975753	-0.564291	-0.182219	0.0822925	1.63997	11
P01_transcript_1495	-0.169064	0.453804	1.16565	0.0978793	-1.54827	2
P01_transcript_1498	1.77919	-0.273801	-0.532124	-0.523757	-0.449503	4
P01_transcript_1500	1.58592	0.383457	-0.533328	-0.612572	-0.823481	1
P01_transcript_1502	-1.13923	-0.824817	0.309699	1.35513	0.299219	12
P01_transcript_1504	-0.480215	-0.494339	1.78668	-0.367223	-0.444905	7
P01_transcript_1507	-0.497242	-0.232388	-0.522873	-0.522873	1.77537	5
P01_transcript_1512	1.26866	0.836744	-0.388926	-0.676645	-1.03983	1
P01_transcript_1513	-0.457055	-0.457055	-0.457055	-0.417426	1.78859	5
P01_transcript_1514	-0.327974	0.812805	-1.39032	1.11939	-0.213896	8
P01_transcript_1522	-0.383587	-0.390379	-0.502018	-0.509696	1.78568	5
P01_transcript_1527	1.53094	0.498991	-0.654871	-0.815977	-0.559079	1
P01_transcript_1528	-0.898004	-0.517649	-0.411128	0.175813	1.65097	11
P01_transcript_1531	-0.705865	1.72366	-0.590903	-0.426125	-0.000766412	9
P01_transcript_1534	0.294457	0.95765	-0.83297	0.842697	-1.26183	6
P01_transcript_1535	1.56618	-0.705781	-0.995036	-0.0904578	0.225093	4
P01_transcript_1536	1.0003	1.0003	-0.92065	-1.07292	-0.00702786	6
P01_transcript_1537	1.78885	-0.447214	-0.447214	-0.447214	-0.447214	4
P01_transcript_1540	-0.122234	1.73106	-0.81969	-0.343335	-0.445796	9
P01_transcript_1548	1.6634	0.211349	-0.520287	-0.662126	-0.692335	1
P01_transcript_1550	1.59091	0.20986	-0.389822	-1.07805	-0.332901	1
P01_transcript_1551	1.25505	0.057554	0.659783	-0.842888	-1.1295	3
P01_transcript_1562	-0.432988	1.70842	-0.0407888	-0.362393	-0.872252	9
P01_transcript_1563	-0.368874	0.719354	-0.246544	1.22871	-1.33265	8
P01_transcript_1567	1.63815	0.0621594	-0.515428	-0.177127	-1.00775	4
P01_transcript_1573	-0.48387	-0.508295	-0.315539	-0.475949	1.78365	5
P01_transcript_1579	1.67759	-0.343366	0.10301	-0.608249	-0.828984	4
P01_transcript_1583	1.31889	0.393539	0.255269	-0.75517	-1.21253	3
P01_transcript_1587	-0.899572	-0.698267	-0.286702	0.292174	1.59237	11
P01_transcript_1588	-0.658099	-1.04192	1.02856	1.10966	-0.438199	10
P01_transcript_1598	1.68434	0.137418	-0.571587	-0.491018	-0.759151	1
P01_transcript_1599	-0.447409	-0.447186	-0.447074	-0.447186	1.78885	5
P01_transcript_1600	1.58827	0.0836532	0.0151318	-0.690068	-0.996986	1
P01_transcript_1602	0.875911	0.858483	0.163829	-0.371478	-1.52675	3
P01_transcript_1605	-0.836048	-0.785463	-0.19681	1.6135	0.204819	12
P01_transcript_1607	-0.78851	-0.602302	0.000766288	-0.317243	1.70729	5
P01_transcript_1608	1.04619	0.974968	-0.0472943	-0.938957	-1.03491	6
P01_transcript_1609	0.000318228	-0.723651	-0.687055	-0.297225	1.70761	5
P01_transcript_1611	1.60641	0.344768	-0.532862	-0.635496	-0.782815	1
P01_transcript_1612	-0.279336	-0.586459	-0.532347	1.77546	-0.377323	8
P01_transcript_1617	1.10141	1.02087	-0.391655	-0.64876	-1.08187	6
P01_transcript_1620	1.16247	0.264375	0.577995	-1.3452	-0.659641	3
P01_transcript_1624	1.31021	0.639528	-0.276724	-0.390266	-1.28275	1
P01_transcript_1629	-0.3122	-0.0826411	-0.501248	1.72142	-0.82533	8
P01_transcript_1635	-0.298099	-0.0189801	1.0026	0.812795	-1.49831	10
P01_transcript_1636	-1.55059	0.572477	0.367786	0.99307	-0.382747	10
P01_transcript_1637	1.44916	0.597248	-0.495457	-0.55748	-0.993468	1
P01_transcript_1638	-1.0939	-0.299	-0.594354	0.554245	1.43301	11
P01_transcript_1643	-0.312335	-0.66726	-1.11811	1.10737	0.990339	12
P01_transcript_1644	-0.723689	-0.669919	-0.726852	1.41448	0.705977	12
P01_transcript_1646	1.33903	-0.850483	-0.150436	-1.00688	0.668769	4
P01_transcript_1652	1.6925	0.12897	-0.596024	-0.532949	-0.692492	4
P01_transcript_1653	0.0429091	1.34654	-0.793454	0.532	-1.128	9
P01_transcript_1656	1.53314	-0.0586554	-0.286331	0.0609708	-1.24913	4
P01_transcript_1657	0.85231	1.05141	-0.290336	-0.181265	-1.43212	6
P01_transcript_1659	1.70086	0.0986008	-0.490396	-0.657824	-0.651245	4
P01_transcript_1662	-0.80559	-0.803921	0.393612	1.55942	-0.343524	10
P01_transcript_1666	1.73043	-0.127435	-0.818267	-0.315234	-0.469497	4
P01_transcript_1667	-0.283957	1.71365	-0.92231	-0.294963	-0.212417	9
P01_transcript_1668	-0.473673	-0.547293	-0.379059	1.78454	-0.384512	8
P01_transcript_1669	-0.0926743	0.495808	1.02096	0.206973	-1.63107	2
P01_transcript_1670	-0.570717	-0.523705	-0.521964	1.76245	-0.146065	8
P01_transcript_1673	-0.0567072	0.042732	1.53432	-0.26768	-1.25266	2
P01_transcript_1674	0.96295	0.198564	-1.2072	0.910233	-0.864546	1
P01_transcript_1675	-0.74249	-1.36123	0.649679	0.968425	0.485619	12
P01_transcript_1678	1.70091	0.107936	-0.549066	-0.618156	-0.64162	4
P01_transcript_1680	0.718242	0.971827	-0.846774	0.434823	-1.27812	6
P01_transcript_1682	0.893487	0.666591	0.200682	-0.116532	-1.64423	3
P01_transcript_1683	-0.431154	1.00896	1.13668	-0.726224	-0.988263	2
P01_transcript_1684	-0.972951	1.43761	-0.831153	-0.154887	0.521379	9
P01_transcript_1686	1.61073	0.0859759	-0.0769749	-0.609281	-1.01045	1
P01_transcript_1692	-1.09266	-0.695336	-0.156769	0.521285	1.42348	11
P01_transcript_1694	-0.0597606	0.624301	-0.269074	1.17337	-1.46884	8
P01_transcript_1695	-0.673068	-0.635265	-0.667019	1.59903	0.376327	12
P01_transcript_1696	1.45973	0.54383	-0.284591	-0.772895	-0.946078	1
P01_transcript_1697	-0.987067	0.432193	-0.297483	1.51869	-0.666331	8
P01_transcript_1699	1.49019	0.581644	-0.608813	-0.740275	-0.722747	1
P01_transcript_1708	1.69493	-0.102347	-0.125608	-0.621838	-0.845141	4
P01_transcript_1711	1.64191	-0.171479	-0.167192	-1.09746	-0.205775	4
P01_transcript_1712	1.71647	0.0455446	-0.481998	-0.648105	-0.631908	4
P01_transcript_1714	0.476242	0.724539	-0.343953	0.746927	-1.60376	6
P01_transcript_1715	-0.0153076	1.43891	-0.259402	0.187415	-1.35162	9
P01_transcript_1719	-0.474831	-0.373692	-0.46284	-0.475873	1.78724	5
P01_transcript_1722	1.66252	0.21971	-0.610391	-0.579446	-0.692395	1
P01_transcript_1724	0.271134	0.390752	0.126979	0.918298	-1.70716	10
P01_transcript_1725	-0.78501	-0.652213	-0.724648	1.3005	0.861368	12
P01_transcript_1727	-1.05567	-0.513434	1.58775	0.215202	-0.233841	7
P01_transcript_1728	-0.511988	1.77728	-0.51041	-0.507253	-0.247629	9
P01_transcript_1729	-0.305655	1.7821	-0.511897	-0.524108	-0.440436	9
P01_transcript_1730	1.46801	0.467434	-0.253678	-0.568905	-1.11286	1
P01_transcript_1731	1.44153	0.12156	-0.59061	0.250487	-1.22297	1
P01_transcript_1734	0.735694	0.695183	0.622261	-1.51676	-0.536376	3
P01_transcript_1735	-1.55958	0.227439	-0.180591	1.16818	0.344559	12
P01_transcript_1736	-0.0108557	1.46454	0.386365	-0.839838	-1.00021	6
P01_transcript_1738	1.32085	0.331589	0.246946	-0.575149	-1.32424	3
P01_transcript_1740	-0.597425	-0.148092	-0.429435	1.75933	-0.584377	8
P01_transcript_1743	0.883238	-0.0800975	-0.707889	1.11595	-1.2112	8
P01_transcript_1757	0.963411	-0.773491	-1.3398	0.668172	0.481705	4
P01_transcript_1758	-0.489306	-0.332883	-0.489306	-0.473488	1.78498	5
P01_transcript_1760	0.964314	0.98904	-0.364709	-0.20399	-1.38466	6
P01_transcript_1761	1.43933	0.638455	-0.723782	-0.476783	-0.877221	1
P01_transcript_1762	1.65808	0.213421	-0.544523	-0.544523	-0.78245	1
P01_transcript_1763	-0.788065	-0.474841	-0.352516	1.73626	-0.120842	8
P01_transcript_1767	0.983882	1.03747	-0.0902666	-0.761907	-1.16918	6
P01_transcript_1769	-1.31674	0.0194592	0.505939	1.31674	-0.525398	10
P01_transcript_1773	1.13701	0.616546	-0.634562	0.246218	-1.36521	1
P01_transcript_1774	-0.701919	0.130298	0.366409	1.39393	-1.18872	10
P01_transcript_1780	-1.3646	0.457752	0.75106	0.900118	-0.744328	10
P01_transcript_1781	0.433528	0.15344	0.981527	-1.67728	0.108788	2
P01_transcript_1783	1.50079	-0.642175	-0.16358	-1.07791	0.382876	4
P01_transcript_1786	-0.827215	-0.835263	-0.194115	0.273735	1.58286	11
P01_transcript_1790	0.777457	1.2175	-0.186777	-0.55509	-1.25309	6
P01_transcript_1795	0.231106	-0.619695	-0.149195	1.57191	-1.03412	8
P01_transcript_1796	1.58532	0.378502	-0.458042	-0.755175	-0.750604	1
P01_transcript_1797	0.660976	1.28684	-0.0033241	-0.881093	-1.0634	6
P01_transcript_1806	0.397345	1.47529	-0.0511435	-0.865505	-0.955989	6
P01_transcript_1808	1.48943	0.5552	-0.712685	-0.863942	-0.468006	1
P01_transcript_1814	-0.957533	0.0920829	-0.238471	1.64934	-0.545414	8
P01_transcript_1815	1.10536	0.12826	0.446385	-0.0812987	-1.59871	3
P01_transcript_1817	0.808088	-0.687313	1.16166	-0.048427	-1.23401	3
P01_transcript_1818	-0.878421	1.19876	0.798709	-0.0460603	-1.07299	2
P01_transcript_1819	-0.487035	-0.501071	-0.380782	-0.417782	1.78667	5
P01_transcript_1820	0.694677	0.273308	0.858801	-0.193457	-1.63333	3
P01_transcript_1827	1.72494	-0.0617735	-0.52722	-0.347047	-0.7889	4
P01_transcript_1828	-0.0989467	1.06643	0.0989467	-1.59964	0.533213	9
P01_transcript_1831	-0.710901	0.199206	1.15468	0.657009	-1.3	10
P01_transcript_1832	0.835627	1.11586	0.00565337	-0.712715	-1.24442	6
P01_transcript_1834	0.56366	1.42921	-1.09675	-0.580856	-0.315267	6
P01_transcript_1835	0.796144	0.391392	0.874737	-0.630314	-1.43196	3
P01_transcript_1836	-0.153774	-0.964968	-0.76746	0.361158	1.52504	11
P01_transcript_1846	-1.19541	-0.323168	0.633986	1.357	-0.472402	10
P01_transcript_1859	1.35529	0.0522141	0.431677	-0.543543	-1.29564	3
P01_transcript_1860	-0.713718	-0.124036	-0.581548	1.74159	-0.322292	8
P01_transcript_1861	1.38985	-0.450194	0.449281	-0.103188	-1.28575	3
P01_transcript_1862	0.541627	-0.368848	-0.169231	1.329	-1.33255	8
P01_transcript_1864	-0.418965	1.78848	-0.476503	-0.448143	-0.444871	9
P01_transcript_1870	-0.256964	-0.857537	0.468187	1.50013	-0.853818	10
P01_transcript_1876	1.39745	0.225958	-0.115254	-0.10388	-1.40428	3
P01_transcript_1881	-0.65072	-0.622483	-0.601697	1.66869	0.206213	12
P01_transcript_1883	1.78223	-0.305524	-0.444399	-0.518466	-0.513837	4
P01_transcript_1884	-1.10663	-0.681582	-0.173296	1.40327	0.558231	12
P01_transcript_1885	1.7577	-0.175005	-0.354824	-0.622429	-0.605438	4
P01_transcript_1886	-0.643758	0.775968	-0.334285	1.29504	-1.09296	8
P01_transcript_1893	0.623681	1.39536	-0.757071	-1.01476	-0.247212	6
P01_transcript_1896	-0.865851	-0.302279	1.39697	0.654085	-0.882929	10
P01_transcript_1897	0.6122	1.46799	-0.5573	-0.756831	-0.766058	6
P01_transcript_1898	0.881724	1.06864	-0.955201	0.0825005	-1.07766	6
P01_transcript_1899	-0.871557	-0.0510994	-0.0924174	-0.657378	1.67245	5
P01_transcript_1901	1.07321	1.08493	-0.488402	-0.695947	-0.973791	6
P01_transcript_1906	-0.0886968	-0.463472	-0.369778	1.72896	-0.807016	8
P01_transcript_1922	1.74384	-0.554182	-0.0500249	-0.565907	-0.573723	4
P01_transcript_1923	1.6186	0.0813822	-0.0542548	-0.913289	-0.73244	1
P01_transcript_1930	-0.311062	1.70064	-0.254969	-0.178478	-0.956133	9
P01_transcript_1936	-0.0116511	-0.188107	-0.745335	-0.74449	1.68958	5
P01_transcript_1938	1.62242	0.272489	-0.401782	-0.653417	-0.839711	1
P01_transcript_1939	-0.480463	-0.758305	0.429808	1.56254	-0.753575	10
P01_transcript_1940	-0.107094	-0.711212	-0.697482	-0.203204	1.71899	5
P01_transcript_1943	0.671943	0.596538	-0.0485944	0.495998	-1.71588	3
P01_transcript_1944	1.65453	0.236247	-0.531154	-0.691867	-0.66776	1
P01_transcript_1945	-0.0733739	1.06916	0.230604	-1.62471	0.398315	9
P01_transcript_1952	1.25799	0.814274	-0.678761	-0.295009	-1.09849	1
P01_transcript_1955	0.846039	1.29952	-0.533521	-0.730211	-0.881826	6
P01_transcript_1957	-0.394449	-0.294841	-0.832725	1.73717	-0.215154	8
P01_transcript_1960	1.24754	0.856497	-0.365518	-0.688673	-1.04985	1
P01_transcript_1962	-0.576641	-0.610189	-0.0331645	-0.519131	1.73913	5
P01_transcript_1965	-0.556812	-0.522473	-0.475588	-0.218049	1.77292	5
P01_transcript_1966	1.38996	0.523831	-0.0433063	-0.789642	-1.08084	1
P01_transcript_1967	1.59648	0.361401	-0.670171	-0.498243	-0.789469	1
P01_transcript_1970	0.538002	1.42748	-0.604848	-0.243664	-1.11697	6
P01_transcript_1977	1.08566	0.456077	-1.57148	-0.252826	0.28257	1
P01_transcript_1978	-0.617668	0.428655	-0.111383	1.44966	-1.14927	8
P01_transcript_1989	-0.66828	-0.193696	0.0546323	-0.858666	1.66601	5
P01_transcript_1994	-0.0814456	1.16167	0.675856	-0.310065	-1.44602	2
P01_transcript_1998	1.34702	0.591794	-0.465222	-0.220487	-1.2531	1
P01_transcript_2001	-0.20928	-0.349367	-0.640152	-0.563741	1.76254	5
P01_transcript_2002	1.64608	0.0292823	-0.0836636	-0.706958	-0.884743	1
P01_transcript_2003	-0.405394	-0.4024	-0.542215	1.78597	-0.435957	8
P01_transcript_2006	1.06552	0.985	-0.165732	-0.729357	-1.15543	6
P01_transcript_2009	0.738621	0.609492	-0.0103304	0.377058	-1.71484	3
P01_transcript_2010	1.62799	0.23791	-0.424644	-0.528118	-0.913137	1
P01_transcript_2012	-0.633119	1.32208	0.585177	-0.0466783	-1.22746	2
P01_transcript_2020	0.695797	0.357422	-0.147102	0.762662	-1.66878	3
P01_transcript_2024	1.76141	-0.197847	-0.361918	-0.5492	-0.652445	4
P01_transcript_2031	1.64093	0.242161	-0.453259	-0.612305	-0.817526	1
P01_transcript_2032	1.77441	-0.224493	-0.510587	-0.531246	-0.508083	4
P01_transcript_2036	-0.472258	-0.218195	1.26135	0.708386	-1.27928	10
P01_transcript_2037	-1.26069	-0.765993	0.160863	0.763471	1.10234	11
P01_transcript_2039	1.06904	0.942112	-0.0272892	-1.01414	-0.969718	6
P01_transcript_2040	0.548678	0.370905	0.908399	-0.184117	-1.64387	3
P01_transcript_2041	1.04424	1.09988	-0.97804	-0.761069	-0.405013	6
P01_transcript_2042	-0.883467	1.72509	-0.228395	-0.347677	-0.265548	9
P01_transcript_2044	-0.638094	-0.438357	0.112918	-0.72731	1.69084	5
P01_transcript_2046	0.965987	0.984224	0.0915472	-0.968905	-1.07285	6
P01_transcript_2051	-0.950921	-0.819336	0.110531	1.54919	0.110531	12
P01_transcript_2053	0.823784	1.2956	-0.557433	-1.01784	-0.544116	6
P01_transcript_2054	1.5045	0.55584	-0.62868	-0.654694	-0.776962	1
P01_transcript_2055	-0.482653	-0.384614	-0.337857	-0.576167	1.78129	5
P01_transcript_2056	-0.219539	0.721764	-0.272653	1.1756	-1.40517	8
P01_transcript_2058	-0.71133	-0.686264	-0.627775	1.55022	0.475148	12
P01_transcript_2061	-0.405386	-0.568057	0.627445	1.40982	-1.06382	10
P01_transcript_2062	-0.253789	-0.168242	1.7423	-0.653008	-0.667265	7
P01_transcript_2065	-0.400405	-0.463678	-0.457189	1.78819	-0.466923	8
P01_transcript_2066	0.730734	1.28089	-0.757919	-0.144658	-1.10905	6
P01_transcript_2071	-0.309175	0.848988	-0.398646	-1.29833	1.15717	5
P01_transcript_2080	-0.269704	-0.736982	0.566006	-0.99758	1.43826	5
P01_transcript_2082	-1.23709	-0.900006	0.416482	0.914613	0.805998	12
P01_transcript_2084	-0.734574	-0.717042	-0.734574	1.18514	1.00105	12
P01_transcript_2087	1.67332	0.187588	-0.541882	-0.634268	-0.684754	1
P01_transcript_2093	1.60338	-0.0622318	0.047589	-0.510667	-1.07807	3
P01_transcript_2095	1.77095	-0.44157	-0.221953	-0.497642	-0.609786	4
P01_transcript_2098	1.46228	-0.26469	-0.146172	0.254531	-1.30595	3
P01_transcript_2104	1.60512	0.213738	-0.661801	-0.946323	-0.210731	1
P01_transcript_2109	1.45349	0.45085	-0.45356	-0.263871	-1.18691	1
P01_transcript_2110	-0.669598	1.69906	-0.174952	-0.0604198	-0.794089	9
P01_transcript_2111	-0.518265	-0.461759	-0.448684	-0.357154	1.78586	5
P01_transcript_2113	1.72755	0.0107497	-0.511982	-0.586458	-0.639855	4
P01_transcript_2118	1.03258	0.586084	0.466573	-0.727586	-1.35765	3
P01_transcript_2119	0.0925477	-0.222266	-0.607249	1.65334	-0.916374	8
P01_transcript_2120	-0.897625	0.16886	-0.0681366	1.59084	-0.793939	8
P01_transcript_2123	1.50716	0.487956	-0.350859	-0.734189	-0.91007	1
P01_transcript_2125	-0.227425	-0.973049	1.6809	-0.414323	-0.0661028	7
P01_transcript_2127	-0.640228	-0.641976	-0.634983	0.274134	1.64305	11
P01_transcript_2129	1.7555	-0.586928	-0.122673	-0.599618	-0.446276	4
P01_transcript_2132	0.331903	1.47914	-0.0476793	-1.15094	-0.612424	6
P01_transcript_2137	1.13171	0.455362	-0.772561	0.482489	-1.297	1
P01_transcript_2138	1.48176	0.597525	-0.629221	-0.731605	-0.71846	1
P01_transcript_2141	-0.336718	-0.233019	-0.416017	1.75252	-0.766765	8
P01_transcript_2142	-0.735236	0.333336	0.0269878	1.46756	-1.09264	8
P01_transcript_2144	0.851039	1.30579	-0.61531	-0.726678	-0.814844	6
P01_transcript_2146	-0.608337	-0.608337	0.12744	-0.606555	1.69579	5
P01_transcript_2148	-0.715534	-0.173463	-0.715534	1.71294	-0.108414	8
P01_transcript_2149	0.656467	0.192889	0.762034	0.103387	-1.71478	3
P01_transcript_2152	0.460581	1.52907	-0.409294	-0.919654	-0.660703	6
P01_transcript_2153	-0.772313	-0.727927	-0.687092	1.16202	1.02531	12
P01_transcript_2157	0.248921	0.68242	1.11865	-0.780298	-1.26969	2
P01_transcript_2159	0.650289	0.960153	0.195537	-0.200773	-1.60521	6
P01_transcript_2162	0.303036	1.54254	-0.925778	-0.812513	-0.107281	9
P01_transcript_2163	1.29692	-0.0429314	0.391995	-1.45855	-0.187439	4
P01_transcript_2165	-0.851808	-0.773795	0.25013	1.60074	-0.225263	8
P01_transcript_2166	0.178753	1.5519	-0.373755	-0.178753	-1.17814	6
P01_transcript_2168	0.810112	0.921086	0.421702	-1.07645	-1.07645	6
P01_transcript_2169	-0.593273	-1.09491	0.406935	-0.214601	1.49585	11
P01_transcript_2170	1.38347	0.51062	-0.907769	0.0141839	-1.00051	1
P01_transcript_2171	-1.30676	0.148883	0.898042	-0.715652	0.975487	11
P01_transcript_2173	1.46597	0.512937	-0.367251	-0.528112	-1.08354	1
P01_transcript_2174	-1.12172	0.541991	-1.01881	1.05654	0.541991	12
P01_transcript_2177	1.49662	0.463165	-0.417587	-0.469423	-1.07278	1
P01_transcript_2179	0.91305	1.20031	-0.316484	-0.972732	-0.824147	6
P01_transcript_2189	1.62518	-0.40883	-0.723203	-0.769562	0.276416	4
P01_transcript_2194	-0.504166	-0.957259	0.451618	1.53341	-0.523604	10
P01_transcript_2198	-0.539795	-0.381246	-0.558019	-0.299238	1.7783	5
P01_transcript_2199	1.66471	0.151828	-0.525061	-0.864854	-0.426629	4
P01_transcript_2201	0.0876401	0.716363	0.840202	0.0209574	-1.66516	2
P01_transcript_2203	1.76934	-0.254007	-0.584541	-0.587958	-0.342833	4
P01_transcript_2204	1.73017	-0.108746	-0.260258	-0.697687	-0.663475	4
P01_transcript_2208	-0.531256	-0.283309	-0.530741	1.77965	-0.434346	8
P01_transcript_2210	-0.018421	-0.0356908	-0.628618	1.63947	-0.956743	8
P01_transcript_2211	1.50501	0.453742	-0.742932	-0.952888	-0.262927	1
P01_transcript_2220	0.699392	1.38654	-0.408616	-0.752956	-0.924361	6
P01_transcript_2222	-0.418144	-0.396664	1.78713	-0.461103	-0.511223	7
P01_transcript_2230	0.881716	-1.23779	0.650496	0.635082	-0.929501	10
P01_transcript_2236	1.03692	-0.276435	1.07707	-0.915907	-0.921642	3
P01_transcript_2239	-0.670366	0.456864	0.58697	1.02314	-1.39661	10
P01_transcript_2241	0.19399	-0.386066	-0.792703	-0.669516	1.65429	5
P01_transcript_2243	-1.10092	1.10473	0.456956	0.56101	-1.02178	2
P01_transcript_2245	1.17264	1.01402	-0.711261	-0.703079	-0.772317	6
P01_transcript_2246	1.75539	-0.488509	-0.113299	-0.606222	-0.547365	4
P01_transcript_2251	-1.08622	1.29113	0.30637	-0.937014	0.425735	9
P01_transcript_2255	-0.792423	-0.709879	0.684199	1.42526	-0.607158	10
P01_transcript_2258	1.54229	0.489587	-0.620204	-0.722962	-0.68871	1
P01_transcript_2259	1.21858	0.910261	-0.638006	-0.455465	-1.03537	1
P01_transcript_2263	1.12431	0.741847	0.163607	-0.792538	-1.23722	3
P01_transcript_2264	-0.110528	0.0581986	1.41046	0.053308	-1.41144	2
P01_transcript_2283	0.247879	1.56368	-0.0916813	-0.804758	-0.915115	6
P01_transcript_2289	0.723543	1.3622	-0.745101	-0.381308	-0.959334	6
P01_transcript_2296	1.78736	-0.401245	-0.436545	-0.436545	-0.513028	4
P01_transcript_2297	1.74887	-0.112123	-0.39092	-0.620399	-0.625431	4
P01_transcript_2298	1.78885	-0.447214	-0.447214	-0.447214	-0.447214	4
P01_transcript_2299	0.864063	0.704309	0.49767	-0.599774	-1.46627	3
P01_transcript_2300	-0.79949	-0.112067	1.06926	0.968169	-1.12587	10
P01_transcript_2302	-0.600457	-0.433259	1.55857	0.402728	-0.927582	7
P01_transcript_2307	-1.0186	-0.20775	-0.779144	1.39083	0.614662	12
P01_transcript_2308	-0.56989	-0.172952	-0.229657	-0.762689	1.73519	5
P01_transcript_2314	1.49226	0.434248	-0.639795	-0.226564	-1.06015	1
P01_transcript_2315	1.75517	-0.686936	-0.523524	-0.160386	-0.384321	4
P01_transcript_2317	-0.739425	-0.741356	-0.457482	1.60785	0.330414	12
P01_transcript_2319	0.783053	1.25821	-1.05104	-0.172006	-0.818214	6
P01_transcript_2325	-0.494438	-0.455003	-0.309474	-0.523864	1.78278	5
P01_transcript_2326	1.41356	0.624566	-0.504712	-1.06785	-0.465564	1
P01_transcript_2335	-0.710439	-0.786587	0.880434	1.28587	-0.669278	10
P01_transcript_2336	1.02076	0.621036	0.153066	-0.212537	-1.58233	3
P01_transcript_2338	0.622178	-0.339953	-1.19304	1.36623	-0.455409	8
P01_transcript_2343	0.269123	0.868724	0.541035	0.0181275	-1.69701	2
P01_transcript_2344	-0.417244	1.6889	-0.647489	0.111875	-0.736044	9
P01_transcript_2345	1.41742	0.470876	-0.227397	-0.419246	-1.24166	1
P01_transcript_2349	1.37955	0.673062	-0.316671	-0.732316	-1.00362	1
P01_transcript_2350	1.33428	0.53235	-0.00374825	-0.614318	-1.24856	3
P01_transcript_2351	-0.163983	1.76546	-0.548842	-0.503792	-0.548842	9
P01_transcript_2352	-0.48524	-0.487083	-0.376153	-0.438553	1.78703	5
P01_transcript_2353	-0.350655	-0.292169	1.74412	-0.282969	-0.818326	7
P01_transcript_2354	1.78327	-0.309032	-0.491412	-0.491412	-0.491412	4
P01_transcript_2356	1.44865	0.518971	-0.978513	-0.190054	-0.799051	1
P01_transcript_2357	-0.743678	-0.740911	-0.286142	1.67542	0.0953114	12
P01_transcript_2358	-0.347541	0.667196	1.3127	-0.381108	-1.25125	2
P01_transcript_2363	1.65596	0.236185	-0.554937	-0.6683	-0.668907	1
P01_transcript_2368	1.18099	0.936875	-0.366965	-0.702206	-1.0487	6
P01_transcript_2369	0.484998	-0.79005	1.44643	-0.125106	-1.01627	7
P01_transcript_2370	-0.748369	-0.575184	-0.324151	-0.0834981	1.7312	11
P01_transcript_2371	0.096089	1.70552	-0.601294	-0.596751	-0.603566	9
P01_transcript_2374	1.78855	-0.460307	-0.415735	-0.460307	-0.452203	4
P01_transcript_2382	-0.659153	0.946174	-0.884605	-0.625652	1.22324	5
P01_transcript_2383	0.327029	-0.538205	-0.193578	-1.11747	1.52223	5
P01_transcript_2385	0.931895	0.785679	0.437276	-1.05115	-1.1037	3
P01_transcript_2397	0.867402	1.24627	-1.00698	-0.73779	-0.368895	6
P01_transcript_2399	1.00934	1.06129	-0.173977	-0.834353	-1.0623	6
P01_transcript_2406	-0.313436	-0.904599	-0.396754	-0.0932372	1.70803	5
P01_transcript_2407	0.631849	-0.744533	-1.08628	1.357	-0.158037	8
P01_transcript_2408	0.824089	1.05314	-0.0214429	-0.433244	-1.42254	6
P01_transcript_2409	1.3021	0.394562	-0.899426	0.316258	-1.11349	1
P01_transcript_2410	-0.479289	0.681416	0.163202	1.08473	-1.45006	10
P01_transcript_2411	-0.750394	-0.384614	-0.733543	0.22535	1.6432	11
P01_transcript_2414	1.68268	0.162072	-0.543996	-0.635775	-0.664977	1
P01_transcript_2418	1.75139	-0.578159	-0.547406	-0.539717	-0.0861088	4
P01_transcript_2420	-0.182433	0.220156	0.533693	1.03152	-1.60293	10
P01_transcript_2423	0.682496	1.40975	-0.841931	-0.457328	-0.792982	6
P01_transcript_2427	-0.808273	0.822076	1.32965	-0.687612	-0.655836	2
P01_transcript_2428	0.0765235	-1.12208	0.814429	1.12677	-0.895637	10
P01_transcript_2429	-0.799547	-0.153747	-0.440325	-0.345331	1.73895	5
P01_transcript_2430	1.77461	-0.229675	-0.477455	-0.545348	-0.522137	4
P01_transcript_2434	-0.747211	-0.999617	0.304231	-0.0878193	1.53042	11
P01_transcript_2436	-0.506541	0.748106	-0.808016	-0.80545	1.3719	5
P01_transcript_2444	0.231119	-0.529883	1.6122	-0.337284	-0.97615	7
P01_transcript_2446	-0.95527	-0.884681	1.00132	-0.270069	1.1087	11
P01_transcript_2447	0.789613	1.33967	-0.493846	-0.835	-0.800434	6
P01_transcript_2450	1.52918	0.28162	-0.0896368	-1.07631	-0.64485	1
P01_transcript_2451	0.274554	-0.51642	-0.533235	1.62715	-0.852046	8
P01_transcript_2452	0.458928	1.20302	0.0980235	-0.25397	-1.506	6
P01_transcript_2454	1.02587	1.14067	-0.504291	-0.758193	-0.904051	6
P01_transcript_2455	0.713291	0.749045	0.0429047	0.194859	-1.7001	3
P01_transcript_2456	1.44721	0.655487	-0.708368	-0.729281	-0.665047	1
P01_transcript_2458	1.64029	0.126232	-0.187524	-0.712883	-0.866113	1
P01_transcript_2459	-0.129103	-0.0504456	0.619191	1.1032	-1.54284	10
P01_transcript_2460	-1.07934	-0.204199	0.837631	1.22102	-0.775121	10
P01_transcript_2461	1.56112	0.194949	-0.630129	-0.0660062	-1.05994	1
P01_transcript_2466	-1.25088	0.422963	-0.609112	0.0654899	1.37153	11
P01_transcript_2467	-0.97905	-0.430851	0.335772	-0.503659	1.57779	5
P01_transcript_2469	-0.965074	-0.17754	1.17992	0.888048	-0.925352	10
P01_transcript_2470	0.572791	1.47604	-0.812482	-0.80367	-0.432677	6
P01_transcript_2471	-1.29382	-0.269012	1.3109	0.627695	-0.375763	10
P01_transcript_2476	0.518672	0.787288	0.653794	-0.362061	-1.59769	3
P01_transcript_2484	0.735231	1.27527	-0.177754	-0.669361	-1.16339	6
P01_transcript_2485	0.631874	-0.460957	1.3259	-0.243427	-1.25339	3
P01_transcript_2487	0.217493	-0.261621	0.516939	1.08746	-1.56027	10
P01_transcript_2488	0.368467	0.428398	1.25502	-1.04196	-1.00993	2
P01_transcript_2494	0.831939	0.00801746	-1.10078	-0.884991	1.14581	5
P01_transcript_2495	-1.10292	0.996722	1.12482	-0.45406	-0.564557	2
P01_transcript_2496	1.75834	-0.130315	-0.470752	-0.579969	-0.577305	4
P01_transcript_2501	-0.68182	-0.633578	-0.434763	0.0345003	1.71566	11
P01_transcript_2513	-0.744584	0.190415	-1.1886	0.382538	1.36023	11
P01_transcript_2514	1.1825	0.820942	-1.13571	-0.072311	-0.795421	1
P01_transcript_2515	-0.735144	-0.775142	-0.32901	0.191991	1.6473	11
P01_transcript_2519	-0.224499	-0.254947	1.69166	-0.226529	-0.985685	7
P01_transcript_2525	-0.984136	-0.843019	-0.276507	1.17761	0.926053	12
P01_transcript_2528	-0.493047	-0.742829	1.74413	-0.123805	-0.384447	7
P01_transcript_2530	1.53796	0.499675	-0.653676	-0.696036	-0.687925	1
P01_transcript_2532	-0.441113	-0.474837	1.78806	-0.471465	-0.400644	7
P01_transcript_2535	0.838242	1.30101	-0.538762	-0.930042	-0.670443	6
P01_transcript_2537	0.0646193	-0.096929	-0.942682	-0.657597	1.63259	5
P01_transcript_2538	0.352455	1.32155	0.125374	-0.402349	-1.39703	6
P01_transcript_2542	0.529137	1.30927	-0.0492261	-0.445818	-1.34337	6
P01_transcript_2546	1.36654	0.754853	-0.615038	-0.595161	-0.911194	1
P01_transcript_2547	0.494516	-0.768818	0.220214	1.27493	-1.22084	10
P01_transcript_2549	0.862641	-0.530655	1.28873	-0.805132	-0.815588	3
P01_transcript_2550	1.55023	-0.194618	0.234883	-1.14086	-0.449634	4
P01_transcript_2557	-1.12039	-1.02735	0.461236	1.00818	0.678322	12
P01_transcript_2562	1.7018	0.083272	-0.443606	-0.656522	-0.684941	4
P01_transcript_2567	0.747848	0.00664087	1.11738	-0.466789	-1.40508	3
P01_transcript_2569	-0.0862786	0.974715	-0.978212	-0.975298	1.06507	5
P01_transcript_2572	0.839515	0.526269	0.615057	-0.408144	-1.5727	3
P01_transcript_2574	1.12965	0.973874	-0.260949	-0.851205	-0.991371	6
P01_transcript_2578	-1.59994	-0.115059	0.460234	1.08995	0.164814	10
P01_transcript_2580	0.529931	1.48826	-0.594	-0.450115	-0.974074	6
P01_transcript_2586	-0.754799	-0.0575121	0.201856	1.57012	-0.959663	10
P01_transcript_2588	-1.15971	-0.141438	-0.490884	0.268151	1.52388	11
P01_transcript_2590	-0.423314	0.636706	1.39139	-0.49271	-1.11207	2
P01_transcript_2591	0.824136	1.143	-1.00728	-0.999102	0.0392446	6
P01_transcript_2592	1.53768	-0.332869	-0.730544	0.42566	-0.899924	4
P01_transcript_2593	-0.65915	-0.72275	-0.429481	1.68612	0.125258	12
P01_transcript_2595	1.21498	0.886931	-0.302855	-0.783048	-1.01601	1
P01_transcript_2597	-0.339347	0.852616	0.153702	0.873129	-1.5401	10
P01_transcript_2599	-0.319654	-0.0295539	1.01662	0.815362	-1.48277	10
P01_transcript_2600	-0.52164	1.40378	0.703626	-0.84232	-0.743444	2
P01_transcript_2602	-0.53846	-0.306656	1.78199	-0.497411	-0.43946	7
P01_transcript_2603	-0.510594	-0.459899	-0.506606	1.78263	-0.305536	8
P01_transcript_2607	-0.238998	0.474336	-0.740027	1.48581	-0.981124	8
P01_transcript_2609	0.448318	0.306873	-0.0605752	0.967973	-1.66259	3
P01_transcript_2613	-0.480889	-0.388882	1.78774	-0.449344	-0.468621	7
P01_transcript_2614	-0.291057	1.2213	0.652977	-1.40155	-0.181673	2
P01_transcript_2615	1.73694	-0.0341399	-0.466689	-0.625236	-0.610872	4
P01_transcript_2616	1.77825	-0.259106	-0.478596	-0.531366	-0.509187	4
P01_transcript_2617	-0.502045	-0.447166	-0.471306	1.78658	-0.366062	8
P01_transcript_2618	1.4222	-0.20842	0.448704	-0.412531	-1.24995	3
P01_transcript_2620	-0.684319	-0.402889	0.263655	1.62848	-0.804931	10
P01_transcript_2623	-0.447769	-0.446658	-0.446658	-0.447769	1.78885	5
P01_transcript_2632	-0.0416584	1.74152	-0.534446	-0.564928	-0.60049	9
P01_transcript_2633	-0.0911766	-0.691764	-0.0988601	-0.807016	1.68882	5
P01_transcript_2634	1.24122	0.21014	-1.14952	-0.874889	0.573043	4
P01_transcript_2636	-0.584045	-0.386542	-0.499401	1.77894	-0.308951	8
P01_transcript_2638	-0.350545	-0.573767	0.118476	1.66964	-0.863807	8
P01_transcript_2642	1.7319	-0.132181	-0.26775	-0.776137	-0.555836	4
P01_transcript_2643	1.45585	0.335965	-0.507583	-0.0567213	-1.22751	1
P01_transcript_2645	-0.65242	-0.389259	0.400224	1.55704	-0.915581	10
P01_transcript_2654	0.332995	1.20261	0.415071	-0.546393	-1.40428	6
P01_transcript_2664	0.714599	1.13208	0.142138	-0.670477	-1.31834	6
P01_transcript_2666	0.520119	0.741223	0.172671	0.313054	-1.74707	3
P01_transcript_2668	0.410013	1.38255	0.142934	-1.08379	-0.851708	6
P01_transcript_2669	1.3641	0.714529	-0.364118	-0.742538	-0.971974	1
P01_transcript_2677	1.21957	0.829756	-0.903774	-0.99182	-0.153734	1
P01_transcript_2679	0.105788	0.0849055	-0.313688	1.45355	-1.33056	8
P01_transcript_2680	-0.767815	0.196378	1.45621	0.213329	-1.0981	2
P01_transcript_2682	-0.0310515	-0.246167	1.70671	-0.670786	-0.758703	7
P01_transcript_2685	1.45229	0.485636	-0.393589	-0.37998	-1.16435	1
P01_transcript_2686	0.697762	1.41053	-0.652009	-0.590221	-0.86606	6
P01_transcript_2687	0.146259	-0.0693795	-0.603789	1.58073	-1.05382	8
P01_transcript_2692	1.40121	0.0373002	-0.233974	0.189892	-1.39443	3
P01_transcript_2693	0.776518	-0.204087	-0.389966	1.17104	-1.3535	8
P01_transcript_2694	0.753844	1.31637	-0.839508	-0.27127	-0.959438	6
P01_transcript_2695	1.59829	-0.369411	0.321155	-0.727175	-0.822856	4
P01_transcript_2696	1.05341	0.883035	0.0546826	-0.745273	-1.24585	6
P01_transcript_2699	1.18867	0.790772	-0.106188	-0.623642	-1.24961	1
P01_transcript_2700	-0.355147	-0.833864	1.45124	-0.85155	0.589317	7
P01_transcript_2701	-0.518531	-0.352755	1.78542	-0.4808	-0.433338	7
P01_transcript_2707	1.18745	0.997362	-0.718797	-0.688596	-0.777424	6
P01_transcript_2711	-0.749101	-0.367794	1.52243	0.469372	-0.874909	7
P01_transcript_2713	-1.27706	-0.56558	0.456553	0.0296619	1.35643	11
P01_transcript_2716	1.21737	0.0742862	-0.634024	-1.30202	0.644389	4
P01_transcript_2718	-0.0297365	-0.414135	-0.348341	1.6985	-0.906289	8
P01_transcript_2724	1.62984	0.261526	-0.396334	-0.730524	-0.764509	1
P01_transcript_2729	-0.666748	1.33946	0.811896	-0.736376	-0.748236	2
P01_transcript_2733	-0.374789	0.040648	1.21806	0.553916	-1.43784	10
P01_transcript_2734	-0.461884	-0.44475	-0.446209	-0.435934	1.78878	5
P01_transcript_2735	1.62483	0.168347	-0.181588	-0.805795	-0.805795	1
P01_transcript_2738	1.76965	-0.216102	-0.411785	-0.581944	-0.559823	4
P01_transcript_2740	1.63208	0.194564	-0.569795	-0.325142	-0.931707	1
P01_transcript_2741	1.12035	0.476746	0.500584	-1.23159	-0.866089	3
P01_transcript_2742	-0.827419	0.55311	1.29689	0.123016	-1.1456	2
P01_transcript_2744	-1.09951	1.52215	-0.563164	-0.200956	0.341486	9
P01_transcript_2754	1.48364	0.557502	-0.738073	-0.868643	-0.434423	1
P01_transcript_2758	-0.476597	-0.548446	0.0383194	1.71479	-0.728068	8
P01_transcript_2761	-0.696654	0.151915	1.39372	0.346464	-1.19545	2
P01_transcript_2763	-0.711641	-0.707443	-0.514352	1.62225	0.311186	12
P01_transcript_2764	-0.363748	0.587193	0	-1.43421	1.21076	5
P01_transcript_2769	1.49282	0.506215	-0.33009	-0.752096	-0.916852	1
P01_transcript_2770	-0.595717	-0.454834	-0.339565	-0.390467	1.78058	5
P01_transcript_2775	-1.16584	0.996783	-0.536383	1.09794	-0.392508	8
P01_transcript_2779	-0.448505	1.78885	-0.442296	-0.450575	-0.44747	9
P01_transcript_2784	1.68312	-0.587554	-0.52341	0.152234	-0.724393	4
P01_transcript_2787	0.113782	0.196956	1.02758	0.330034	-1.66836	2
P01_transcript_2788	0.379357	1.02113	0.733044	-1.07247	-1.06106	2
P01_transcript_2789	1.16895	-0.824116	0.797225	0.00632719	-1.14838	3
P01_transcript_2790	1.75666	-0.113261	-0.52103	-0.560491	-0.561876	4
P01_transcript_2792	-0.58943	-0.626642	0.227087	1.66053	-0.671543	8
P01_transcript_2800	-0.585791	-0.562146	-0.604115	1.72486	0.0271911	12
P01_transcript_2802	0.562874	0.838749	0.640742	-0.529502	-1.51286	3
P01_transcript_2803	0.256945	-0.420713	1.61226	-0.491302	-0.957192	7
P01_transcript_2809	1.78836	-0.406317	-0.463439	-0.4593	-0.4593	4
P01_transcript_2812	-0.230429	-0.471576	-0.454525	-0.61529	1.77182	5
P01_transcript_2813	0.00324354	0.838456	1.13848	-1.132	-0.848186	2
P01_transcript_2814	-0.174186	-0.390378	-0.530958	1.75922	-0.663698	8
P01_transcript_2815	0.747716	-0.624089	0.834763	0.494291	-1.45268	3
P01_transcript_2824	-0.461486	-0.468835	-0.453933	-0.404022	1.78828	5
P01_transcript_2826	-0.581646	0.0725629	-0.613071	1.71237	-0.590216	8
P01_transcript_2827	-0.912833	0.209989	-0.477828	1.63851	-0.457835	8
P01_transcript_2828	1.66707	0.100099	-0.342929	-0.513324	-0.910913	1
P01_transcript_2829	-0.787538	-0.787682	-0.0677736	1.65966	-0.0166672	12
P01_transcript_2830	-0.241402	-0.0572938	-0.970013	-0.412714	1.68142	5
P01_transcript_2831	0.402522	-0.440912	0.443239	1.09472	-1.49957	10
P01_transcript_2832	-0.83792	0.579015	-0.091198	-1.02766	1.37776	5
P01_transcript_2833	-1.19843	-0.0506879	-0.0910446	1.57972	-0.239557	8
P01_transcript_2837	1.10589	0.474947	0.509767	-0.814791	-1.27581	3
P01_transcript_2838	1.21241	0.740045	0.0348414	-1.0506	-0.936698	1
P01_transcript_2839	1.41332	-0.0865667	-0.916164	0.526614	-0.937204	4
P01_transcript_2841	1.72946	-0.248803	-0.847426	-0.435873	-0.197359	4
P01_transcript_2845	1.65906	0.134905	-0.521349	-0.908098	-0.364518	4
P01_transcript_2846	-1.05613	-0.57165	-0.189774	1.56833	0.249224	12
P01_transcript_2848	-0.748195	-0.515816	0.384244	1.58869	-0.70892	10
P01_transcript_2852	-0.662485	0.477306	1.54976	-0.666446	-0.698134	2
P01_transcript_2856	1.43312	0.664993	-0.563202	-0.701156	-0.833753	1
P01_transcript_2857	-0.677973	-0.268718	-0.106561	1.73123	-0.677973	8
P01_transcript_2862	1.56811	-0.175845	-0.291786	-1.19033	0.0898548	4
P01_transcript_2867	-0.729696	-0.31166	-0.704502	0.0513213	1.69454	11
P01_transcript_2868	0.0233197	1.6875	-0.78227	-0.697471	-0.231077	9
P01_transcript_2870	1.47807	0.569636	-0.651544	-0.484004	-0.912162	1
P01_transcript_2871	-0.892307	0.00867752	1.45016	0.402397	-0.968928	7
P01_transcript_2872	1.75689	-0.704324	-0.464877	-0.41315	-0.174538	4
P01_transcript_2883	-0.663754	-0.487758	-0.0477701	-0.540557	1.73984	5
P01_transcript_2884	1.56422	0.448243	-0.703588	-0.636019	-0.672857	1
P01_transcript_2888	0.512157	0.533333	0.473061	0.259662	-1.77821	3
P01_transcript_2889	-0.507459	-0.506146	-0.502206	1.779	-0.263185	8
P01_transcript_2895	0.279979	0.111715	1.29514	-0.207407	-1.47943	2
P01_transcript_2898	1.76976	-0.205253	-0.440214	-0.564194	-0.560101	4
P01_transcript_2899	-0.158345	-0.6526	-0.954646	1.61731	0.148277	12
P01_transcript_2905	1.70803	0.0877008	-0.602141	-0.602141	-0.591446	4
P01_transcript_2906	-0.638538	-0.29862	-0.625831	1.7536	-0.190608	8
P01_transcript_2908	1.67549	-0.00390558	-0.294655	-0.407482	-0.969452	4
P01_transcript_2909	-0.577014	-0.577014	-0.570788	1.73442	-0.00960504	12
P01_transcript_2917	1.46101	0.320607	0.0456162	-1.12714	-0.700095	1
P01_transcript_2922	-0.0404442	-0.67396	0.888447	-1.25742	1.08338	5
P01_transcript_2923	0.595191	0.511515	-0.427112	0.878962	-1.55856	3
P01_transcript_2924	0.149583	1.23878	0.631064	-0.956112	-1.06332	2
P01_transcript_2927	1.23596	0.826437	-0.742773	-0.231438	-1.08818	1
P01_transcript_2930	1.33793	0.811084	-0.624419	-0.762543	-0.76205	1
P01_transcript_2932	-0.515089	-0.841027	1.18139	0.986363	-0.811639	10
P01_transcript_2938	-1.13735	-0.0411092	1.23784	0.735398	-0.794777	10
P01_transcript_2941	-0.655132	-0.69618	-0.496411	1.67641	0.171308	12
P01_transcript_2943	-0.316454	1.77297	-0.310356	-0.532595	-0.613564	9
P01_transcript_2945	0.57715	1.37173	-1.14924	-0.130744	-0.668888	6
P01_transcript_2947	-0.223626	1.5748	0.307347	-0.819389	-0.83913	9
P01_transcript_2950	-0.819686	-0.819686	-0.352182	0.471823	1.51973	11
P01_transcript_2951	1.20028	0.634242	-0.114614	-1.43654	-0.28337	1
P01_transcript_2955	-0.183737	0.0459342	1.62492	-0.413408	-1.07371	7
P01_transcript_2956	0.121186	-0.998147	-0.824652	1.50702	0.194597	12
P01_transcript_2957	-0.522782	0.890666	0.567961	0.574415	-1.51026	2
P01_transcript_2960	1.74054	-0.0386491	-0.568711	-0.608692	-0.524488	4
P01_transcript_2962	-0.104095	1.63282	-0.11606	-0.311487	-1.10117	9
P01_transcript_2979	1.14497	1.01503	-0.948125	-0.718825	-0.493053	6
P01_transcript_2984	0.0337918	1.65032	-0.094069	-0.760772	-0.829269	9
P01_transcript_2985	0.155726	-0.0650612	-0.500452	1.55343	-1.14364	8
P01_transcript_2987	1.73004	-0.105846	-0.503682	-0.321188	-0.799321	4
P01_transcript_2988	-0.539191	-0.652099	-0.790353	1.58071	0.400937	12
P01_transcript_2989	1.69162	0.120361	-0.468315	-0.641198	-0.702473	1
P01_transcript_2999	0.726003	1.36556	-0.381086	-0.848621	-0.861853	6
P01_transcript_3000	-0.6929	-0.723167	-0.707697	0.714827	1.40894	11
P01_transcript_3001	1.4299	0.548642	-0.363293	-1.1377	-0.477549	1
P01_transcript_3002	-0.0189293	-0.318644	1.66894	-0.32916	-1.0022	7
P01_transcript_3011	1.19926	0.984002	-0.678581	-0.774919	-0.72976	6
P01_transcript_3015	-0.529925	-0.521485	-0.512998	-0.207843	1.77225	5
P01_transcript_3016	-0.867591	-0.316958	-0.63368	1.64813	0.170096	12
P01_transcript_3017	1.67418	0.178393	-0.498706	-0.684371	-0.669496	1
P01_transcript_3020	-0.295062	0.98894	0.429667	0.467583	-1.59113	2
P01_transcript_3022	-0.571306	-0.806204	-0.797814	0.984894	1.19043	11
P01_transcript_3025	-0.529604	1.6221	-0.308684	-0.977498	0.193684	9
P01_transcript_3030	1.44934	0.624635	-0.874591	-0.487694	-0.711687	1
P01_transcript_3032	-0.808243	-0.80255	-0.287983	1.58855	0.310229	12
P01_transcript_3037	0.0281107	1.02925	-0.10258	0.634711	-1.58949	6
P01_transcript_3039	-1.01744	1.1346	0.546768	0.428999	-1.09293	2
P01_transcript_3041	-1.45158	1.3669	-0.00705656	0.146527	-0.0547921	9
P01_transcript_3045	-0.121582	-0.264487	-0.356354	1.69648	-0.954058	8
P01_transcript_3051	-0.670319	-0.710061	-0.418618	1.69103	0.107966	12
P01_transcript_3055	-0.646177	0.980539	0.896742	0.11213	-1.34323	2
P01_transcript_3058	1.48484	0.0881922	-0.969131	0.275068	-0.878971	4
P01_transcript_3059	-0.894414	1.48987	0.0174542	-0.935812	0.322902	9
P01_transcript_3061	-0.604789	-0.606535	-0.599989	1.70125	0.110065	12
P01_transcript_3069	0.176841	-0.89414	0.746374	1.12821	-1.15728	10
P01_transcript_3070	0.298625	-0.543244	-1.45262	1.0293	0.667935	12
P01_transcript_3072	-0.782947	0.0626092	0.957855	0.985184	-1.2227	10
P01_transcript_3075	-0.104572	0.195683	-1.00275	1.58048	-0.668844	8
P01_transcript_3076	-1.63162	-0.165721	0.210573	0.733836	0.852933	11
P01_transcript_3077	-1.2115	-0.798966	0.09592	0.796026	1.11852	11
P01_transcript_3078	0.820351	1.32817	-0.83315	-0.614334	-0.701035	6
P01_transcript_3080	-1.0885	-0.601353	-0.161606	0.328462	1.523	11
P01_transcript_3081	-0.351291	-0.436176	-0.801832	1.73817	-0.148874	8
P01_transcript_3082	0.476382	1.22124	0.361789	-0.906927	-1.15249	6
P01_transcript_3089	-0.473927	-0.4273	-0.0959177	1.74084	-0.743695	8
P01_transcript_3093	-0.960079	-0.471631	0.889543	-0.708089	1.25026	5
P01_transcript_3094	0.492244	1.50351	-0.356649	-0.934922	-0.704183	6
P01_transcript_3095	0.38825	-0.252538	-0.227581	-1.31962	1.41149	5
P01_transcript_3099	-1.05564	-0.456015	-0.39051	0.352719	1.54944	11
P01_transcript_3100	-0.693522	-0.694123	-0.219342	1.72488	-0.117892	8
P01_transcript_3103	-0.449365	1.78884	-0.449365	-0.449365	-0.440746	9
P01_transcript_3106	0.519755	1.47632	-0.34466	-0.641399	-1.01002	6
P01_transcript_3107	-0.383818	0.795679	-0.675996	1.29991	-1.03578	8
P01_transcript_3108	1.3687	0.407506	-0.553687	0.062077	-1.28459	1
P01_transcript_3114	0.80102	1.15285	0.0587993	-1.02079	-0.991877	6
P01_transcript_3118	1.46511	-0.0120247	0.368335	-0.739202	-1.08222	3
P01_transcript_3119	-0.484011	-0.484011	-0.479355	1.78535	-0.33797	8
P01_transcript_3121	1.69119	0.136754	-0.539184	-0.646618	-0.642141	4
P01_transcript_3123	-1.05047	-0.897767	-0.0914027	0.987412	1.05223	11
P01_transcript_3124	-0.638807	-0.597022	-0.548864	0.0732999	1.71139	11
P01_transcript_3126	0.0073634	0.0073634	-0.338716	-1.22232	1.54631	5
P01_transcript_3128	-0.769777	1.66063	-0.235789	-0.763184	0.108116	9
P01_transcript_3131	0.991704	0.900071	-0.162265	-0.279748	-1.44976	6
P01_transcript_3133	-0.645791	-0.61146	-0.459803	-0.0142604	1.73131	11
P01_transcript_3138	0.412204	1.37514	-0.956179	-0.998413	0.167247	9
P01_transcript_3151	0.378974	1.36818	-0.511648	0.0748591	-1.31037	6
P01_transcript_3154	1.19441	0.535267	-1.26663	0.30482	-0.767859	1
P01_transcript_3155	1.17404	0.327294	-0.412539	0.391441	-1.48024	3
P01_transcript_3156	0.389208	1.40639	-0.844198	0.118163	-1.06956	6
P01_transcript_3158	-0.909596	0.156406	1.50935	0.162353	-0.918516	7
P01_transcript_3166	1.72727	0.0100262	-0.496106	-0.625523	-0.615665	4
P01_transcript_3169	-0.730242	-0.72103	-0.429717	1.64517	0.235814	12
P01_transcript_3171	-0.306819	0.324653	1.58577	-0.801805	-0.801805	2
P01_transcript_3174	0.0390644	1.53547	0.208771	-0.83188	-0.951422	9
P01_transcript_3175	-0.759327	-0.480972	0.444721	1.55491	-0.759327	10
P01_transcript_3181	0.634789	0.594757	0.926448	-0.903573	-1.25242	3
P01_transcript_3183	1.19992	0.919994	-0.423231	-0.630042	-1.06664	6
P01_transcript_3184	-0.447214	1.78885	-0.447214	-0.447214	-0.447214	9
P01_transcript_3186	-0.757152	-0.805477	-0.616378	0.980037	1.19897	11
P01_transcript_3187	1.67359	0.174592	-0.618653	-0.737251	-0.492279	1
P01_transcript_3189	0.0848598	0.164225	-0.311967	1.42186	-1.35898	8
P01_transcript_3191	0.230688	-0.0656086	1.56403	-0.891008	-0.838098	7
P01_transcript_3199	-0.807369	1.21376	-1.06567	0.840503	-0.181219	9
P01_transcript_3200	-0.35877	-0.536892	-0.538155	-0.3474	1.78122	5
P01_transcript_3203	-0.788731	-0.788731	-0.575339	0.844541	1.30826	11
P01_transcript_3216	-0.828258	0.839762	1.31429	-0.698843	-0.626946	2
P01_transcript_3219	-0.12191	0.818879	0.853028	0.0573694	-1.60737	2
P01_transcript_3220	-1.34324	-0.587274	0.074461	0.680245	1.17581	11
P01_transcript_3225	1.45064	0.495456	-0.541274	-0.272061	-1.13277	1
P01_transcript_3227	-0.817518	-0.509253	-0.366938	-0.02014	1.71385	11
P01_transcript_3228	-0.573339	-0.629825	0.0809641	1.70966	-0.58746	8
P01_transcript_3230	-0.387364	-0.138805	0.154946	1.55268	-1.18146	10
P01_transcript_3233	-0.458673	-0.452732	-0.420982	-0.456259	1.78865	5
P01_transcript_3234	-0.780563	-0.791815	0.0376136	-0.122726	1.65749	11
P01_transcript_3237	0.0356283	-0.358685	-0.972172	1.66892	-0.373697	8
P01_transcript_3239	-0.512896	-0.547906	-0.294084	1.78026	-0.425371	8
P01_transcript_3245	-0.320357	-0.505746	-0.519916	-0.437259	1.78328	5
P01_transcript_3251	1.76917	-0.186151	-0.520094	-0.531621	-0.531301	4
P01_transcript_3260	-0.429839	-0.87967	-0.229914	-0.179933	1.71936	5
P01_transcript_3265	-0.017082	-0.399291	1.69965	-0.388614	-0.894667	7
P01_transcript_3268	0.670201	1.32436	-0.113551	-0.854105	-1.0269	6
P01_transcript_3270	-1.10288	0.0993264	-0.453558	-0.139346	1.59645	11
P01_transcript_3272	-0.740071	-0.112675	-0.752875	-0.0870672	1.69269	5
P01_transcript_3274	1.65572	0.0426907	-0.227108	-0.983449	-0.487858	4
P01_transcript_3277	0.851093	1.11899	-0.14494	-0.502138	-1.32301	6
P01_transcript_3281	1.11554	0.706645	-0.153296	-0.186312	-1.48257	3
P01_transcript_3282	1.38316	0.726651	-0.494274	-0.876846	-0.738695	1
P01_transcript_3284	-1.3763	-0.555949	0.655654	1.16364	0.112957	10
P01_transcript_3285	0.520197	-0.0423756	-0.721847	1.38232	-1.1383	8
P01_transcript_3286	-0.90372	-0.635712	-0.638319	1.07454	1.10321	12
P01_transcript_3287	-1.14556	-0.77739	0.478023	0.0857061	1.35923	11
P01_transcript_3289	-0.903913	0.766685	1.05722	0.266025	-1.18602	2
P01_transcript_3290	1.68984	-0.23824	-0.945043	-0.435322	-0.0712344	4
P01_transcript_3291	-0.543068	-0.218452	1.40667	-1.18005	0.534902	7
P01_transcript_3292	-0.369198	0.0331331	1.63299	-0.227199	-1.06973	7
P01_transcript_3293	1.62319	0.0429633	-0.0216862	-0.748788	-0.895682	1
P01_transcript_3294	-0.428021	1.78868	-0.444893	-0.466827	-0.448943	9
P01_transcript_3299	-0.850826	-0.679289	-0.421982	1.58072	0.371379	12
P01_transcript_3302	-0.585932	-0.376563	-0.545873	1.77382	-0.265453	8
P01_transcript_3303	-0.618988	-0.744191	-0.53522	1.64727	0.251126	12
P01_transcript_3308	0.645864	-0.120955	-1.08165	-0.780708	1.33745	5
P01_transcript_3310	-1.65509	-0.151651	0.406769	0.914763	0.485209	12
P01_transcript_3311	-0.610807	0.131965	-0.603266	1.69433	-0.612221	8
P01_transcript_3312	0.290603	0.216721	-1.5314	1.2188	-0.194726	8
P01_transcript_3313	-0.50803	-0.381221	-0.371314	1.78445	-0.523882	8
P01_transcript_3315	0.551903	0.661436	0.866368	-0.624689	-1.45502	3
P01_transcript_3318	0.330595	-0.750725	-0.433905	1.60476	-0.750725	8
P01_transcript_3319	1.50387	0.54052	-0.605665	-0.570327	-0.868397	1
P01_transcript_3324	-0.520015	-0.504238	-0.493194	1.77872	-0.261269	8
P01_transcript_3326	0.896624	-0.0144272	1.10502	-1.00563	-0.981584	3
P01_transcript_3330	1.57142	0.0506909	-0.283575	-0.143991	-1.19454	1
P01_transcript_3335	1.085	-0.782047	1.10262	-0.641137	-0.764433	3
P01_transcript_3336	-0.579278	-0.698375	-0.27601	1.74987	-0.196203	8
P01_transcript_3337	-0.68009	1.67591	0.182864	-0.608177	-0.570508	9
P01_transcript_3338	-0.965709	-0.354591	-0.379462	0.0273582	1.6724	11
P01_transcript_3342	1.77341	-0.515646	-0.239986	-0.591317	-0.426462	4
P01_transcript_3349	-0.460557	-0.456861	-0.446739	-0.424521	1.78868	5
P01_transcript_3353	-0.418565	-0.288538	-0.361291	-0.698744	1.76714	5
P01_transcript_3355	-0.608858	-0.683808	-0.580201	0.204569	1.6683	11
P01_transcript_3356	1.29785	-0.0458735	0.00487152	0.244388	-1.50124	3
P01_transcript_3357	-0.192566	-0.689767	1.08595	0.967567	-1.17118	10
P01_transcript_3359	-0.13294	-0.753514	-0.758208	1.68466	-0.0399946	8
P01_transcript_3361	-0.0590863	1.56958	0.21362	-0.839329	-0.88478	9
P01_transcript_3363	1.37836	0.429068	0.12425	-0.833751	-1.09793	3
P01_transcript_3367	0.666602	0.457854	1.02147	-1.06601	-1.07992	3
P01_transcript_3368	1.70014	-0.0744168	-0.685016	-0.160282	-0.780422	4
P01_transcript_3369	0.992018	1.19019	-0.639509	-0.756929	-0.78577	6
P01_transcript_3370	0.864094	1.20851	-0.229466	-0.777336	-1.0658	6
P01_transcript_3371	0.221305	0.553544	-1.01427	1.25708	-1.01766	8
P01_transcript_3374	1.03186	-1.04682	1.03186	-0.867364	-0.149546	3
P01_transcript_3378	-0.641456	-0.629354	0.45276	1.56073	-0.742681	10
P01_transcript_3379	0.854754	0.793172	-1.00501	-1.16513	0.522213	1
P01_transcript_3380	1.53537	0.478705	-0.469928	-0.756881	-0.787264	1
P01_transcript_3381	-0.00680721	1.17765	-0.490119	0.694336	-1.37506	6
P01_transcript_3388	1.55631	0.449862	-0.518769	-0.754434	-0.732966	1
P01_transcript_3390	1.56772	0.167618	-0.0197197	-0.712728	-1.00289	1
P01_transcript_3392	0.461236	1.47825	-0.177619	-0.78496	-0.976903	6
P01_transcript_3397	1.53345	-0.156993	-0.0136799	-0.0918507	-1.27093	3
P01_transcript_3399	1.68271	-0.0970005	-0.400127	-0.977608	-0.207976	4
P01_transcript_3403	-0.556108	1.77721	-0.42972	-0.526942	-0.264443	9
P01_transcript_3404	0.150747	1.15519	0.703272	-0.749901	-1.25931	2
P01_transcript_3405	-0.225751	-0.46265	0.540687	1.38377	-1.23606	10
P01_transcript_3408	1.29601	0.0691237	-0.429856	0.452527	-1.38781	3
P01_transcript_3409	-0.5319	-0.4996	-0.460988	-0.288457	1.78094	5
P01_transcript_3410	1.26233	-0.387028	0.176367	0.388661	-1.44033	3
P01_transcript_3412	-0.543277	-0.530359	-0.350989	1.78133	-0.356707	8
P01_transcript_3413	1.51789	-0.371203	0.481784	-0.822506	-0.805966	3
P01_transcript_3415	-0.818447	-0.769633	-0.594346	1.13041	1.05201	12
P01_transcript_3416	-0.272286	1.36304	0.692001	-0.891199	-0.891558	2
P01_transcript_3417	1.66418	0.187466	-0.443753	-0.76464	-0.643252	1
P01_transcript_3418	1.5925	0.210087	-0.97413	-0.161529	-0.666927	1
P01_transcript_3421	1.71882	0.0499657	-0.579602	-0.60292	-0.586265	4
P01_transcript_3426	-0.606066	-0.327175	-0.729824	-0.0657138	1.72878	5
P01_transcript_3427	-0.565711	1.63841	0.244811	-0.474734	-0.842777	9
P01_transcript_3428	1.58127	0.392608	-0.514621	-0.818778	-0.640479	1
P01_transcript_3429	-0.579504	0.0230823	0.435266	1.37717	-1.25602	10
P01_transcript_3435	-1.09276	-0.971939	1.08202	0.813529	0.16915	10
P01_transcript_3443	1.56823	0.420399	-0.488452	-0.745205	-0.754977	1
P01_transcript_3444	1.43829	0.530351	-0.276705	-1.11258	-0.579351	1
P01_transcript_3445	-0.540439	-0.0984745	1.754	-0.554841	-0.560242	7
P01_transcript_3447	0.923157	-0.270192	1.05825	-1.35096	-0.360256	3
P01_transcript_3448	-0.452643	-0.455757	-0.432408	-0.447974	1.78878	5
P01_transcript_3451	0.332961	1.16275	0.58687	-1.15123	-0.931349	6
P01_transcript_3455	1.33592	0.240903	-0.312687	0.161819	-1.42595	3
P01_transcript_3459	-1.10801	-0.617903	-0.0595569	0.263043	1.52242	11
P01_transcript_3460	-0.645377	1.29533	-0.148054	0.686535	-1.18843	9
P01_transcript_3461	-0.340993	1.02071	1.08312	-0.641702	-1.12113	2
P01_transcript_3463	1.25332	0.81727	-0.236224	-0.809944	-1.02442	1
P01_transcript_3464	-0.415659	1.62854	-0.381561	0.169128	-1.00045	9
P01_transcript_3472	-0.440429	-0.451277	1.78884	-0.451277	-0.445853	7
P01_transcript_3478	-1.54318	-0.0308282	0.173655	0.149263	1.25109	11
P01_transcript_3479	-0.246565	-0.507901	1.77716	-0.512983	-0.509708	7
P01_transcript_3480	-0.597119	1.6825	-0.171375	-0.0294608	-0.884542	9
P01_transcript_3483	-0.623016	-0.54946	0.957394	1.19617	-0.981085	10
P01_transcript_3486	1.66442	-0.194708	0.070803	-0.760149	-0.780363	4
P01_transcript_3488	-0.373286	1.78701	-0.484478	-0.444767	-0.484478	9
P01_transcript_3491	-0.66826	-1.11987	-0.267664	0.788589	1.2672	11
P01_transcript_3493	0.887966	1.22659	-0.724096	-0.3666	-1.02386	6
P01_transcript_3497	-0.601889	0.666186	0.170565	1.13502	-1.36988	10
P01_transcript_3498	-0.533933	0.350091	1.12856	0.49523	-1.43995	2
P01_transcript_3499	1.44284	0.300208	-0.448538	-0.0191622	-1.27535	1
P01_transcript_3501	1.71901	-0.0118565	-0.364857	-0.597496	-0.744804	4
P01_transcript_3502	-0.258283	0.505249	-1.20446	-0.461701	1.4192	5
P01_transcript_3511	-0.451909	-0.456267	-0.455174	-0.42536	1.78871	5
P01_transcript_3513	0.965873	0.825351	0.174362	-1.44307	-0.522512	6
P01_transcript_3514	-0.447253	-0.447253	-0.447253	-0.447094	1.78885	5
P01_transcript_3520	1.74434	-0.0851368	-0.411632	-0.658226	-0.589345	4
P01_transcript_3522	0.137473	-0.474907	1.67467	-0.499902	-0.837336	7
P01_transcript_3524	0.709265	-0.782786	0.920098	0.493026	-1.3396	3
P01_transcript_3525	0.409931	1.38579	-0.901709	0.144106	-1.03812	6
P01_transcript_3526	-0.555065	-0.279156	1.52778	0.374101	-1.06766	7
P01_transcript_3527	0.0751044	1.49624	0.0969247	-0.413039	-1.25524	6
P01_transcript_3532	-0.232437	1.77547	-0.516164	-0.516164	-0.510707	9
P01_transcript_3534	-0.959796	-0.156885	1.45422	0.495481	-0.83302	10
P01_transcript_3539	-0.427575	-0.405626	-0.611951	1.77944	-0.33429	8
P01_transcript_3542	-0.359111	-0.400925	-0.414405	-0.606285	1.78073	5
P01_transcript_3548	-1.27256	0.749126	-0.00496253	-0.652249	1.18065	5
P01_transcript_3549	-0.755874	-0.728287	1.69014	-0.204141	-0.00183911	7
P01_transcript_3550	-0.554908	1.24339	-0.803699	0.921756	-0.806537	9
P01_transcript_3551	1.64631	0.118668	-0.818724	-0.753828	-0.192423	4
P01_transcript_3553	-0.448746	1.78884	-0.452841	-0.445333	-0.44192	9
P01_transcript_3557	0.652121	-0.65729	1.44897	-0.743435	-0.700363	7
P01_transcript_3559	1.43171	0.572414	-0.239521	-0.94658	-0.818024	1
P01_transcript_3561	-0.0832409	-0.881535	0.0736887	1.63161	-0.740526	8
P01_transcript_3564	1.2304	0.76135	-0.407866	-0.299102	-1.28478	1
P01_transcript_3565	0.435251	0.126959	-0.212363	-1.53289	1.18304	5
P01_transcript_3574	0.943232	0.820985	0.377572	-1.06366	-1.07813	3
P01_transcript_3580	-0.0180941	1.60853	-0.411364	-0.066099	-1.11297	9
P01_transcript_3584	1.45591	0.607518	-0.458245	-0.722191	-0.882998	1
P01_transcript_3585	1.78053	-0.303438	-0.412952	-0.510938	-0.553207	4
P01_transcript_3591	-0.751684	-0.213517	0.591546	1.40536	-1.03171	10
P01_transcript_3594	0.940395	-1.22839	0.627358	0.590436	-0.9298	3
P01_transcript_3596	-0.817745	-0.271338	1.62905	0.208591	-0.748561	7
P01_transcript_3597	0.0280679	0.0942846	1.58564	-0.760602	-0.947392	2
P01_transcript_3598	1.46408	-0.427911	-0.675478	0.578619	-0.939308	4
P01_transcript_3602	-1.01529	-0.129043	0.0860288	1.6212	-0.562896	8
P01_transcript_3605	1.33152	0.747461	-0.554933	-1.07751	-0.446535	1
P01_transcript_3607	1.72569	-0.0804555	-0.609984	-0.285699	-0.749549	4
P01_transcript_3609	1.22433	0.89614	-0.364812	-0.769008	-0.986652	1
P01_transcript_3610	0.514147	1.19399	0.2731	-0.621294	-1.35994	6
P01_transcript_3614	-0.411918	1.62548	-0.966623	0.210657	-0.457599	9
P01_transcript_3615	1.49816	0.490887	-0.304643	-0.802533	-0.881867	1
P01_transcript_3616	-0.80054	-0.265227	-0.321791	-0.360399	1.74796	5
P01_transcript_3618	-0.901845	0.950158	1.21761	-0.628646	-0.637273	2
P01_transcript_3622	1.0755	0.420116	0.630174	-1.13431	-0.991474	3
P01_transcript_3623	-0.0609812	0.628371	-1.01706	1.33522	-0.885552	8
P01_transcript_3625	-0.930263	-0.474778	-0.362434	0.104041	1.66343	11
P01_transcript_3631	-0.364829	-0.321512	1.76254	-0.735434	-0.340764	7
P01_transcript_3633	1.76434	-0.285878	-0.266678	-0.600558	-0.611225	4
P01_transcript_3634	-0.512632	-0.422628	1.78756	-0.429671	-0.422628	7
P01_transcript_3639	0.35666	-0.21639	-0.996583	-0.682284	1.5386	5
P01_transcript_3640	-0.547851	1.19596	0.699425	-0.0133043	-1.33423	2
P01_transcript_3643	-0.400721	-0.383867	-0.5948	1.78215	-0.402764	8
P01_transcript_3647	-0.139858	-0.128549	1.47737	0.120256	-1.32922	7
P01_transcript_3650	1.69484	-0.057264	-0.505975	-0.228201	-0.903404	4
P01_transcript_3651	1.40552	0.483982	-0.0663444	-0.662643	-1.16051	1
P01_transcript_3654	1.77901	-0.488355	-0.347164	-0.347164	-0.596324	4
P01_transcript_3655	-1.12599	-0.79656	0.680052	1.27823	-0.0357327	10
P01_transcript_3658	1.24447	-0.12562	0.623981	-0.357884	-1.38495	3
P01_transcript_3660	0.538042	0.396982	0.739388	0.0584484	-1.73286	3
P01_transcript_3662	1.30634	0.59527	0.0636268	-1.02743	-0.9378	1
P01_transcript_3664	-0.209162	-0.509779	1.77237	-0.51613	-0.5373	7
P01_transcript_3665	-0.517239	-0.677764	-0.833951	0.504917	1.52404	11
P01_transcript_3672	-0.295333	0.765079	1.18887	-0.310401	-1.34821	2
P01_transcript_3673	0.235786	1.63728	-0.859678	-0.581465	-0.431926	9
P01_transcript_3676	-0.888834	0.136483	-0.294694	-0.607042	1.65409	5
P01_transcript_3677	-0.342048	1.7856	-0.481186	-0.481186	-0.481186	9
P01_transcript_3679	0.709493	-0.35076	0.992493	0.183352	-1.53458	3
P01_transcript_3680	0.740692	0.303133	0.909851	-0.418613	-1.53506	3
P01_transcript_3681	-0.813277	-0.77106	-0.58868	0.951413	1.2216	11
P01_transcript_3683	0.734595	1.20801	-0.0755224	-0.578306	-1.28878	6
P01_transcript_3685	-0.488083	-0.48708	-0.441303	1.78679	-0.370329	8
P01_transcript_3686	1.76014	-0.508486	-0.449815	-0.645386	-0.156457	4
P01_transcript_3688	1.51469	-0.325471	0.46317	-0.72605	-0.92634	3
P01_transcript_3689	1.72482	-0.616242	-0.3147	-0.0570188	-0.736858	4
P01_transcript_3690	-1.1532	0.324104	1.40394	-0.750469	0.175631	7
P01_transcript_3693	1.56063	0.047903	0.106731	-0.658037	-1.05723	3
P01_transcript_3696	1.43897	0.628043	-0.423935	-0.769791	-0.873286	1
P01_transcript_3697	1.03413	0.874173	-0.55002	-1.36522	0.00693788	1
P01_transcript_3701	0.388975	0.98273	0.420642	-0.15464	-1.63771	6
P01_transcript_3703	-0.243364	-0.645405	1.73029	-0.123911	-0.717612	7
P01_transcript_3704	1.00843	1.05796	-1.07117	-0.1651	-0.830125	6
P01_transcript_3705	-0.160578	-1.05471	-0.817489	0.763963	1.26881	11
P01_transcript_3706	0.314064	0.0945662	1.16516	0.0182192	-1.59201	2
P01_transcript_3713	-0.520885	-0.354703	-0.518161	1.78387	-0.390119	8
P01_transcript_3715	0.433788	-1.68262	0.298698	0.00600398	0.944126	11
P01_transcript_3717	0.158604	-0.573415	-0.400577	1.66331	-0.847923	8
P01_transcript_3718	-0.759881	-0.729381	-0.611739	1.44373	0.657271	12
P01_transcript_3719	1.17022	0.950965	-0.346222	-0.762717	-1.01225	6
P01_transcript_3722	-0.459429	1.78761	-0.471298	-0.473935	-0.382946	9
P01_transcript_3727	0.64989	0.0744149	1.24025	-0.754071	-1.21048	3
P01_transcript_3734	-0.252898	-0.233444	1.73786	-0.427981	-0.823539	7
P01_transcript_3735	-0.531786	-0.36199	-0.502278	1.78417	-0.388113	8
P01_transcript_3736	-0.934754	-0.113686	1.33266	-0.947386	0.66317	7
P01_transcript_3737	-0.412824	0.0769432	0.651888	1.13598	-1.45198	10
P01_transcript_3738	-0.448401	1.78885	-0.443648	-0.448401	-0.448401	9
P01_transcript_3743	-0.808585	-0.672357	0.285747	1.62186	-0.426666	8
P01_transcript_3744	1.78857	-0.416794	-0.459283	-0.453213	-0.459283	4
P01_transcript_3751	-0.447309	1.78885	-0.446929	-0.447309	-0.447309	9
P01_transcript_3754	1.66413	-0.102076	-0.0300721	-0.614572	-0.917411	4
P01_transcript_3755	-0.239927	-1.00596	1.21987	0.862146	-0.83613	10
P01_transcript_3756	0.656281	0.940062	0.550236	-0.874643	-1.27194	3
P01_transcript_3757	1.78231	-0.517446	-0.534868	-0.325799	-0.4042	4
P01_transcript_3758	0.540954	0.591942	1.01527	-1.17131	-0.976847	2
P01_transcript_3759	-1.11358	0.683723	1.10211	0.316497	-0.988753	2
P01_transcript_3760	0.947149	1.2171	-0.526023	-0.857679	-0.78055	6
P01_transcript_3765	0.350388	1.21707	0.406127	-0.610283	-1.3633	6
P01_transcript_3770	-0.952995	-0.47365	0.399613	1.55763	-0.530602	10
P01_transcript_3773	-0.483089	-0.808718	-0.849588	0.849323	1.29207	11
P01_transcript_3774	0.951306	0.431747	0.0585419	0.245144	-1.68674	3
P01_transcript_3775	0.420142	0.566809	0.979312	-0.430836	-1.53543	2
P01_transcript_3776	0.170199	1.53752	-0.116653	-0.390756	-1.20031	6
P01_transcript_3778	0.180476	1.01723	0.828549	-0.702216	-1.32404	2
P01_transcript_3785	-0.69787	-0.560734	0.483023	1.54202	-0.766438	10
P01_transcript_3786	-0.67963	-0.6612	-0.67963	1.55699	0.463472	12
P01_transcript_3787	-0.309821	1.16626	0.397327	0.267545	-1.52131	2
P01_transcript_3788	0.301663	1.40719	0.0959838	-1.28378	-0.521055	6
P01_transcript_3792	-0.561714	-0.724775	1.72113	-0.443636	0.00899643	7
P01_transcript_3793	1.1878	0.885041	-0.197413	-1.002	-0.873428	1
P01_transcript_3798	-0.274651	-0.61386	1.76608	-0.586505	-0.291064	7
P01_transcript_3799	-0.867075	-0.372862	-0.118415	-0.363075	1.72143	5
P01_transcript_3803	-0.657237	-0.644248	-0.28056	-0.16366	1.7457	5
P01_transcript_3804	-0.447708	-0.447143	-0.447708	-0.446296	1.78885	5
P01_transcript_3808	0.121603	-0.701244	1.64569	-0.203685	-0.862367	7
P01_transcript_3809	-0.658509	1.5844	0.00943952	-1.02378	0.0884442	9
P01_transcript_3811	1.50177	0.439156	-0.220298	-0.753045	-0.967584	1
P01_transcript_3814	0.921701	-1.12659	-0.994744	0.306408	0.893227	11
P01_transcript_3815	1.44427	0.346778	0.0978273	-0.931288	-0.957585	1
P01_transcript_3820	-0.282815	-0.48959	-1.22331	1.30802	0.687694	12
P01_transcript_3822	0.750123	0.78016	0.279544	-0.158996	-1.65083	3
P01_transcript_3825	-1.10823	-0.302162	-0.348223	1.59096	0.167663	12
P01_transcript_3826	-0.42712	-0.468995	1.78842	-0.468995	-0.423314	7
P01_transcript_3827	1.12778	1.02139	-0.444112	-0.982949	-0.722111	6
P01_transcript_3832	-0.33245	1.56615	0.366214	-0.693469	-0.906445	9
P01_transcript_3834	-0.669105	0.918422	-0.26956	1.15815	-1.13791	8
P01_transcript_3836	-0.571125	0.392218	1.38997	0.0481672	-1.25923	2
P01_transcript_3838	-0.198661	1.39806	0.525432	-0.514292	-1.21054	2
P01_transcript_3840	1.60334	0.263233	-0.360555	-0.533973	-0.972048	1
P01_transcript_3842	-0.775825	-0.373965	1.71977	-0.0221414	-0.547843	7
P01_transcript_3843	-1.04974	0.924069	0.859911	0.352305	-1.08654	2
P01_transcript_3845	0.429338	0.771394	-0.148617	0.623956	-1.67607	6
P01_transcript_3846	1.72547	-0.0845819	-0.270662	-0.642823	-0.727404	4
P01_transcript_3848	-0.658413	-0.405052	-0.166401	-0.529281	1.75915	5
P01_transcript_3853	-0.514696	-0.351313	-0.394512	1.78386	-0.523336	8
P01_transcript_3857	0.36154	0.854548	-0.860548	0.902806	-1.25835	6
P01_transcript_3862	-0.621927	0.300123	-0.551281	-0.754693	1.62778	5
P01_transcript_3867	1.62943	-0.569818	0.293011	-0.577335	-0.775293	4
P01_transcript_3869	1.78336	-0.311352	-0.473947	-0.496434	-0.501623	4
P01_transcript_3871	0.455106	0.295419	-0.898235	1.27549	-1.12778	8
P01_transcript_3873	-0.296311	-0.825437	1.74083	-0.243398	-0.37568	7
P01_transcript_3878	1.32245	0.817135	-0.541676	-0.880608	-0.717304	1
P01_transcript_3879	0.237903	1.36096	0.344228	-1.17755	-0.765542	6
P01_transcript_3881	-0.870654	-0.247969	0.498621	-0.860394	1.4804	5
P01_transcript_3885	-0.0292511	0.0845031	1.61206	-0.874283	-0.79303	7
P01_transcript_3886	-0.360368	-0.946841	-0.589966	0.305964	1.59121	11
P01_transcript_3888	-0.795442	-0.70587	-0.472242	1.57777	0.395782	12
P01_transcript_3890	1.77781	-0.361523	-0.308641	-0.553822	-0.553822	4
P01_transcript_3896	1.23587	0.943226	-0.718863	-0.733871	-0.726367	1
P01_transcript_3897	-0.722435	-0.722435	-0.590741	1.53517	0.500437	12
P01_transcript_3900	0.625882	-0.615339	1.2409	0.0476041	-1.29905	3
P01_transcript_3902	-0.850267	0.661139	1.27944	0.00646591	-1.09678	2
P01_transcript_3904	1.22439	0.951302	-0.623119	-0.741854	-0.81072	1
P01_transcript_3907	-0.591896	0.703114	1.21847	-0.037704	-1.29198	2
P01_transcript_3910	-0.834043	-0.591294	-0.649264	1.47389	0.600714	12
P01_transcript_3912	-0.00952553	-0.139536	-0.426589	1.63556	-1.05991	8
P01_transcript_3916	-0.830742	1.24303	0.918297	-0.799913	-0.530672	2
P01_transcript_3918	1.36388	0.543318	-0.00488847	-0.818469	-1.08384	1
P01_transcript_3920	1.39562	0.219852	-0.136158	-0.072139	-1.40718	3
P01_transcript_3921	1.26015	-1.3705	0.0795611	-0.497898	0.528696	4
P01_transcript_3922	0.883615	1.16893	-0.431403	-0.390644	-1.2305	6
P01_transcript_3923	1.73462	-0.11167	-0.284986	-0.703229	-0.634732	4
P01_transcript_3924	-0.605961	-0.315859	-0.0867595	1.73248	-0.7239	8
P01_transcript_3928	-0.290174	-1.12831	-0.283697	1.59725	0.104929	12
P01_transcript_3929	-0.689484	-0.301582	1.21221	0.874251	-1.0954	10
P01_transcript_3939	-0.813369	1.32577	0.455289	-1.15662	0.188926	9
P01_transcript_3941	-0.753594	-0.753594	-0.362952	1.63641	0.233735	12
P01_transcript_3943	-0.862873	0.052061	0.144843	1.55977	-0.8938	10
P01_transcript_3944	-1.03684	0.194111	1.44281	-0.859296	0.259209	7
P01_transcript_3947	-0.825414	-0.49611	-0.0119001	1.71156	-0.378135	8
P01_transcript_3948	-0.533229	-0.421609	-0.513646	-0.313579	1.78206	5
P01_transcript_3951	-0.604238	-0.438979	-0.599954	-0.109071	1.75224	5
P01_transcript_3953	1.29772	0.581982	-0.0829467	-0.476387	-1.32037	3
P01_transcript_3956	1.75926	-0.197372	-0.509236	-0.363984	-0.688664	4
P01_transcript_3961	1.50074	0.169675	-0.686012	0.125793	-1.1102	1
P01_transcript_3962	-0.894425	-0.569291	1.6453	-0.366849	0.185265	7
P01_transcript_3969	0.97105	1.11523	-0.204202	-0.925113	-0.956967	6
P01_transcript_3971	-0.652316	-0.641885	-0.637873	1.63279	0.299279	12
P01_transcript_3974	0.81814	0.437574	0.163365	0.31652	-1.7356	3
P01_transcript_3975	-0.875531	-0.283281	-0.258307	-0.311823	1.72894	5
P01_transcript_3976	-0.701794	-0.777525	-0.463518	0.338653	1.60418	11
P01_transcript_3978	-0.353176	-0.511471	-0.237092	1.76548	-0.663737	8
P01_transcript_3981	-0.136951	1.75877	-0.455409	-0.570219	-0.596187	9
P01_transcript_3982	-0.6923	-0.667516	0.578522	1.49411	-0.712811	10
P01_transcript_3983	-0.715571	1.41592	0.591234	-1.03276	-0.258824	9
P01_transcript_3984	-0.939817	-0.333516	-0.611111	0.287818	1.59663	11
P01_transcript_3985	-0.265417	1.38469	0.477687	-0.294059	-1.3029	2
P01_transcript_3986	-0.442415	1.78791	-0.489869	-0.399342	-0.456286	9
P01_transcript_3999	-0.483183	1.50969	0.525618	-0.833335	-0.718787	9
P01_transcript_4003	-0.512837	1.77566	-0.360625	-0.604377	-0.297824	9
P01_transcript_4007	0.012773	1.31586	-0.807644	0.599838	-1.12083	9
P01_transcript_4009	0.910087	1.23737	-0.503729	-0.687698	-0.956028	6
P01_transcript_4010	1.58999	0.391346	-0.581427	-0.67957	-0.720343	1
P01_transcript_4011	-0.907774	-0.0973404	-0.791761	1.57859	0.218289	12
P01_transcript_4013	1.20515	0.622642	0.152724	-1.2864	-0.694109	1
P01_transcript_4017	1.14595	0.161668	-0.692409	0.690397	-1.3056	1
P01_transcript_4021	0.826493	0.770244	0.346497	-0.373497	-1.56974	3
P01_transcript_4022	1.6614	0.110816	-0.414473	-0.420091	-0.937655	1
P01_transcript_4023	-0.477556	-0.471204	-0.446245	-0.392854	1.78786	5
P01_transcript_4025	0.741868	1.3626	-0.690784	-0.465474	-0.94821	6
P01_transcript_4027	-0.22633	1.60545	0.0537204	-0.302948	-1.12989	9
P01_transcript_4028	0.537995	0.0507542	1.30946	-0.639503	-1.2587	2
P01_transcript_4030	-1.36752	-0.476825	-0.098924	0.923801	1.01947	11
P01_transcript_4031	1.0692	0.709558	-0.283696	0.0124818	-1.50755	3
P01_transcript_4032	0.436086	1.16529	0.439679	-0.724177	-1.31688	6
P01_transcript_4036	0.340625	-0.735994	1.36858	-1.19219	0.218973	7
P01_transcript_4040	0.571727	0.0878305	-1.75164	0.566755	0.525326	12
P01_transcript_4042	-0.997375	-0.747326	1.36211	0.700325	-0.317731	10
P01_transcript_4043	-0.866556	-0.7602	0.210681	-0.193117	1.60919	11
P01_transcript_4046	-0.74963	-0.666776	-0.592602	1.56318	0.445833	12
P01_transcript_4050	1.35805	0.549246	-0.0711808	-0.63229	-1.20382	1
P01_transcript_4053	1.21414	-0.190147	-0.935926	0.85315	-0.941216	4
P01_transcript_4055	0.328988	-0.0500304	1.46604	-1.20225	-0.542755	7
P01_transcript_4056	1.18033	0.749617	-0.0659809	-0.54251	-1.32145	3
P01_transcript_4057	1.73662	-0.266991	-0.677384	-0.131373	-0.660874	4
P01_transcript_4060	-0.892416	0.100187	-0.103028	1.62708	-0.73182	8
P01_transcript_4061	1.21586	-0.729179	0.298071	0.500153	-1.28491	3
P01_transcript_4062	1.75249	-0.0925965	-0.521351	-0.5808	-0.557741	4
P01_transcript_4063	0.0370273	0.594719	1.09977	-0.181519	-1.55	2
P01_transcript_4065	1.36592	0.61823	-0.126531	-0.855696	-1.00192	1
P01_transcript_4066	1.4959	-0.74977	-0.402182	0.527751	-0.871698	4
P01_transcript_4067	1.2935	-0.406445	0.816742	-0.705018	-0.998775	3
P01_transcript_4068	1.33813	0.379108	-0.0576316	-0.244484	-1.41513	3
P01_transcript_4069	0.282982	-1.46998	0.383853	-0.4013	1.20445	5
P01_transcript_4072	1.29221	0.793125	-0.462899	-0.519046	-1.10339	1
P01_transcript_4073	-0.451063	-0.451063	-0.443357	-0.443357	1.78884	5
P01_transcript_4075	1.42122	0.154654	-1.37189	-0.265312	0.0613283	4
P01_transcript_4076	1.74334	-0.0580097	-0.48545	-0.569411	-0.630474	4
P01_transcript_4078	0.956014	1.22004	-0.621251	-0.815331	-0.739472	6
P01_transcript_4079	1.18038	0.966574	-0.487741	-0.65923	-0.999981	6
P01_transcript_4084	-0.0758595	-0.847533	0.285999	1.5416	-0.90421	10
P01_transcript_4085	-0.226275	-0.837615	-0.643098	0.0238184	1.68317	5
P01_transcript_4089	1.40197	0.722284	-0.779696	-0.693887	-0.650673	1
P01_transcript_4091	0.959293	0.74743	0.441955	-0.981136	-1.16754	3
P01_transcript_4092	1.5079	-0.774646	0.54994	-0.626813	-0.65638	4
P01_transcript_4098	1.47654	0.60514	-0.620269	-0.7534	-0.708014	1
P01_transcript_4099	1.53719	0.402428	-0.366228	-0.559568	-1.01383	1
P01_transcript_4101	1.60031	0.246994	-0.474518	-0.361901	-1.01088	1
P01_transcript_4108	1.40777	0.514214	-0.354049	-0.33719	-1.23074	1
P01_transcript_4112	-0.778012	1.7132	0.0206291	-0.443035	-0.512781	9
P01_transcript_4114	-0.447537	-0.447321	-0.447537	-0.446459	1.78885	5
P01_transcript_4117	-0.501236	-0.492655	-0.488535	-0.300083	1.78251	5
P01_transcript_4118	1.62291	0.185238	-0.280161	-0.556637	-0.971349	1
P01_transcript_4121	1.46266	-0.0387332	-0.964878	-0.870921	0.411876	4
P01_transcript_4128	-0.0813062	-0.572048	-0.383301	1.73937	-0.702718	8
P01_transcript_4130	-0.177617	1.22809	0.157318	-1.52751	0.31971	9
P01_transcript_4134	0.962503	1.02688	-0.716014	-0.0469065	-1.22647	6
P01_transcript_4136	0.673839	1.37486	-0.27991	-0.803602	-0.965184	6
P01_transcript_4137	1.23302	0.751839	-0.222436	-0.486344	-1.27608	1
P01_transcript_4138	-1.14338	-0.0141158	1.58959	-0.0258789	-0.40622	7
P01_transcript_4149	0.401732	1.58486	-0.64825	-0.743357	-0.59499	6
P01_transcript_4150	-0.727302	0.0083478	0.476173	1.38921	-1.14643	10
P01_transcript_4151	0.512144	-0.130697	1.42106	-0.705421	-1.09709	7
P01_transcript_4153	-0.305088	-0.46008	-0.802692	1.73835	-0.170491	8
P01_transcript_4154	0.890724	-0.18962	1.17454	-1.06447	-0.811173	3
P01_transcript_4157	-0.713554	-0.655066	0.602427	1.47975	-0.713554	10
P01_transcript_4158	-1.00865	-0.133045	-0.845237	1.36532	0.621607	12
P01_transcript_4160	-0.279961	0.0133463	-0.799845	-0.631464	1.69792	5
P01_transcript_4162	0.173411	-0.307941	-1.38025	0.116021	1.39876	5
P01_transcript_4167	1.64575	-0.167824	-0.830998	-0.749793	0.10286	4
P01_transcript_4171	0.941212	1.214	-0.541369	-0.656932	-0.956913	6
P01_transcript_4172	-0.478038	-0.336719	0.682407	1.32785	-1.1955	10
P01_transcript_4175	-0.918088	0.278057	-0.754009	1.5744	-0.180361	8
P01_transcript_4176	1.50428	0.311407	-0.0270788	-0.753072	-1.03553	1
P01_transcript_4177	0.086812	-0.704822	-0.53464	1.7045	-0.551849	8
P01_transcript_4179	-0.516217	-0.455987	-0.41736	-0.397455	1.78702	5
P01_transcript_4181	-0.75364	-0.771879	-0.335964	0.226894	1.63459	11
P01_transcript_4183	-0.438003	-0.721698	-0.360534	1.76056	-0.240324	8
P01_transcript_4184	-0.915287	-0.472347	-0.00785663	-0.293562	1.68905	5
P01_transcript_4185	1.28168	0.663678	-0.550338	-1.2636	-0.131417	1
P01_transcript_4187	-0.749382	-0.485062	0.705636	1.39697	-0.868159	10
P01_transcript_4188	1.54625	-0.0989932	0.278622	-0.73571	-0.990164	3
P01_transcript_4189	-0.335828	0.669299	0.822484	0.445414	-1.60137	2
P01_transcript_4194	-0.575829	1.72645	0.0217783	-0.591385	-0.581015	9
P01_transcript_4195	-0.447742	-0.447378	-0.447524	-0.446211	1.78885	5
P01_transcript_4196	1.57022	-0.4705	-0.0696438	-1.13859	0.108515	4
P01_transcript_4198	0.972134	0.430686	-1.51507	0.588918	-0.476672	1
P01_transcript_4200	-0.74392	0.312964	1.60015	-0.35587	-0.813327	2
P01_transcript_4203	-0.565499	-0.569738	-0.556368	-0.0528912	1.7445	5
P01_transcript_4209	-0.552871	-0.895737	-0.708232	0.898951	1.25789	11
P01_transcript_4210	1.45895	-1.16035	0.450519	-0.230498	-0.518621	4
P01_transcript_4211	0.00676353	0.560113	0.035608	-1.62477	1.02229	5
P01_transcript_4212	1.49357	-0.275613	0.478814	-0.737736	-0.95904	3
P01_transcript_4213	-0.557321	-0.194681	-0.64321	-0.366458	1.76167	5
P01_transcript_4217	-0.948597	1.41618	0.522544	-0.0880205	-0.902107	9
P01_transcript_4219	-0.0601135	0.638055	0.391921	-1.70258	0.732721	5
P01_transcript_4222	-0.486109	-0.534036	-0.358306	1.78468	-0.406232	8
P01_transcript_4223	-0.585145	-0.737504	1.21776	-0.849013	0.953897	7
P01_transcript_4224	1.22075	-0.179828	-0.240347	-1.42479	0.624209	4
P01_transcript_4225	-1.10578	0.523131	-0.207791	1.43156	-0.641123	8
P01_transcript_4227	1.54964	0.0244039	-0.0244039	-0.329452	-1.22019	3
P01_transcript_4228	1.45202	-0.0156552	-0.520537	0.317019	-1.23285	4
P01_transcript_4229	-0.685465	-0.330124	-0.158184	-0.57657	1.75034	5
P01_transcript_4236	1.70158	0.0818308	-0.436994	-0.656334	-0.690079	4
P01_transcript_4240	-0.481817	-0.479966	-0.477745	1.78586	-0.346333	8
P01_transcript_4241	-1.09692	-0.0356583	0.100183	1.57746	-0.545063	8
P01_transcript_4242	-0.558575	-0.163124	-0.632722	1.75976	-0.405338	8
P01_transcript_4244	0.745975	0.847098	-0.98867	-1.18703	0.582623	6
P01_transcript_4247	1.34794	-1.06135	-0.737328	0.678894	-0.228158	4
P01_transcript_4248	-0.755303	-0.112374	1.63219	0.0976368	-0.862151	7
P01_transcript_4251	0.310353	-0.348476	-0.82053	-0.741215	1.59987	5
P01_transcript_4255	1.76422	-0.197294	-0.38202	-0.610546	-0.574362	4
P01_transcript_4256	1.77239	-0.213506	-0.495181	-0.499495	-0.564212	4
P01_transcript_4263	-0.796941	-0.065323	-0.669561	1.6984	-0.166574	8
P01_transcript_4264	1.57091	0.0219531	-0.517003	0.0476177	-1.12348	4
P01_transcript_4276	-0.352725	0.649834	0.375411	-1.57848	0.905962	5
P01_transcript_4278	0.407934	1.29827	-0.915424	0.310807	-1.10158	6
P01_transcript_4280	-0.788532	0.308772	-0.562763	-0.579363	1.62189	5
P01_transcript_4281	-0.124891	-0.518414	1.75554	-0.468929	-0.643305	7
P01_transcript_4286	-1.02555	-0.246892	0.474793	1.48135	-0.683702	10
P01_transcript_4291	-0.561319	-0.437894	-0.289006	-0.491649	1.77987	5
P01_transcript_4292	-0.446642	-0.447403	-0.444358	1.78885	-0.450448	8
P01_transcript_4295	1.50074	0.391745	-0.153202	-0.698884	-1.04039	1
P01_transcript_4299	-0.96614	-0.695435	0.0338105	1.60666	0.0211039	12
P01_transcript_4305	-0.592823	0.227435	-0.549325	-0.741961	1.65667	5
P01_transcript_4307	-0.416643	-0.458383	-0.492534	1.788	-0.420438	8
P01_transcript_4308	0.497659	1.51684	-0.468197	-0.908797	-0.637505	6
P01_transcript_4309	-0.229375	-0.88855	0.695549	1.34804	-0.925666	10
P01_transcript_4311	0.387316	0.100651	-1.67667	0.193021	0.995681	5
P01_transcript_4312	-0.529257	0.639613	1.27697	-0.0945906	-1.29274	2
P01_transcript_4313	-0.951116	0.917523	0.41362	0.812543	-1.19257	10
P01_transcript_4317	1.70959	0.0768512	-0.604394	-0.65225	-0.529795	4
P01_transcript_4322	-0.0379456	-0.863316	-0.818296	1.60315	0.116409	12
P01_transcript_4326	1.78233	-0.29803	-0.491009	-0.502818	-0.490472	4
P01_transcript_4327	-0.493162	-0.492198	-0.483522	1.78371	-0.314829	8
P01_transcript_4328	0.361331	1.60378	-0.573008	-0.697053	-0.695053	6
P01_transcript_4329	-1.22665	-0.276557	0.101477	-0.143562	1.54529	11
P01_transcript_4332	1.3921	-0.0944226	0.272422	-0.174171	-1.39592	3
P01_transcript_4333	0.588964	-0.318285	1.33408	-0.310235	-1.29453	3
P01_transcript_4340	1.14049	0.829012	0.00439265	-0.808247	-1.16565	6
P01_transcript_4341	1.21454	-0.333139	-0.629861	0.870611	-1.12215	4
P01_transcript_4350	-0.299725	-0.698511	-0.365766	1.76787	-0.403866	8
P01_transcript_4354	-0.457752	-0.44536	-0.435678	-0.450007	1.7888	5
P01_transcript_4355	1.28039	0.491408	0.202023	-0.731652	-1.24217	3
P01_transcript_4356	-1.10966	1.19001	0.91987	-0.555524	-0.444696	2
P01_transcript_4362	-0.505233	-0.46174	-0.409853	-0.410616	1.78744	5
P01_transcript_4364	0.39306	1.55371	-0.330858	-0.717301	-0.898611	6
P01_transcript_4366	0.144557	1.27969	0.557578	-0.808207	-1.17362	6
P01_transcript_4370	0.171161	-0.927961	1.27867	-1.07899	0.557112	7
P01_transcript_4375	-0.758193	-0.602916	0.534797	1.51639	-0.690074	10
P01_transcript_4377	0.596204	1.36451	-0.0799036	-0.87894	-1.00187	6
P01_transcript_4379	-0.19344	-0.217667	-0.666325	1.74096	-0.663529	8
P01_transcript_4382	-0.719653	1.04581	-0.619155	1.13698	-0.843982	8
P01_transcript_4384	-0.932664	-0.898312	-0.138268	1.41188	0.557365	12
P01_transcript_4390	1.7673	-0.20083	-0.418873	-0.608227	-0.539371	4
P01_transcript_4391	-1.1171	-1.05191	0.70296	0.537101	0.928948	11
P01_transcript_4393	-0.323069	1.41869	-0.835765	0.628579	-0.888439	9
P01_transcript_4395	0.83495	1.30512	-0.698764	-0.91115	-0.530153	6
P01_transcript_4396	0.509143	0.928607	-0.315322	-1.59782	0.475393	6
P01_transcript_4398	-0.944546	1.18128	-0.470046	0.972297	-0.738987	9
P01_transcript_4404	1.46159	0.568956	-0.838612	-0.344536	-0.847395	1
P01_transcript_4409	-1.07707	0.866099	1.14369	-0.0499672	-0.882755	2
P01_transcript_4411	-0.272599	0.935066	0.83117	0.0421757	-1.53581	2
P01_transcript_4414	-0.288797	-0.00663901	1.70622	-0.634025	-0.776764	7
P01_transcript_4418	0.616764	1.37406	-0.92905	-0.140529	-0.921243	6
P01_transcript_4419	-0.894047	-0.775297	0.0358263	0.0217373	1.61178	11
P01_transcript_4421	1.62897	0.288565	-0.492966	-0.764609	-0.65996	1
P01_transcript_4429	-0.0811335	1.37599	-1.3327	-0.38311	0.420948	9
P01_transcript_4431	0.598686	-0.804146	-0.213765	1.40572	-0.986496	8
P01_transcript_4433	0.682507	1.39671	-0.44912	-0.652157	-0.977941	6
P01_transcript_4434	0.971196	1.10096	-0.568921	-0.309389	-1.19385	6
P01_transcript_4435	0.304168	-0.0975632	1.12676	0.265908	-1.59927	2
P01_transcript_4439	-0.808016	-0.86452	1.2544	0.894185	-0.476051	10
P01_transcript_4441	0.12508	0.310606	1.17839	-0.0335143	-1.58056	2
P01_transcript_4442	-0.448926	-0.334632	-0.352307	-0.639808	1.77567	5
P01_transcript_4444	0.103754	-0.438071	1.69464	-0.691691	-0.668635	7
P01_transcript_4447	-0.694696	-0.694696	-0.694696	1.47821	0.605876	12
P01_transcript_4449	1.37344	0.631227	-0.535766	-0.316527	-1.15238	1
P01_transcript_4455	1.62627	0.227138	-0.476618	-0.434728	-0.942066	1
P01_transcript_4456	-0.946078	1.03478	0.903398	-1.09851	0.10641	2
P01_transcript_4458	1.11931	0.215862	-0.335849	-1.52153	0.522211	1
P01_transcript_4459	-1.21732	-0.045086	0.119345	-0.389861	1.53292	5
P01_transcript_4461	0.297883	-1.7664	0.708859	0.374136	0.385525	11
P01_transcript_4462	0.340318	1.27107	0.18451	-0.340318	-1.45558	6
P01_transcript_4463	0.18003	0.907488	0.366145	0.261455	-1.71512	2
P01_transcript_4464	1.78218	-0.420811	-0.394428	-0.374641	-0.592301	4
P01_transcript_4465	1.55585	0.150566	0.0501886	-0.803017	-0.953583	1
P01_transcript_4469	1.06369	-0.202608	-0.71365	1.00038	-1.14781	4
P01_transcript_4472	-0.751704	-0.810649	-0.591922	0.845867	1.30841	11
P01_transcript_4474	-0.441262	-0.0547376	1.74008	-0.638605	-0.605475	7
P01_transcript_4476	-0.758961	-0.754648	-0.162305	1.6817	-0.00578391	12
P01_transcript_4483	0.959793	1.18678	-0.620713	-1.00883	-0.517027	6
P01_transcript_4485	0.447405	0.928668	0.781145	-1.09312	-1.0641	2
P01_transcript_4486	-0.630951	0.851404	-0.757648	-0.770318	1.30751	5
P01_transcript_4487	0.679735	1.39755	-0.448397	-0.645463	-0.983427	6
P01_transcript_4489	-0.635443	-0.613687	-0.55003	1.70537	0.0937935	12
P01_transcript_4493	0.858895	1.08412	-0.130437	-0.444094	-1.36848	6
P01_transcript_4496	-0.392223	0.612572	0.572864	0.792542	-1.58576	10
P01_transcript_4498	-0.447656	-0.447066	-0.447066	-0.447066	1.78885	5
P01_transcript_4502	-0.664219	-0.638429	-0.092485	-0.34394	1.73907	5
P01_transcript_4503	-0.447214	-0.447214	-0.447409	-0.447018	1.78885	5
P01_transcript_4508	1.72157	-0.632626	0.0311127	-0.622255	-0.497804	4
P01_transcript_4510	0.259494	-0.933131	-0.705964	-0.207945	1.58755	5
P01_transcript_4511	-0.447214	1.78885	-0.447214	-0.447214	-0.447214	9
P01_transcript_4520	-0.702439	-0.234146	1.73268	-0.140488	-0.65561	7
P01_transcript_4524	0.759777	1.22601	-0.320093	-0.369226	-1.29647	6
P01_transcript_4530	1.16927	1.01747	-0.686748	-0.728147	-0.771845	6
P01_transcript_4531	-0.7772	-0.564662	-0.325628	-0.0553049	1.7228	11
P01_transcript_4532	-0.431933	0.817527	1.10438	-0.106466	-1.38351	2
P01_transcript_4535	1.40077	0.701589	-0.488913	-0.856543	-0.756905	1
P01_transcript_4538	-0.451895	1.78685	-0.477599	-0.489207	-0.368149	9
P01_transcript_4539	-0.805155	-0.209904	1.7412	-0.284746	-0.441391	7
P01_transcript_4541	-1.23555	-0.600295	1.37378	0.475019	-0.0129535	7
P01_transcript_4543	1.69485	-0.429818	0.0891383	-0.582452	-0.771718	4
P01_transcript_4544	1.66564	0.104726	-0.263268	-0.683897	-0.823199	1
P01_transcript_4545	-0.680375	-0.857699	-0.575357	1.40103	0.712396	12
P01_transcript_4546	0.185137	-0.677968	-1.04824	-0.0104303	1.5515	5
P01_transcript_4549	-0.765577	-0.981994	-0.335447	0.752051	1.33097	11
P01_transcript_4553	0.845741	0.996051	-0.949956	0.258532	-1.15037	6
P01_transcript_4556	1.78658	-0.496273	-0.496273	-0.409425	-0.384611	4
P01_transcript_4558	-0.714288	-0.645164	0.756364	1.37849	-0.775399	10
P01_transcript_4560	-0.727345	1.50186	-0.514315	0.54703	-0.807231	9
P01_transcript_4563	-0.29681	1.74765	-0.279513	-0.369456	-0.801871	9
P01_transcript_4564	-0.677957	-0.837419	0.728843	-0.606377	1.39291	5
P01_transcript_4568	0.801331	0.573879	-0.703352	0.738345	-1.4102	6
P01_transcript_4570	1.40217	-0.598714	0.708064	-0.629735	-0.881784	3
P01_transcript_4572	-0.791791	1.46114	-0.628535	0.628535	-0.669349	9
P01_transcript_4573	1.59467	0.369623	-0.504855	-0.713324	-0.746117	1
P01_transcript_4574	-1.15813	-0.885071	0.135702	1.09103	0.816468	12
P01_transcript_4578	-0.670569	-0.670312	-0.666972	1.5698	0.438052	12
P01_transcript_4580	-0.0617785	0.720334	1.08383	-0.244826	-1.49756	2
P01_transcript_4583	-0.785978	-0.122438	0.914499	1.12189	-1.12797	10
P01_transcript_4588	-1.05848	-0.646061	0.977218	1.15194	-0.424613	10
P01_transcript_4589	0.626951	1.26716	0.101353	-0.999781	-0.995687	6
P01_transcript_4593	1.70055	0.106397	-0.54787	-0.58487	-0.674211	4
P01_transcript_4597	-0.0883084	1.71065	-0.702533	-0.186672	-0.733135	9
P01_transcript_4603	-0.623944	-0.713292	-0.694678	1.54274	0.489178	12
P01_transcript_4604	-0.548473	-0.00473607	-0.977451	-0.121316	1.65198	5
P01_transcript_4606	-0.455343	0.0206554	-0.323217	1.6829	-0.924995	8
P01_transcript_4607	-0.20138	-0.487059	-0.501109	1.77027	-0.580725	8
P01_transcript_4608	-0.517245	-0.520094	-0.281857	-0.4612	1.7804	5
P01_transcript_4609	-0.652133	-0.529764	-0.275613	1.76701	-0.3095	8
P01_transcript_4621	0.525178	1.23767	-0.0991947	-1.46375	-0.1999	6
P01_transcript_4623	-0.570302	-0.571363	-0.159608	1.76333	-0.462057	8
P01_transcript_4625	-0.689604	1.13873	1.05032	-0.763869	-0.735577	2
P01_transcript_4626	1.52398	0.507513	-0.522029	-0.690925	-0.818543	1
P01_transcript_4627	-0.781825	0.414904	-0.597127	1.57641	-0.61236	8
P01_transcript_4629	1.06518	1.08728	-0.533772	-1.01938	-0.599309	6
P01_transcript_4631	1.78625	-0.366957	-0.427241	-0.492162	-0.499891	4
P01_transcript_4632	1.05929	0.398016	-0.0501438	0.225647	-1.63281	3
P01_transcript_4637	0.538587	-0.0407408	-0.903232	1.38808	-0.982691	8
P01_transcript_4638	-0.72757	-0.666226	0.275724	1.6374	-0.519324	8
P01_transcript_4640	1.10585	1.04098	-0.447901	-0.69193	-1.00701	6
P01_transcript_4641	-0.39973	-0.544577	-0.498083	-0.340718	1.78311	5
P01_transcript_4642	-1.04147	-0.523333	1.59191	-0.244767	0.217653	7
P01_transcript_4644	1.47412	-0.452205	-0.601753	0.555464	-0.975624	4
P01_transcript_4647	1.37981	0.749438	-0.590678	-0.737764	-0.800801	1
P01_transcript_4651	1.22254	0.471392	0.22298	-0.513385	-1.40353	3
P01_transcript_4652	-1.1467	0.296685	1.52586	-0.480061	-0.195788	7
P01_transcript_4653	0.198513	1.66	-0.476875	-0.583313	-0.798326	9
P01_transcript_4656	-0.773161	-0.549597	-0.23909	1.73573	-0.173884	8
P01_transcript_4660	1.72994	-0.209632	-0.180842	-0.54018	-0.799287	4
P01_transcript_4661	-0.211904	0.303333	1.57375	-0.830693	-0.834482	2
P01_transcript_4663	-0.248239	-0.752068	1.7541	-0.300135	-0.453663	7
P01_transcript_4664	-0.0356673	-0.451786	1.73631	-0.625063	-0.623798	7
P01_transcript_4665	-0.732663	-0.735016	-0.383374	1.65449	0.19656	12
P01_transcript_4671	0.568693	1.38157	-0.0729668	-0.953049	-0.924246	6
P01_transcript_4672	-0.429254	-0.0951022	1.74614	-0.5357	-0.686085	7
P01_transcript_4676	1.30837	0.508011	0.0646996	-0.582296	-1.29878	3
P01_transcript_4679	0.0238194	0.730925	0.967624	-0.138132	-1.58424	2
P01_transcript_4681	1.65085	-0.072764	-0.0200842	-0.612732	-0.945274	4
P01_transcript_4683	1.53801	0.492018	-0.56491	-0.728916	-0.736205	1
P01_transcript_4688	-0.467406	-0.45446	-0.436208	-0.430589	1.78866	5
P01_transcript_4689	0.967553	-0.128575	1.05543	-1.21083	-0.683577	3
P01_transcript_4692	-1.03293	-0.594504	0.650622	1.40471	-0.427902	10
P01_transcript_4693	0.356476	1.60414	-0.592914	-0.603826	-0.763876	6
P01_transcript_4694	-0.0814425	-0.263986	1.70187	-0.44653	-0.90991	7
P01_transcript_4703	1.78797	-0.396341	-0.449764	-0.459844	-0.482019	4
P01_transcript_4705	1.2582	0.904929	-0.562797	-0.780426	-0.819903	1
P01_transcript_4706	-1.07355	-1.03585	0.443934	0.524049	1.14141	11
P01_transcript_4707	-0.46453	-0.673258	-0.508496	-0.103476	1.74976	5
P01_transcript_4709	1.71348	0.0473229	-0.57379	-0.475201	-0.711816	4
P01_transcript_4715	1.36796	0.0483756	0.365505	-0.440756	-1.34108	3
P01_transcript_4716	0.870032	0.788005	0.0552314	-0.0978854	-1.61538	3
P01_transcript_4722	0.530179	1.35523	-0.198038	-0.38573	-1.30164	6
P01_transcript_4724	1.56056	0.342087	-0.276683	-0.656144	-0.96982	1
P01_transcript_4725	0.408714	-0.471453	1.57212	-0.751644	-0.757735	7
P01_transcript_4728	-0.571755	-0.0623732	1.74645	-0.540568	-0.571755	7
P01_transcript_4730	-0.651042	-0.477851	-0.525153	-0.0960375	1.75008	5
P01_transcript_4731	1.74015	-0.0384162	-0.569629	-0.616535	-0.515569	4
P01_transcript_4736	-0.243413	0.838083	1.24174	-0.846613	-0.989797	2
P01_transcript_4737	-0.447351	1.78885	-0.447076	-0.447351	-0.447076	9
P01_transcript_4738	-0.456436	-0.41911	-0.477764	-0.435107	1.78842	5
P01_transcript_4741	-0.357988	-0.133876	-1.07896	-0.0678252	1.63865	5
P01_transcript_4750	0.168108	0.338744	0.4841	0.755853	-1.7468	10
P01_transcript_4756	0.0778325	-0.287381	1.43691	0.125729	-1.35309	7
P01_transcript_4762	0.379026	1.54056	-0.711183	-0.252684	-0.955716	6
P01_transcript_4764	1.37636	0.672019	-0.744057	-0.298758	-1.00556	1
P01_transcript_4765	-0.0117261	1.71244	-0.828208	-0.456882	-0.415624	9
P01_transcript_4769	1.5163	0.51428	-0.544935	-0.608991	-0.876654	1
P01_transcript_4771	1.66339	0.0578273	-0.605486	-0.904827	-0.2109	4
[truncated: 36,698 more rows]
