# Supplementary material for: Time-Course Transcriptomic Analysis Reveals Molecular Insights into the Inflorescence and Flower Development of Cardiocrinum giganteum
Source: Plants (Basel). 2024 Feb 27;13(5):649. doi: 10.3390/plants13050649 (PMC10934431; doi:10.3390/plants13050649)
Supplement: Supplementary file 1 [file plants-13-00649-s001.zip › Table S4 Annotation of the Aligned Genes.xlsx]

## Sheet: Annotation of the aligned genes
Gene Name	Gene ID	COG_class	COG_class_annotation	GO_annotation	KEGG_annotation	KEGG_pathway_annotation	KOG_class	KOG_class_annotation	Pfam_annotation	Swissprot_annotation	eggNOG_class	eggNOG_class_annotation	nr_annotation
ANT (CKC1/DRG)	P01_transcript_6394	--	--	--	K09285|0|egu:105055877|K09285 AP2-like factor, ANT lineage | (RefSeq) AP2-like ethylene-responsive transcription factor ANT	--	--	--	AP2 domain	AP2-like ethylene-responsive transcription factor ANT GN=T28I19.30 OS=Arabidopsis thaliana (Mouse-ear cress) PE=1 SV=2	K	Transcription	PREDICTED: AP2-like ethylene-responsive transcription factor ANT [Elaeis guineensis]
BEL1	P01_transcript_8784	--	--	--	--	--	[K]	Transcription	Associated with HOX;; Homeobox KN domain;; Homeobox domain	BEL1-like homeodomain protein 8 GN=BLH8 OS=Arabidopsis thaliana (Mouse-ear cress) PE=1 SV=1	K	Transcription	PREDICTED: BEL1-like homeodomain protein 9 [Phoenix dactylifera]
KNAT1	P01_transcript_16682	--	--	Cellular Component: nucleus (GO:0005634);; Biological Process: regulation of transcription, DNA-templated (GO:0006355);; Molecular Function: sequence-specific DNA binding (GO:0043565);;	--	--	[K]	Transcription	KNOX2 domain;; KNOX1 domain;; Homeobox KN domain;; ELK domain;; Homeobox domain	Homeobox protein knotted-1-like 2 OS=Malus domestica (Apple) PE=2 SV=1	K	Transcription	homeobox protein knotted-1-like 2 isoform X2 [Dendrobium catenatum]
KNAT6	P01_transcript_18667	--	--	Cellular Component: nucleus (GO:0005634);; Biological Process: regulation of transcription, DNA-templated (GO:0006355);; Molecular Function: sequence-specific DNA binding (GO:0043565);;	--	--	[K]	Transcription	KNOX2 domain;; KNOX1 domain;; Homeobox KN domain;; ELK domain;; Homeobox domain	Homeobox protein knotted-1-like 1 OS=Oryza sativa subsp. japonica (Rice) PE=2 SV=1	K	Transcription	knotted-like homebox protein [Elaeis guineensis]
LFY	P01_transcript_14065	--	--	Molecular Function: DNA binding (GO:0003677);; Biological Process: regulation of transcription, DNA-templated (GO:0006355);; Molecular Function: oxidoreductase activity, acting on the aldehyde or oxo group of donors, NAD or NADP as acceptor (GO:0016620);; Biological Process: oxidation-reduction process (GO:0055114);;	--	--	--	--	DNA Binding Domain (C-terminal) Leafy/Floricaula;; Floricaula / Leafy protein SAM domain	Floricaula/leafy homolog GN=FL OS=Populus trichocarpa (Western balsam poplar) PE=2 SV=2	K	Transcription	floricaula/leafy protein [Lilium formosanum x Lilium longiflorum]
LRP1	P01_transcript_96000	--	--	--	--	--	--	--	Domain of unknown function (DUF702);; Domain of unknown function (DUF702)	Protein LATERAL ROOT PRIMORDIUM 1 GN=LRP1 OS=Arabidopsis thaliana (Mouse-ear cress) PE=1 SV=1	S	Function unknown	PREDICTED: protein LATERAL ROOT PRIMORDIUM 1-like [Elaeis guineensis]
MNP	P01_transcript_24673	--	--	--	--	--	[K]	Transcription	GATA zinc finger	GATA transcription factor 19 GN=GATA19 OS=Arabidopsis thaliana (Mouse-ear cress) PE=2 SV=2	K	Transcription	PREDICTED: GATA transcription factor 19 [Phoenix dactylifera]
MP	P01_transcript_1142	--	--	--	K14486|0|egu:105054653|K14486 auxin response factor | (RefSeq) auxin response factor 11	Plant hormone signal transduction (ko04075)	--	--	Auxin response factor;; B3 DNA binding domain;; AUX/IAA family	Auxin response factor 11 GN=OSJNBa0084K01.22 OS=Oryza sativa subsp. japonica (Rice) PE=2 SV=1	K	Transcription	PREDICTED: auxin response factor 11 [Elaeis guineensis]
SHR	P01_transcript_10224	--	--	Molecular Function: transcription factor activity, sequence-specific DNA binding (GO:0003700);; Cellular Component: nucleus (GO:0005634);; Biological Process: regulation of transcription, DNA-templated (GO:0006355);; Biological Process: asymmetric cell division (GO:0008356);; Biological Process: radial pattern formation (GO:0009956);; Molecular Function: sequence-specific DNA binding (GO:0043565)…	--	--	--	--	GRAS domain family	Protein SHORT-ROOT 1 OS=Oryza sativa subsp. japonica (Rice) PE=1 SV=2	K	Transcription	PREDICTED: protein SHORT-ROOT 1-like [Elaeis guineensis]
SPL10	P01_transcript_12058	--	--	--	--	--	--	--	SBP domain	Squamosa promoter-binding-like protein 12 GN=SPL12 OS=Oryza sativa subsp. indica (Rice) PE=2 SV=1	K	Transcription	PREDICTED: squamosa promoter-binding-like protein 3 [Phoenix dactylifera]
SPL9	P01_transcript_17930	--	--	--	--	--	--	--	SBP domain	Squamosa promoter-binding-like protein 14 OS=Oryza sativa subsp. japonica (Rice) PE=2 SV=1	K	Transcription	PREDICTED: squamosa promoter-binding-like protein 14 isoform X1 [Phoenix dactylifera]
STM	P01_transcript_18610	--	--	Cellular Component: nucleus (GO:0005634);; Biological Process: regulation of transcription, DNA-templated (GO:0006355);; Biological Process: regulation of meristem structural organization (GO:0009934);; Molecular Function: sequence-specific DNA binding (GO:0043565);; Biological Process: carpel development (GO:0048440);;	--	--	[K]	Transcription	KNOX1 domain;; KNOX2 domain;; Homeobox KN domain;; ELK domain;; Homeobox domain	Homeobox protein knotted-1-like LET6 GN=LET6 OS=Solanum lycopersicum (Tomato) PE=2 SV=1	K	Transcription	class I KNOX-like 1 protein [Elaeis guineensis]
AGL8 (FUL)	P01_transcript_21098	--	--	Molecular Function: DNA binding (GO:0003677);; Molecular Function: transcription factor activity, sequence-specific DNA binding (GO:0003700);; Cellular Component: nucleus (GO:0005634);; Biological Process: regulation of transcription, DNA-templated (GO:0006355);; Molecular Function: protein dimerization activity (GO:0046983);;	K09264|2.80972e-98|pda:103710313|K09264 MADS-box transcription factor, plant | (RefSeq) MADS-box transcription factor 14-like	--	[K]	Transcription	K-box region;; SRF-type transcription factor (DNA-binding and dimerisation domain)	MADS-box transcription factor 18 GN=OSJNBb0040H10.26 OS=Oryza sativa subsp. japonica (Rice) PE=1 SV=1	K	Transcription	floral homeotic protein APETALA 1, partial [Lilium formosanum x Lilium longiflorum]
AGL20 (SOC1)	P01_transcript_34556	--	--	Molecular Function: DNA binding (GO:0003677);; Molecular Function: transcription factor activity, sequence-specific DNA binding (GO:0003700);; Cellular Component: nucleus (GO:0005634);; Biological Process: regulation of transcription, DNA-templated (GO:0006355);; Molecular Function: protein dimerization activity (GO:0046983);;	--	--	[K]	Transcription	SRF-type transcription factor (DNA-binding and dimerisation domain)	MADS-box protein SOC1 GN=F17K2.19 OS=Arabidopsis thaliana (Mouse-ear cress) PE=1 SV=1	K	Transcription	SOC1-like 1 protein, partial [Tulipa gesneriana]
ARF4	P01_transcript_3118	--	--	--	K14486|0|egu:105043422|K14486 auxin response factor | (RefSeq) auxin response factor 15-like	Plant hormone signal transduction (ko04075)	--	--	Auxin response factor;; B3 DNA binding domain;; AUX/IAA family	Auxin response factor 15 OS=Oryza sativa subsp. japonica (Rice) PE=2 SV=1	K	Transcription	PREDICTED: auxin response factor 15-like isoform X3 [Elaeis guineensis]
KAN	P01_transcript_90429	--	--	--	--	--	--	--	Myb-like DNA-binding domain	Transcription repressor KAN1 GN=MQK4.31 OS=Arabidopsis thaliana (Mouse-ear cress) PE=1 SV=1	K	Transcription	PREDICTED: transcription repressor KAN1-like isoform X3 [Elaeis guineensis]
MYB17	P01_transcript_70364	--	--	Molecular Function: DNA binding (GO:0003677);;	K09422|1.98393e-105|mus:103970357|K09422 myb proto-oncogene protein, plant | (RefSeq) myb-related protein Myb4-like	--	[K]	Transcription	Myb-like DNA-binding domain;; Myb-like DNA-binding domain	Myb-related protein Myb4 GN=OSJNBa0073E02.6 OS=Oryza sativa subsp. japonica (Rice) PE=2 SV=2	K	Transcription	Myb-related protein Myb4 [Dendrobium catenatum]
ARF3	P01_transcript_5462	--	--	--	K14486|0|pda:103713207|K14486 auxin response factor | (RefSeq) auxin response factor 15-like	Plant hormone signal transduction (ko04075)	--	--	Auxin response factor;; B3 DNA binding domain	Auxin response factor 2 GN=ARF2 OS=Oryza sativa subsp. japonica (Rice) PE=2 SV=1	K	Transcription	PREDICTED: auxin response factor 15-like isoform X3 [Phoenix dactylifera]
GRF1	P01_transcript_7200	--	--	--	--	--	--	--	WRC;; QLQ	Growth-regulating factor 6 OS=Oryza sativa subsp. japonica (Rice) PE=2 SV=2	K	Transcription	PREDICTED: growth-regulating factor 6-like [Phoenix dactylifera]
GRF5	P01_transcript_19502	--	--	--	--	--	--	--	WRC;; QLQ	Growth-regulating factor 1 OS=Oryza sativa subsp. japonica (Rice) PE=3 SV=1	K	Transcription	PREDICTED: growth-regulating factor 1-like [Elaeis guineensis]
PHB	P01_transcript_2930	--	--	Molecular Function: DNA binding (GO:0003677);; Cellular Component: nucleus (GO:0005634);; Biological Process: regulation of transcription, DNA-templated (GO:0006355);; Molecular Function: lipid binding (GO:0008289);;	K09338|0|pda:103710500|K09338 homeobox-leucine zipper protein | (RefSeq) homeobox-leucine zipper protein HOX32	--	--	--	START domain;; MEKHLA domain;; Homeobox domain	Homeobox-leucine zipper protein HOX32 GN=B1394A07.10 OS=Oryza sativa subsp. japonica (Rice) PE=2 SV=1	K	Transcription	PREDICTED: homeobox-leucine zipper protein HOX32 [Phoenix dactylifera]
PHV	P01_transcript_2884	--	--	Molecular Function: DNA binding (GO:0003677);; Cellular Component: nucleus (GO:0005634);; Biological Process: regulation of transcription, DNA-templated (GO:0006355);; Molecular Function: lipid binding (GO:0008289);;	K09338|0|egu:105046708|K09338 homeobox-leucine zipper protein | (RefSeq) homeobox-leucine zipper protein HOX32	--	--	--	MEKHLA domain;; START domain;; Homeobox domain	Homeobox-leucine zipper protein HOX32 GN=B1394A07.10 OS=Oryza sativa subsp. japonica (Rice) PE=2 SV=1	K	Transcription	PREDICTED: homeobox-leucine zipper protein HOX32 [Elaeis guineensis]
WOX13	P01_transcript_86432	--	--	Molecular Function: DNA binding (GO:0003677);; Cellular Component: nucleus (GO:0005634);;	--	--	--	--	Homeobox domain	WUSCHEL-related homeobox 13 GN=WOX13 OS=Arabidopsis thaliana (Mouse-ear cress) PE=2 SV=1	K	Transcription	PREDICTED: WUSCHEL-related homeobox 8 [Beta vulgaris subsp. vulgaris]
AIL5	P01_transcript_10731	--	--	Biological Process: transcription, DNA-templated (GO:0006351);;	K09285|0|egu:105039637|K09285 AP2-like factor, ANT lineage | (RefSeq) AP2-like ethylene-responsive transcription factor AIL5	--	--	--	AP2 domain	AP2-like ethylene-responsive transcription factor AIL5 GN=AIL5 OS=Arabidopsis thaliana (Mouse-ear cress) PE=2 SV=2	K	Transcription	AP2-like ethylene-responsive transcription factor AIL5 [Elaeis guineensis]
AGL6 (RSB1)	P01_transcript_19006	--	--	Molecular Function: DNA binding (GO:0003677);; Molecular Function: transcription factor activity, sequence-specific DNA binding (GO:0003700);; Cellular Component: nucleus (GO:0005634);; Biological Process: regulation of transcription, DNA-templated (GO:0006355);; Molecular Function: protein dimerization activity (GO:0046983);;	K09264|1.29009e-131|pda:103712799|K09264 MADS-box transcription factor, plant | (RefSeq) MADS-box transcription factor 6	--	[K]	Transcription	K-box region;; SRF-type transcription factor (DNA-binding and dimerisation domain)	MADS-box transcription factor 6 OS=Oryza sativa subsp. japonica (Rice) PE=1 SV=1	K	Transcription	MADS-box transcription factor [Alstroemeria ligtu subsp. ligtu]
ATH1	P01_transcript_3615	--	--	--	--	--	[K]	Transcription	Associated with HOX;; Homeobox KN domain;; Homeobox domain	Homeobox protein ATH1 GN=ATH1 OS=Arabidopsis thaliana (Mouse-ear cress) PE=1 SV=1	K	Transcription	PREDICTED: BEL1-like homeodomain protein 3 isoform X1 [Elaeis guineensis]
REV	P01_transcript_1600	--	--	Molecular Function: DNA binding (GO:0003677);; Cellular Component: nucleus (GO:0005634);; Molecular Function: lipid binding (GO:0008289);;	K09338|0|egu:105044293|K09338 homeobox-leucine zipper protein | (RefSeq) homeobox-leucine zipper protein HOX9	--	--	--	START domain;; Homeobox domain;; MEKHLA domain	Homeobox-leucine zipper protein HOX9 GN=HOX9 OS=Oryza sativa subsp. indica (Rice) PE=2 SV=2	K	Transcription	PREDICTED: homeobox-leucine zipper protein HOX9 isoform X1 [Elaeis guineensis]
AS1	P01_transcript_16293	--	--	Molecular Function: DNA binding (GO:0003677);; Cellular Component: nucleus (GO:0005634);; Biological Process: transcription, DNA-templated (GO:0006351);; Biological Process: leaf formation (GO:0010338);;	K09422|1.71434e-176|egu:105045660|K09422 myb proto-oncogene protein, plant | (RefSeq) transcription factor AS1-like	--	[K]	Transcription	Myb-like DNA-binding domain;; Myb-like DNA-binding domain	Transcription factor AS1 GN=F13M22.13 OS=Arabidopsis thaliana (Mouse-ear cress) PE=1 SV=1	K	Transcription	PREDICTED: transcription factor AS1-like [Elaeis guineensis]
SEP3	P01_transcript_21436	--	--	Molecular Function: DNA binding (GO:0003677);; Molecular Function: transcription factor activity, sequence-specific DNA binding (GO:0003700);; Cellular Component: nucleus (GO:0005634);; Biological Process: regulation of transcription, DNA-templated (GO:0006355);; Molecular Function: protein dimerization activity (GO:0046983);;	--	--	[K]	Transcription	K-box region;; SRF-type transcription factor (DNA-binding and dimerisation domain)	Agamous-like MADS-box protein AGL9 homolog OS=Aranda deborah (Orchid) PE=2 SV=1	K	Transcription	MADS-box protein 6 [Lilium formosanum]
ARF2	P01_transcript_1608	--	--	--	--	--	--	--	Auxin response factor;; B3 DNA binding domain;; AUX/IAA family	Auxin response factor 2 GN=MTG10.3 OS=Arabidopsis thaliana (Mouse-ear cress) PE=1 SV=2	K	Transcription	PREDICTED: auxin response factor 23-like isoform X1 [Phoenix dactylifera]
MYB6	P01_transcript_45806	--	--	--	K09422|1.02514e-108|pda:103713917|K09422 myb proto-oncogene protein, plant | (RefSeq) myb-related protein 308-like	--	[K]	Transcription	Myb-like DNA-binding domain;; Myb-like DNA-binding domain	Myb-related protein 308 OS=Antirrhinum majus (Garden snapdragon) PE=2 SV=1	K	Transcription	R2R3-MYB transcriptional factor [Lilium hybrid division I]
ADA2B	P01_transcript_9734	--	--	Molecular Function: DNA binding (GO:0003677);; Molecular Function: chromatin binding (GO:0003682);; Molecular Function: transcription factor activity, sequence-specific DNA binding (GO:0003700);; Molecular Function: transcription coactivator activity (GO:0003713);; Molecular Function: histone acetyltransferase activity (GO:0004402);; Cellular Component: nucleus (GO:0005634);; Biological Process: …	K11314|0|pda:103700871|K11314 transcriptional adapter 2-alpha | (RefSeq) transcriptional adapter ADA2-like	--	[B]	Chromatin structure and dynamics	Myb-like DNA-binding domain;; Zinc finger, ZZ type;; Myb-like DNA-binding domain	Transcriptional adapter ADA2 GN=OSJNBa0047E24.21 OS=Oryza sativa subsp. japonica (Rice) PE=2 SV=2	B	Chromatin structure and dynamics	PREDICTED: transcriptional adapter ADA2-like isoform X1 [Phoenix dactylifera]
HB16	P01_transcript_16989	--	--	--	K09338|1.0582e-69|pda:103707964|K09338 homeobox-leucine zipper protein | (RefSeq) homeobox-leucine zipper protein HOX20-like	--	[K]	Transcription	Homeobox associated leucine zipper;; Homeobox domain;; Homeobox KN domain	Homeobox-leucine zipper protein ATHB-16 GN=ATHB-16 OS=Arabidopsis thaliana (Mouse-ear cress) PE=2 SV=2	K	Transcription	PREDICTED: homeobox-leucine zipper protein HOX20-like [Phoenix dactylifera]
HB2	P01_transcript_20732	--	--	Molecular Function: DNA binding (GO:0003677);;	K09338|3.16207e-89|egu:105053970|K09338 homeobox-leucine zipper protein | (RefSeq) homeobox-leucine zipper protein HAT4	--	[K]	Transcription	HD-ZIP protein N terminus;; Homeobox domain;; Homeobox associated leucine zipper;; Homeobox KN domain	Homeobox-leucine zipper protein HAT4 OS=Arabidopsis thaliana (Mouse-ear cress) PE=1 SV=1	K	Transcription	PREDICTED: homeobox-leucine zipper protein HAT4 [Elaeis guineensis]
LOF2	P01_transcript_16237	--	--	Molecular Function: DNA binding (GO:0003677);;	K09422|5.47415e-81|egu:105044915|K09422 myb proto-oncogene protein, plant | (RefSeq) transcription factor MYB82-like	--	[K]	Transcription	Myb-like DNA-binding domain;; Myb-like DNA-binding domain	Transcription factor MYB44 GN=K8K14.2 OS=Arabidopsis thaliana (Mouse-ear cress) PE=2 SV=1	K	Transcription	PREDICTED: transcription factor LAF1-like isoform X1 [Elaeis guineensis]
AG	P01_transcript_18849	--	--	Molecular Function: DNA binding (GO:0003677);; Molecular Function: transcription factor activity, sequence-specific DNA binding (GO:0003700);; Cellular Component: nucleus (GO:0005634);; Biological Process: regulation of transcription, DNA-templated (GO:0006355);; Molecular Function: protein dimerization activity (GO:0046983);;	K09264|1.75588e-109|egu:105040564|K09264 MADS-box transcription factor, plant | (RefSeq) AG1; MADS-box transcription factor 3	--	[K]	Transcription	SRF-type transcription factor (DNA-binding and dimerisation domain);; K-box region	Floral homeotic protein AGAMOUS GN=AG2 OS=Panax ginseng (Korean ginseng) PE=2 SV=1	K	Transcription	agamous-like protein [Lilium hybrid cultivar]
AMS	P01_transcript_9910	--	--	Biological Process: multicellular organism development (GO:0007275);;	--	--	--	--	bHLH-MYC and R2R3-MYB transcription factors N-terminal;; Helix-loop-helix DNA-binding domain	Transcription factor ABORTED MICROSPORES GN=F12A24.9 OS=Arabidopsis thaliana (Mouse-ear cress) PE=1 SV=2	K	Transcription	PREDICTED: transcription factor ABORTED MICROSPORES isoform X2 [Phoenix dactylifera]
HB21	P01_transcript_14215	--	--	--	--	--	--	--	ZF-HD protein dimerisation region	Zinc-finger homeodomain protein 3 GN=T8K22.16 OS=Arabidopsis thaliana (Mouse-ear cress) PE=1 SV=1	S	Function unknown	PREDICTED: zinc-finger homeodomain protein 6-like [Phoenix dactylifera]
KAN3	P01_transcript_14673	--	--	--	--	--	--	--	Myb-like DNA-binding domain	Probable transcription factor KAN3 GN=KAN3 OS=Arabidopsis thaliana (Mouse-ear cress) PE=2 SV=1	K	Transcription	PREDICTED: probable transcription factor KAN2 isoform X1 [Elaeis guineensis]
PDF2	P01_transcript_2947	--	--	Cellular Component: nucleus (GO:0005634);; Biological Process: regulation of transcription, DNA-templated (GO:0006355);; Molecular Function: lipid binding (GO:0008289);; Molecular Function: sequence-specific DNA binding (GO:0043565);;	K09338|0|egu:105052639|K09338 homeobox-leucine zipper protein | (RefSeq) homeobox-leucine zipper protein ROC2	--	--	--	START domain;; Homeobox domain	Homeobox-leucine zipper protein ROC2 GN=OSJNBb0060E08.16 OS=Oryza sativa subsp. japonica (Rice) PE=2 SV=1	K	Transcription	PREDICTED: homeobox-leucine zipper protein ROC2 [Elaeis guineensis]
SAP	P01_transcript_10058	--	--	--	--	--	--	--	--	Transcriptional regulator STERILE APETALA GN=SAP OS=Arabidopsis thaliana (Mouse-ear cress) PE=1 SV=1	K	Transcription	PREDICTED: transcriptional regulator STERILE APETALA-like [Musa acuminata subsp. malaccensis]
MYB12	P01_transcript_71513	--	--	Molecular Function: DNA binding (GO:0003677);;	K09422|6.39834e-64|sbi:SORBI_01g037670|K09422 myb proto-oncogene protein, plant | (RefSeq) SORBIDRAFT_01g037670, Sb01g037670; hypothetical protein	--	[K]	Transcription	Myb-like DNA-binding domain;; Myb-like DNA-binding domain	Myb-related protein P GN=P OS=Zea mays (Maize) PE=2 SV=1	K	Transcription	transcription factor MYB11-like [Quercus suber]
TCP2	P01_transcript_71427	--	--	--	--	--	--	--	TCP family transcription factor	Transcription factor TCP24 GN=TCP24 OS=Arabidopsis thaliana (Mouse-ear cress) PE=1 SV=1	K	Transcription	PREDICTED: transcription factor PCF6-like [Elaeis guineensis]
RGA1 (RGA24)	P01_transcript_6924	--	--	Biological Process: transcription, DNA-templated (GO:0006351);; Biological Process: regulation of cellular process (GO:0050794);;	K14494|0|egu:105041307|K14494 DELLA protein | (RefSeq) DELLA protein SLR1	Plant hormone signal transduction (ko04075)	--	--	GRAS domain family;; Transcriptional regulator DELLA protein N terminal	DELLA protein DWARF8 GN=D8 OS=Zea mays (Maize) PE=1 SV=1	K	Transcription	PREDICTED: DELLA protein SLR1 isoform X1 [Elaeis guineensis]
SPL5	P01_transcript_93031	--	--	Molecular Function: DNA binding (GO:0003677);; Cellular Component: nucleus (GO:0005634);;	--	--	--	--	SBP domain	Squamosa promoter-binding-like protein 13 GN=P0430F03.47 OS=Oryza sativa subsp. japonica (Rice) PE=2 SV=1	K	Transcription	PREDICTED: squamosa promoter-binding protein 1 isoform X1 [Elaeis guineensis]
BPE (ZCW32, bHLH79)	P01_transcript_32397	--	--	--	--	--	--	--	Helix-loop-helix DNA-binding domain	Transcription factor BPE GN=T30E16.21 OS=Arabidopsis thaliana (Mouse-ear cress) PE=2 SV=1	K	Transcription	PREDICTED: transcription factor bHLH79 isoform X1 [Elaeis guineensis]
YAB2	P01_transcript_50921	--	--	Cellular Component: nucleus (GO:0005634);; Biological Process: multicellular organism development (GO:0007275);; Molecular Function: metal ion binding (GO:0046872);;	--	--	--	--	YABBY protein;; HMG-box domain	Protein YABBY 2 OS=Oryza sativa subsp. japonica (Rice) PE=2 SV=1	K	Transcription	axial regulator YABBY 5-like isoform X1 [Asparagus officinalis]
AP3	P01_transcript_22562	--	--	Molecular Function: DNA binding (GO:0003677);; Molecular Function: transcription factor activity, sequence-specific DNA binding (GO:0003700);; Cellular Component: nucleus (GO:0005634);; Biological Process: regulation of transcription, DNA-templated (GO:0006355);; Molecular Function: protein dimerization activity (GO:0046983);;	K09264|2.14665e-133|mus:103998548|K09264 MADS-box transcription factor, plant | (RefSeq) MADS-box transcription factor 16-like	--	[K]	Transcription	SRF-type transcription factor (DNA-binding and dimerisation domain);; K-box region	MADS-box transcription factor 16 OS=Oryza sativa subsp. japonica (Rice) PE=1 SV=2	K	Transcription	MADS-box transcription factor [Lilium regale]
CRF4	P01_transcript_92591	--	--	--	K13434|8.98364e-25|egu:105052315|K13434 pathogenesis-related genes transcriptional activator PTI6 | (RefSeq) pathogenesis-related genes transcriptional activator PTI6-like	Plant-pathogen interaction (ko04626)	--	--	AP2 domain	Pathogenesis-related genes transcriptional activator PTI6 GN=PTI6 OS=Solanum lycopersicum (Tomato) PE=2 SV=1	K	Transcription	ethylene-responsive transcription factor ERF069-like [Dendrobium catenatum]
PTF1	P01_transcript_82502	--	--	--	--	--	--	--	TCP family transcription factor	Transcription factor TCP17 GN=TCP17 OS=Arabidopsis thaliana (Mouse-ear cress) PE=2 SV=1	K	Transcription	PREDICTED: transcription factor TCP17-like isoform X2 [Elaeis guineensis]
TCP4	P01_transcript_59735	--	--	--	--	--	--	--	TCP family transcription factor	Transcription factor TCP3 GN=TCP3 OS=Arabidopsis thaliana (Mouse-ear cress) PE=2 SV=1	K	Transcription	PREDICTED: transcription factor PCF5-like [Musa acuminata subsp. malaccensis]
TT8	P01_transcript_72215	--	--	Molecular Function: protein dimerization activity (GO:0046983);;	--	--	--	--	bHLH-MYC and R2R3-MYB transcription factors N-terminal;; Helix-loop-helix DNA-binding domain	Basic helix-loop-helix protein A GN=BHLH OS=Pisum sativum (Garden pea) PE=3 SV=1	K	Transcription	transcription factor basic helix-loop-helix [Lilium regale]
MIXTA-like MYB (TF MYB39)	P01_transcript_16770	--	--	--	K09422|9.83833e-143|pda:103702783|K09422 myb proto-oncogene protein, plant | (RefSeq) transcription factor MYB30-like	--	[K]	Transcription	Myb-like DNA-binding domain;; Myb-like DNA-binding domain	Transcription factor MYB39 GN=dl4925c OS=Arabidopsis thaliana (Mouse-ear cress) PE=2 SV=1	K	Transcription	R2R3-MYB transcriptional factor, partial [Lilium hybrid division I]
SEP3	P01_transcript_2871	--	--	Biological Process: transcription, DNA-templated (GO:0006351);; Biological Process: response to hormone (GO:0009725);; Biological Process: regulation of cellular process (GO:0050794);;	--	--	--	--	Auxin response factor;; B3 DNA binding domain;; AUX/IAA family	Auxin response factor 6 GN=ARF6 OS=Arabidopsis thaliana (Mouse-ear cress) PE=1 SV=2	K	Transcription	PREDICTED: auxin response factor 12-like isoform X1 [Phoenix dactylifera]
ARF8	P01_transcript_24022	--	--	Molecular Function: DNA binding (GO:0003677);; Molecular Function: transcription factor activity, sequence-specific DNA binding (GO:0003700);; Cellular Component: nucleus (GO:0005634);; Biological Process: regulation of transcription, DNA-templated (GO:0006355);; Molecular Function: protein dimerization activity (GO:0046983);;	K09264|1.0976e-117|pda:103702602|K09264 MADS-box transcription factor, plant | (RefSeq) MADS-box transcription factor 2-like	--	[K]	Transcription	SRF-type transcription factor (DNA-binding and dimerisation domain);; K-box region	MADS-box transcription factor 2 OS=Oryza sativa subsp. japonica (Rice) PE=2 SV=1	K	Transcription	MADS box protein [Lilium longiflorum]
PI	P01_transcript_23673	--	--	Molecular Function: DNA binding (GO:0003677);; Biological Process: transcription, DNA-templated (GO:0006351);;	K09422|6.4685e-89|pda:103715005|K09422 myb proto-oncogene protein, plant | (RefSeq) myb-related protein 305-like	--	[K]	Transcription	Myb-like DNA-binding domain;; Myb-like DNA-binding domain	Myb-related protein 305 OS=Antirrhinum majus (Garden snapdragon) PE=2 SV=1	K	Transcription	LhMyb [Lilium hybrid division I]
MYB21	P01_transcript_56282	--	--	Molecular Function: DNA binding (GO:0003677);;	K09422|2.32297e-99|pda:103713917|K09422 myb proto-oncogene protein, plant | (RefSeq) myb-related protein 308-like	--	[K]	Transcription	Myb-like DNA-binding domain;; Myb-like DNA-binding domain	Transcription repressor MYB4 GN=MYB4 OS=Arabidopsis thaliana (Mouse-ear cress) PE=1 SV=1	K	Transcription	LOW QUALITY PROTEIN: myb-related protein 308-like [Asparagus officinalis]
MYB32	P01_transcript_64754	--	--	Molecular Function: DNA binding (GO:0003677);; Cellular Component: nucleus (GO:0005634);; Biological Process: pollen sperm cell differentiation (GO:0048235);;	K09422|1.38238e-77|pda:103720160|K09422 myb proto-oncogene protein, plant | (RefSeq) transcription factor MYB48-like	--	[K]	Transcription	Myb-like DNA-binding domain;; Myb-like DNA-binding domain	Transcription factor GAMYB GN=GAM1 OS=Oryza sativa subsp. indica (Rice) PE=2 SV=1	K	Transcription	PREDICTED: myb-related protein MYBAS2-like [Elaeis guineensis]
DUO1	P01_transcript_2603	--	--	--	K09338|2.46431e-116|pda:103714151|K09338 homeobox-leucine zipper protein | (RefSeq) homeobox-leucine zipper protein ROC5	--	--	--	START domain;; Homeobox domain	Homeobox-leucine zipper protein HDG1 GN=T20K12.50 OS=Arabidopsis thaliana (Mouse-ear cress) PE=2 SV=1	K	Transcription	PREDICTED: homeobox-leucine zipper protein ROC5 [Phoenix dactylifera]
HDG1	P01_transcript_22253	--	--	Biological Process: transcription, DNA-templated (GO:0006351);;	--	--	--	--	AP2 domain	Ethylene-responsive transcription factor WIN1 GN=F9L1.31 OS=Arabidopsis thaliana (Mouse-ear cress) PE=2 SV=1	K	Transcription	PREDICTED: ethylene-responsive transcription factor WIN1-like [Elaeis guineensis]
SHN1	P01_transcript_23101	--	--	Molecular Function: DNA binding (GO:0003677);;	K09422|5.41328e-105|egu:105047159|K09422 myb proto-oncogene protein, plant | (RefSeq) myb-related protein 305	--	[K]	Transcription	Myb-like DNA-binding domain;; Myb-like DNA-binding domain	Myb-related protein 305 OS=Antirrhinum majus (Garden snapdragon) PE=2 SV=1	K	Transcription	R2R3-MYB transcription factor [Lilium hybrid cultivar]
MYB24	P01_transcript_55114	--	--	--	--	--	[K]	Transcription	Associated with HOX;; Homeobox KN domain;; Homeobox domain	BEL1-like homeodomain protein 6 GN=BLH6 OS=Arabidopsis thaliana (Mouse-ear cress) PE=1 SV=1	K	Transcription	PREDICTED: BEL1-like homeodomain protein 7 [Phoenix dactylifera]
BLH6	P01_transcript_1161	--	--	Molecular Function: DNA binding (GO:0003677);; Cellular Component: nucleus (GO:0005634);; Biological Process: regulation of transcription, DNA-templated (GO:0006355);; Biological Process: auxin-activated signaling pathway (GO:0009734);;	--	--	--	--	Auxin response factor;; B3 DNA binding domain;; AUX/IAA family	Auxin response factor 17 GN=ARF17 OS=Oryza sativa subsp. indica (Rice) PE=3 SV=1	K	Transcription	auxin response factor 17-like isoform X1 [Asparagus officinalis]
bZIP	P01_transcript_86554	--	--	Molecular Function: double-stranded DNA binding (GO:0003690);; Molecular Function: transcription factor activity, sequence-specific DNA binding (GO:0003700);; Biological Process: regulation of transcription, DNA-templated (GO:0006355);; Biological Process: response to abscisic acid (GO:0009737);; Biological Process: gibberellic acid mediated signaling pathway (GO:0009740);; Biological Process: re…	K16241|5.03593e-49|egu:105040182|K16241 transcription factor HY5 | (RefSeq) transcription factor HY5	Circadian rhythm - plant (ko04712)	[K]	Transcription	bZIP transcription factor;; Basic region leucine zipper	Transcription factor HY5 GN=F2I11_150 OS=Arabidopsis thaliana (Mouse-ear cress) PE=1 SV=1	K	Transcription	PREDICTED: transcription factor HY5 [Elaeis guineensis]
HY5	P01_transcript_22030	--	--	--	--	--	--	--	LSD1 zinc finger	Protein LOL3 OS=Oryza sativa subsp. japonica (Rice) PE=2 SV=1	S	Function unknown	LOW QUALITY PROTEIN: Snf7 domain-containing protein/zf-LSD1 domain-containing protein [Cephalotus follicularis]
LSD1	P01_transcript_88848	--	--	Molecular Function: DNA binding (GO:0003677);;	K09422|3.66981e-63|pvu:PHAVU_007G108500g|K09422 myb proto-oncogene protein, plant | (RefSeq) hypothetical protein	--	[K]	Transcription	Myb-like DNA-binding domain;; Myb-like DNA-binding domain	Myb-related protein Myb4 GN=OSJNBa0073E02.6 OS=Oryza sativa subsp. japonica (Rice) PE=2 SV=2	K	Transcription	transcription factor MYB4-like [Hevea brasiliensis]
MYB4	P01_transcript_7697	--	--	Molecular Function: transcription factor activity, sequence-specific DNA binding (GO:0003700);; Cellular Component: nucleus (GO:0005634);; Biological Process: regulation of transcription, DNA-templated (GO:0006355);; Molecular Function: sequence-specific DNA binding (GO:0043565);;	--	--	--	--	GRAS domain family	Chitin-inducible gibberellin-responsive protein 1 GN=P0006G05.102 OS=Oryza sativa subsp. japonica (Rice) PE=2 SV=1	K	Transcription	PREDICTED: chitin-inducible gibberellin-responsive protein 1-like [Elaeis guineensis]
PAT1	P01_transcript_6277	--	--	Molecular Function: transcription factor activity, sequence-specific DNA binding (GO:0003700);; Cellular Component: nucleus (GO:0005634);; Biological Process: regulation of transcription, DNA-templated (GO:0006355);; Molecular Function: sequence-specific DNA binding (GO:0043565);;	--	--	--	--	GRAS domain family	Scarecrow-like protein 1 GN=SCL1 OS=Arabidopsis thaliana (Mouse-ear cress) PE=2 SV=1	S	Function unknown	PREDICTED: scarecrow-like protein 1 [Elaeis guineensis]
SCL1	P01_transcript_59316	--	--	--	--	--	[K]	Transcription	Associated with HOX;; Homeobox KN domain;; Homeobox domain	BEL1-like homeodomain protein 1 GN=F11F19.15 OS=Arabidopsis thaliana (Mouse-ear cress) PE=1 SV=1	K	Transcription	PREDICTED: BEL1-like homeodomain protein 1 [Phoenix dactylifera]
BLH1	P01_transcript_4043	--	--	--	--	--	[K]	Transcription	Associated with HOX;; Homeobox KN domain;; Homeobox domain	BEL1-like homeodomain protein 4 GN=F27L4.6 OS=Arabidopsis thaliana (Mouse-ear cress) PE=1 SV=2	K	Transcription	PREDICTED: BEL1-like homeodomain protein 4 isoform X1 [Phoenix dactylifera]
BLH4	P01_transcript_19544	--	--	Molecular Function: DNA binding (GO:0003677);; Molecular Function: transcription factor activity, sequence-specific DNA binding (GO:0003700);; Cellular Component: nucleus (GO:0005634);; Biological Process: regulation of transcription, DNA-templated (GO:0006355);;	K09338|3.46997e-48|pda:103722052|K09338 homeobox-leucine zipper protein | (RefSeq) homeobox-leucine zipper protein ATHB-12-like	--	[K]	Transcription	Homeobox domain;; Homeobox associated leucine zipper;; Homeobox KN domain	Homeobox-leucine zipper protein HOX6 GN=OJ1439_F07.36 OS=Oryza sativa subsp. japonica (Rice) PE=2 SV=1	K	Transcription	homeobox-leucine zipper protein HOX6-like [Asparagus officinalis]
HB7	P01_transcript_89882	--	--	Cellular Component: nucleus (GO:0005634);; Biological Process: regulation of transcription, DNA-templated (GO:0006355);; Molecular Function: lipid binding (GO:0008289);; Molecular Function: sequence-specific DNA binding (GO:0043565);;	K09338|0|jcu:105643041|K09338 homeobox-leucine zipper protein | (RefSeq) homeobox-leucine zipper protein ANTHOCYANINLESS 2	--	--	--	START domain;; Homeobox domain;; Homeobox KN domain	Homeobox-leucine zipper protein ANTHOCYANINLESS 2 GN=ANL2 OS=Arabidopsis thaliana (Mouse-ear cress) PE=2 SV=1	K	Transcription	homeobox-leucine zipper protein ANTHOCYANINLESS 2 [Jatropha curcas]
ANL2	P01_transcript_5509	--	--	Biological Process: biological regulation (GO:0065007);;	K12133|1.29679e-122|pda:103706413|K12133 MYB-related transcription factor LHY | (RefSeq) protein LHY-like	Circadian rhythm - plant (ko04712)	[O]	Posttranslational modification, protein turnover, chaperones	Myb-like DNA-binding domain	Protein CCA1 GN=CCA1 OS=Arabidopsis thaliana (Mouse-ear cress) PE=1 SV=1	K	Transcription	PREDICTED: protein LHY-like isoform X1 [Phoenix dactylifera]
CCA1	P01_transcript_22740	--	--	Molecular Function: transcription factor activity, sequence-specific DNA binding (GO:0003700);; Cellular Component: nucleus (GO:0005634);; Biological Process: regulation of transcription, DNA-templated (GO:0006355);; Molecular Function: sequence-specific DNA binding (GO:0043565);;	K09338|1.6636e-67|pda:103708469|K09338 homeobox-leucine zipper protein | (RefSeq) homeobox-leucine zipper protein HOX6-like	--	[K]	Transcription	Homeobox domain;; Homeobox associated leucine zipper;; Homeobox KN domain	Homeobox-leucine zipper protein HOX6 GN=OJ1439_F07.36 OS=Oryza sativa subsp. japonica (Rice) PE=2 SV=1	K	Transcription	PREDICTED: homeobox-leucine zipper protein HOX6-like [Phoenix dactylifera]
HB12	P01_transcript_60206	--	--	Molecular Function: DNA binding (GO:0003677);; Cellular Component: nucleus (GO:0005634);; Biological Process: regulation of transcription, DNA-templated (GO:0006355);;	--	--	[K]	Transcription	KNOX2 domain;; Homeobox KN domain;; ELK domain;; Homeobox domain	Homeobox protein knotted-1-like 13 OS=Oryza sativa subsp. japonica (Rice) PE=2 SV=2	K	Transcription	PREDICTED: homeobox protein knotted-1-like 4 isoform X2 [Populus euphratica]
KNAT3	P01_transcript_38565	--	--	Molecular Function: DNA binding (GO:0003677);;	K09422|4.68573e-43|mtr:MTR_0197s0010|K09422 myb proto-oncogene protein, plant | (RefSeq) myb transcription factor	--	[K]	Transcription	Myb-like DNA-binding domain;; Myb-like DNA-binding domain	Transcription factor MYB113 GN=MYB113 OS=Arabidopsis thaliana (Mouse-ear cress) PE=1 SV=1	K	Transcription	transcription factor R2R3-MYB [Lilium regale]
MYB113	P01_transcript_32495	--	--	Molecular Function: DNA binding (GO:0003677);;	K09422|1.51783e-64|obr:102700119|K09422 myb proto-oncogene protein, plant | (RefSeq) myb-related protein Zm1-like	--	[K]	Transcription	Myb-like DNA-binding domain;; Myb-like DNA-binding domain	Myb-related protein Zm1 OS=Zea mays (Maize) PE=2 SV=1	K	Transcription	PREDICTED: myb-related protein Zm1-like [Oryza brachyantha]
FIL	P01_transcript_19751	--	--	Biological Process: regulation of flower development (GO:0009909);; Biological Process: meristem structural organization (GO:0009933);; Biological Process: specification of floral organ identity (GO:0010093);; Biological Process: fruit development (GO:0010154);; Biological Process: abaxial cell fate specification (GO:0010158);; Biological Process: specification of animal organ position (GO:001015…	--	--	--	--	YABBY protein;; HMG-box domain	Protein YABBY 5 GN=OSJNBb0020O11.2,OsJ_014945 OS=Oryza sativa subsp. japonica (Rice) PE=2 SV=1	K	Transcription	PREDICTED: protein YABBY 4-like [Phoenix dactylifera]
MYB1	P01_transcript_61538	--	--	--	K09422|6.34972e-109|pda:103720469|K09422 myb proto-oncogene protein, plant | (RefSeq) myb-related protein Hv1-like	--	[K]	Transcription	Myb-like DNA-binding domain;; Myb-like DNA-binding domain	Myb-related protein Hv1 GN=MYB1 OS=Hordeum vulgare (Barley) PE=2 SV=1	K	Transcription	R2R3-MYB transcriptional factor [Lilium hybrid division I]
MYC2	P01_transcript_34551	--	--	--	K13422|0|egu:105053846|K13422 transcription factor MYC2 | (RefSeq) transcription factor MYC2-like	Plant hormone signal transduction (ko04075)	--	--	bHLH-MYC and R2R3-MYB transcription factors N-terminal;; Helix-loop-helix DNA-binding domain	Transcription factor MYC2 GN=At1g32640 OS=Arabidopsis thaliana (Mouse-ear cress) PE=1 SV=2	K	Transcription	transcription factor MYC2 [Lilium regale]
TIR1-like	P01_transcript_8900	--	--	Molecular Function: inositol hexakisphosphate binding (GO:0000822);; Biological Process: auxin-activated signaling pathway (GO:0009734);;	K14485|0|pda:103714767|K14485 transport inhibitor response 1 | (RefSeq) protein TRANSPORT INHIBITOR RESPONSE 1-like	Plant hormone signal transduction (ko04075)	[R]	General function prediction only	Leucine Rich repeats (2 copies);; Leucine Rich repeat	Protein TRANSPORT INHIBITOR RESPONSE 1 GN=T20O10.80 OS=Arabidopsis thaliana (Mouse-ear cress) PE=1 SV=2	S	Function unknown	PREDICTED: protein TRANSPORT INHIBITOR RESPONSE 1-like [Phoenix dactylifera]
MBD11-like	P01_transcript_8997	--	--	Molecular Function: DNA binding (GO:0003677);; Cellular Component: nucleus (GO:0005634);;	--	--	--	--	Methyl-CpG binding domain	Methyl-CpG-binding domain-containing protein 10 GN=MBD10 OS=Arabidopsis thaliana (Mouse-ear cress) PE=1 SV=1	S	Function unknown	PREDICTED: methyl-CpG-binding domain-containing protein 11-like [Nelumbo nucifera]
EIR1	P01_transcript_7766	--	--	Biological Process: auxin-activated signaling pathway (GO:0009734);; Cellular Component: integral component of membrane (GO:0016021);; Biological Process: transmembrane transport (GO:0055085);;	K13947|0|egu:105045467|K13947 auxin efflux carrier family | (RefSeq) probable auxin efflux carrier component 1b	--	--	--	Membrane transport protein	Probable auxin efflux carrier component 1c GN=P0479H10.14 OS=Oryza sativa subsp. japonica (Rice) PE=2 SV=1	S	Function unknown	PREDICTED: probable auxin efflux carrier component 1b [Elaeis guineensis]
CBP2	P01_transcript_21337	[J]	Translation, ribosomal structure and biogenesis	Molecular Function: nucleotide binding (GO:0000166);; Molecular Function: RNA cap binding (GO:0000339);; Cellular Component: nuclear cap binding complex (GO:0005846);; Biological Process: mRNA cis splicing, via spliceosome (GO:0045292);;	K12883|1.12535e-96|egu:105032224|K12883 nuclear cap-binding protein subunit 2 | (RefSeq) nuclear cap-binding protein subunit 2	RNA transport (ko03013);mRNA surveillance pathway (ko03015);Spliceosome (ko03040)	[A]	RNA processing and modification	RNA recognition motif. (a.k.a. RRM, RBD, or RNP domain)	Nuclear cap-binding protein subunit 2 GN=CBP20 OS=Arabidopsis thaliana (Mouse-ear cress) PE=1 SV=1	A	RNA processing and modification	nuclear cap-binding protein subunit 2 [Asparagus officinalis]
ERL1	P01_transcript_952	[K]	Transcription	Biological Process: regulation of cell growth (GO:0001558);; Biological Process: vasculature development (GO:0001944);; Molecular Function: protein serine/threonine kinase activity (GO:0004674);; Molecular Function: ATP binding (GO:0005524);; Cellular Component: mitochondrion (GO:0005739);; Biological Process: protein phosphorylation (GO:0006468);; Biological Process: plant-type cell wall organiz…	K20718|0|mus:103990855|K20718 LRR receptor-like serine/threonine-protein kinase ERECTA [EC:2.7.11.1] | (RefSeq) LRR receptor-like serine/threonine-protein kinase ERECTA isoform X4	--	--	--	Protein kinase domain;; Protein tyrosine kinase;; Leucine rich repeat;; Leucine Rich repeats (2 copies);; Leucine rich repeat N-terminal domain;; Leucine Rich repeat	LRR receptor-like serine/threonine-protein kinase ERECTA {ECO:0000303|PubMed:8624444} (Precursor) OS=Arabidopsis thaliana (Mouse-ear cress) PE=1 SV=1	S	Function unknown	PREDICTED: LRR receptor-like serine/threonine-protein kinase ERECTA isoform X4 [Musa acuminata subsp. malaccensis]
SAP5	P01_transcript_63789	--	--	Molecular Function: binding (GO:0005488);;	--	--	[R]	General function prediction only	AN1-like Zinc finger;; A20-like zinc finger	Zinc finger A20 and AN1 domain-containing stress-associated protein 11 OS=Oryza sativa subsp. japonica (Rice) PE=2 SV=1	S	Function unknown	zinc finger protein [Macleaya cordata]
ATP5F1B	P01_transcript_83369	[C]	Energy production and conversion	Cellular Component: mitochondrial proton-transporting ATP synthase complex, catalytic core F(1) (GO:0000275);; Molecular Function: ATP binding (GO:0005524);; Biological Process: ATP synthesis coupled proton transport (GO:0015986);; Biological Process: ATP hydrolysis coupled proton transport (GO:0015991);; Molecular Function: proton-transporting ATP synthase activity, rotational mechanism (GO:0046…	K02133|0|mus:103979935|K02133 F-type H+-transporting ATPase subunit beta [EC:3.6.3.14] | (RefSeq) ATP synthase subunit beta, mitochondrial-like	Oxidative phosphorylation (ko00190)	[C]	Energy production and conversion	ATP synthase alpha/beta family, nucleotide-binding domain;; ATP synthase alpha/beta family, beta-barrel domain;; ATP synthase F1 beta subunit	ATP synthase subunit beta, mitochondrial (Precursor) GN=ATPB OS=Nicotiana plumbaginifolia (Leadwort-leaved tobacco) PE=1 SV=1	C	Energy production and conversion	PREDICTED: ATP synthase subunit beta, mitochondrial-like [Musa acuminata subsp. malaccensis]
ERECTA	P01_transcript_1482	[K]	Transcription	Biological Process: regulation of cell growth (GO:0001558);; Biological Process: vasculature development (GO:0001944);; Molecular Function: protein serine/threonine kinase activity (GO:0004674);; Molecular Function: ATP binding (GO:0005524);; Cellular Component: mitochondrion (GO:0005739);; Biological Process: protein phosphorylation (GO:0006468);; Biological Process: plant-type cell wall organiz…	K20718|0|egu:105041842|K20718 LRR receptor-like serine/threonine-protein kinase ERECTA [EC:2.7.11.1] | (RefSeq) LRR receptor-like serine/threonine-protein kinase ERECTA	--	--	--	Protein kinase domain;; Leucine rich repeat;; Protein tyrosine kinase;; Leucine Rich repeats (2 copies);; Leucine Rich repeat;; Leucine Rich Repeat;; Leucine rich repeat N-terminal domain	LRR receptor-like serine/threonine-protein kinase ERECTA {ECO:0000303|PubMed:8624444} (Precursor) OS=Arabidopsis thaliana (Mouse-ear cress) PE=1 SV=1	S	Function unknown	PREDICTED: LRR receptor-like serine/threonine-protein kinase ERECTA isoform X2 [Phoenix dactylifera]
MSI1	P01_transcript_13197	[R]	General function prediction only	Cellular Component: nucleus (GO:0005634);;	K10752|0|sly:543534|K10752 histone-binding protein RBBP4 | (RefSeq) MSI1, LeMSI1; WD-40 repeat protein	--	[B]	Chromatin structure and dynamics	Histone-binding protein RBBP4 or subunit C of CAF1 complex;; WD domain, G-beta repeat;; Anaphase-promoting complex subunit 4 WD40 domain;; Eukaryotic translation initiation factor eIF2A	WD-40 repeat-containing protein MSI1 GN=MSI1 OS=Solanum lycopersicum (Tomato) PE=2 SV=1	S	Function unknown	PREDICTED: WD-40 repeat-containing protein MSI1 [Capsicum annuum]
WRKY11	P01_transcript_80734	--	--	Molecular Function: DNA binding (GO:0003677);;	--	--	--	--	WRKY DNA -binding domain;; Plant zinc cluster domain	Probable WRKY transcription factor 11 GN=WRKY11 OS=Arabidopsis thaliana (Mouse-ear cress) PE=2 SV=2	K	Transcription	PREDICTED: WRKY transcription factor WRKY51 [Elaeis guineensis]
DREB	P01_transcript_15254	--	--	--	K09286|1.01433e-48|egu:105056862|K09286 EREBP-like factor | (RefSeq) ethylene-responsive transcription factor RAP2-13	--	--	--	AP2 domain	Ethylene-responsive transcription factor RAP2-13 GN=F16L1.8 OS=Arabidopsis thaliana (Mouse-ear cress) PE=1 SV=1	K	Transcription	PREDICTED: LOW QUALITY PROTEIN: ethylene-responsive transcription factor RAP2-13 [Elaeis guineensis]
MPK3	P01_transcript_54236	[J]	Translation, ribosomal structure and biogenesis	Biological Process: MAPK cascade (GO:0000165);; Molecular Function: MAP kinase activity (GO:0004707);; Molecular Function: ATP binding (GO:0005524);; Cellular Component: intracellular (GO:0005622);; Biological Process: defense response (GO:0006952);;	K14512|0|egu:105040625|K14512 mitogen-activated protein kinase 6 [EC:2.7.11.24] | (RefSeq) mitogen-activated protein kinase 1	Plant hormone signal transduction (ko04075)	[T]	Signal transduction mechanisms	Protein kinase domain;; Protein tyrosine kinase	Mitogen-activated protein kinase 1 GN=OSJNBa0085L11.14 OS=Oryza sativa subsp. japonica (Rice) PE=1 SV=1	T	Signal transduction mechanisms	PREDICTED: mitogen-activated protein kinase 1 [Elaeis guineensis]
NAC17 (ANAC098/CUC2)	P01_transcript_85396	--	--	Biological Process: transcription, DNA-templated (GO:0006351);;	--	--	--	--	No apical meristem (NAM) protein	Protein CUP-SHAPED COTYLEDON 2 GN=K19P17.12 OS=Arabidopsis thaliana (Mouse-ear cress) PE=1 SV=1	S	Function unknown	PREDICTED: protein CUP-SHAPED COTYLEDON 2 [Elaeis guineensis]
DYL1	P01_transcript_26117	--	--	--	--	--	--	--	Dormancy/auxin associated protein	Auxin-repressed 12.5 kDa protein OS=Fragaria ananassa (Strawberry) PE=2 SV=1	S	Function unknown	PREDICTED: dormancy-associated protein 1 [Musa acuminata subsp. malaccensis]
KRR1	P01_transcript_14899	[J]	Translation, ribosomal structure and biogenesis	Biological Process: maturation of SSU-rRNA from tricistronic rRNA transcript (SSU-rRNA, 5.8S rRNA, LSU-rRNA) (GO:0000462);; Molecular Function: RNA binding (GO:0003723);; Cellular Component: nucleolus (GO:0005730);; Cellular Component: small-subunit processome (GO:0032040);;	K06961|0|pda:103721552|K06961 ribosomal RNA assembly protein | (RefSeq) KRR1 small subunit processome component	--	[JD]	--	--	--	S	Function unknown	PREDICTED: KRR1 small subunit processome component [Phoenix dactylifera]
HB22	P01_transcript_16115	--	--	--	--	--	--	--	ZF-HD protein dimerisation region	Zinc-finger homeodomain protein 2 GN=F22K18.140 OS=Arabidopsis thaliana (Mouse-ear cress) PE=1 SV=1	S	Function unknown	PREDICTED: zinc-finger homeodomain protein 6-like [Musa acuminata subsp. malaccensis]
PRMT5	P01_transcript_5655	[R]	General function prediction only	Cellular Component: nucleus (GO:0005634);; Cellular Component: cytosol (GO:0005829);; Biological Process: regulation of transcription, DNA-templated (GO:0006355);; Molecular Function: histone-arginine N-methyltransferase activity (GO:0008469);; Biological Process: regulation of flower development (GO:0009909);; Biological Process: positive regulation of vernalization response (GO:0010220);; Biolo…	K02516|0|pda:103712231|K02516 type II protein arginine methyltransferase [EC:2.1.1.320] | (RefSeq) protein arginine N-methyltransferase 5	RNA transport (ko03013)	[D]	Cell cycle control, cell division, chromosome partitioning	PRMT5 TIM barrel domain;; PRMT5 arginine-N-methyltransferase;; PRMT5 oligomerisation domain;; Met-10+ like-protein	Protein arginine N-methyltransferase 5 OS=Oryza sativa subsp. japonica (Rice) PE=2 SV=1	S	Function unknown	PREDICTED: protein arginine N-methyltransferase 5 [Phoenix dactylifera]
RAD23C	P01_transcript_16183	[O]	Posttranslational modification, protein turnover, chaperones	Biological Process: primary metabolic process (GO:0044238);; Biological Process: cellular macromolecule metabolic process (GO:0044260);;	K10839|2.39039e-150|pmum:103329678|K10839 UV excision repair protein RAD23 | (RefSeq) ubiquitin receptor RAD23d	Nucleotide excision repair (ko03420);Protein processing in endoplasmic reticulum (ko04141)	[L]	Replication, recombination and repair	UBA/TS-N domain;; XPC-binding domain;; Ubiquitin family;; Ubiquitin-2 like Rad60 SUMO-like	Ubiquitin receptor RAD23d GN=MXI10.20 OS=Arabidopsis thaliana (Mouse-ear cress) PE=1 SV=2	O	Posttranslational modification, protein turnover, chaperones	Nucleotide excision repair factor NEF2, RAD23 component [Handroanthus impetiginosus]
AIL7-1	P01_transcript_69314	--	--	--	K09285|1.06685e-105|egu:105056440|K09285 AP2-like factor, ANT lineage | (RefSeq) AP2-like ethylene-responsive transcription factor AIL7	--	--	--	AP2 domain	AP2-like ethylene-responsive transcription factor AIL1 GN=AIL1 OS=Arabidopsis thaliana (Mouse-ear cress) PE=2 SV=1	K	Transcription	hypothetical protein LR48_Vigan192s000500 [Vigna angularis]
HDA1	P01_transcript_11457	[BQ]	Chromatin structure and dynamics;; Secondary metabolites biosynthesis, transport and catabolism	Cellular Component: nucleus (GO:0005634);; Biological Process: regulation of transcription, DNA-templated (GO:0006355);; Biological Process: response to salt stress (GO:0009651);; Biological Process: response to abscisic acid (GO:0009737);; Biological Process: embryo development ending in seed dormancy (GO:0009793);; Cellular Component: chloroplast envelope (GO:0009941);; Biological Process: vege…	K06067|0|gra:105788559|K06067 histone deacetylase 1/2 [EC:3.5.1.98] | (RefSeq) histone deacetylase 6	--	[B]	Chromatin structure and dynamics	Histone deacetylase domain	Histone deacetylase 6 GN=MDC12.7 OS=Arabidopsis thaliana (Mouse-ear cress) PE=1 SV=1	BQ	Chromatin structure and dynamics;; Secondary metabolites biosynthesis, transport and catabolism	unnamed protein product [Coffea canephora]
FY	P01_transcript_11460	[R]	General function prediction only	Biological Process: mRNA splicing, via spliceosome (GO:0000398);; Cellular Component: Prp19 complex (GO:0000974);; Cellular Component: DNA replication factor A complex (GO:0005662);; Cellular Component: precatalytic spliceosome (GO:0071011);; Cellular Component: catalytic step 2 spliceosome (GO:0071013);; Cellular Component: Cul4-RING E3 ubiquitin ligase complex (GO:0080008);;	K12862|0|pda:103698165|K12862 pleiotropic regulator 1 | (RefSeq) protein pleiotropic regulatory locus 1-like	Spliceosome (ko03040)	[A]	RNA processing and modification	WD domain, G-beta repeat;; Anaphase-promoting complex subunit 4 WD40 domain	Protein pleiotropic regulatory locus 1 OS=Arabidopsis thaliana (Mouse-ear cress) PE=1 SV=1	A	RNA processing and modification	PREDICTED: protein pleiotropic regulatory locus 1-like [Phoenix dactylifera]
AP2C1	P01_transcript_16772	[T]	Signal transduction mechanisms	Molecular Function: protein serine/threonine phosphatase activity (GO:0004722);; Biological Process: protein dephosphorylation (GO:0006470);; Molecular Function: metal ion binding (GO:0046872);;	K17506|0|cit:102611102|K17506 protein phosphatase 1L [EC:3.1.3.16] | (RefSeq) probable protein phosphatase 2C 59	--	[T]	Signal transduction mechanisms	Protein phosphatase 2C	Probable protein phosphatase 2C 59 GN=WIN2 OS=Arabidopsis thaliana (Mouse-ear cress) PE=1 SV=1	T	Signal transduction mechanisms	Protein phosphatase 2C (PP2C)-like domain [Macleaya cordata]
SMC3	P01_transcript_439	[D]	Cell cycle control, cell division, chromosome partitioning	Molecular Function: ATP binding (GO:0005524);; Cellular Component: nucleus (GO:0005634);; Cellular Component: chromosome (GO:0005694);; Biological Process: chromosome organization (GO:0051276);;	K06636|0|egu:105055686|K06636 structural maintenance of chromosome 1 | (RefSeq) structural maintenance of chromosomes protein 1	--	[D]	Cell cycle control, cell division, chromosome partitioning	RecF/RecN/SMC N terminal domain;; SMC proteins Flexible Hinge Domain;; AAA domain, putative AbiEii toxin, Type IV TA system;; P-loop containing region of AAA domain	Structural maintenance of chromosomes protein 1 GN=T5N23.30 OS=Arabidopsis thaliana (Mouse-ear cress) PE=2 SV=2	D	Cell cycle control, cell division, chromosome partitioning	PREDICTED: structural maintenance of chromosomes protein 1 [Elaeis guineensis]
HKR1	P01_transcript_32609	--	--	--	--	--	--	--	Protein of unknown function (DUF1296)	--	S	Function unknown	PREDICTED: uncharacterized protein LOC105048593 [Elaeis guineensis]
YABBY5 (YABBY2)	P01_transcript_52719	--	--	Cellular Component: nucleus (GO:0005634);; Biological Process: multicellular organism development (GO:0007275);; Molecular Function: metal ion binding (GO:0046872);;	--	--	--	--	YABBY protein;; HMG-box domain	Protein YABBY 2 OS=Oryza sativa subsp. japonica (Rice) PE=2 SV=1	K	Transcription	axial regulator YABBY 5-like isoform X1 [Asparagus officinalis]
SCL27	P01_transcript_5386	--	--	--	--	--	--	--	GRAS domain family	Scarecrow-like protein 6 GN=SCL6 OS=Arabidopsis thaliana (Mouse-ear cress) PE=1 SV=1	S	Function unknown	PREDICTED: scarecrow-like protein 27 [Phoenix dactylifera]
FRI-like 3	P01_transcript_5923	--	--	--	--	--	--	--	Frigida-like protein	FRIGIDA-like protein 3 GN=FRL3 OS=Arabidopsis thaliana (Mouse-ear cress) PE=1 SV=1	S	Function unknown	PREDICTED: FRIGIDA-like protein 3 isoform X1 [Musa acuminata subsp. malaccensis]
FRI-like 1	P01_transcript_12507	--	--	--	--	--	--	--	Frigida-like protein	FRIGIDA-like protein 3 GN=FRL3 OS=Arabidopsis thaliana (Mouse-ear cress) PE=1 SV=1	S	Function unknown	PREDICTED: truncated FRIGIDA-like protein 1 [Phoenix dactylifera]
PYL8-like	P01_transcript_21678	[C]	Energy production and conversion	Molecular Function: protein phosphatase inhibitor activity (GO:0004864);; Molecular Function: receptor activity (GO:0004872);; Cellular Component: nucleus (GO:0005634);; Cellular Component: cytoplasm (GO:0005737);; Biological Process: abscisic acid-activated signaling pathway (GO:0009738);; Molecular Function: abscisic acid binding (GO:0010427);; Biological Process: negative regulation of catalyt…	K14496|1.52863e-110|egu:105039360|K14496 abscisic acid receptor PYR/PYL family | (RefSeq) abscisic acid receptor PYL8-like	Plant hormone signal transduction (ko04075)	--	--	Polyketide cyclase / dehydrase and lipid transport	Abscisic acid receptor PYL8 GN=MFH8.10 OS=Arabidopsis thaliana (Mouse-ear cress) PE=1 SV=1	S	Function unknown	abscisic acid receptor PYL8-like [Phalaenopsis equestris]
CLF	P01_transcript_79944	[R]	General function prediction only	Cellular Component: PcG protein complex (GO:0031519);;	K11430|0|pda:103713764|K11430 histone-lysine N-methyltransferase EZH2 [EC:2.1.1.43] | (RefSeq) histone-lysine N-methyltransferase EZ1-like	--	[K]	Transcription	SET domain	Histone-lysine N-methyltransferase EZ1 GN=EZ1 OS=Zea mays (Maize) PE=2 SV=1	S	Function unknown	PREDICTED: histone-lysine N-methyltransferase EZ1-like isoform X3 [Phoenix dactylifera]
ABI5	P01_transcript_16852	--	--	--	K14432|6.14208e-121|pda:103709063|K14432 ABA responsive element binding factor | (RefSeq) ABSCISIC ACID-INSENSITIVE 5-like protein 2	Plant hormone signal transduction (ko04075)	--	--	bZIP transcription factor;; Basic region leucine zipper	ABSCISIC ACID-INSENSITIVE 5-like protein 2 GN=T8M16_180 OS=Arabidopsis thaliana (Mouse-ear cress) PE=1 SV=1	K	Transcription	PREDICTED: ABSCISIC ACID-INSENSITIVE 5-like protein 2 [Phoenix dactylifera]
NFL	P01_transcript_84325	--	--	--	--	--	--	--	Helix-loop-helix DNA-binding domain	Transcription factor bHLH93 GN=K21L13.16 OS=Arabidopsis thaliana (Mouse-ear cress) PE=1 SV=1	K	Transcription	PREDICTED: transcription factor bHLH93-like [Musa acuminata subsp. malaccensis]
FATB	P01_transcript_12004	[I]	Lipid transport and metabolism	Biological Process: fatty acid biosynthetic process (GO:0006633);; Molecular Function: palmitoyl-(protein) hydrolase activity (GO:0008474);; Biological Process: macromolecule depalmitoylation (GO:0098734);;	K10781|0|egu:105047881|K10781 fatty acyl-ACP thioesterase B [EC:3.1.2.14 3.1.2.21] | (RefSeq) PTE, FATB1; palmitoyl-acyl carrier protein thioesterase, chloroplastic	Fatty acid biosynthesis (ko00061);Fatty acid metabolism (ko01212)	--	--	Acyl-ACP thioesterase;; Acyl-ATP thioesterase	Palmitoyl-acyl carrier protein thioesterase, chloroplastic (Precursor) GN=FATB1 OS=Gossypium hirsutum (Upland cotton) PE=1 SV=1	I	Lipid transport and metabolism	acyl-ACP thioesterase FatB1 [Cocos nucifera]
AGP1	P01_transcript_89153	[G]	Carbohydrate transport and metabolism	Molecular Function: ATP binding (GO:0005524);; Biological Process: glycogen biosynthetic process (GO:0005978);; Molecular Function: glucose-1-phosphate adenylyltransferase activity (GO:0008878);; Cellular Component: chloroplast (GO:0009507);; Biological Process: starch biosynthetic process (GO:0019252);;	K00975|0|atr:18422521|K00975 glucose-1-phosphate adenylyltransferase [EC:2.7.7.27] | (RefSeq) glucose-1-phosphate adenylyltransferase large subunit 1	Starch and sucrose metabolism (ko00500);Amino sugar and nucleotide sugar metabolism (ko00520)	[M]	Cell wall/membrane/envelope biogenesis	Nucleotidyl transferase	Glucose-1-phosphate adenylyltransferase large subunit, chloroplastic/amyloplastic (Precursor) GN=AGPS1 OS=Beta vulgaris (Sugar beet) PE=2 SV=1	G	Carbohydrate transport and metabolism	ADP-glucose pyrophosphorylase large subunit [Lilium davidii var. unicolor]
AFP2	P01_transcript_16900	--	--	Biological Process: signal transduction (GO:0007165);;	--	--	--	--	Ethylene-responsive binding factor-associated repression;; TPL-binding domain in jasmonate signalling;; Putative nuclear localisation signal	Ninja-family protein AFP3 GN=AFP3 OS=Arabidopsis thaliana (Mouse-ear cress) PE=1 SV=1	S	Function unknown	PREDICTED: ninja-family protein AFP3 [Elaeis guineensis]
RAP2.4	P01_transcript_15189	--	--	Molecular Function: DNA binding (GO:0003677);; Molecular Function: transcription factor activity, sequence-specific DNA binding (GO:0003700);; Cellular Component: nucleus (GO:0005634);; Biological Process: regulation of transcription, DNA-templated (GO:0006355);;	K09286|1.43973e-37|mus:103997769|K09286 EREBP-like factor | (RefSeq) ethylene-responsive transcription factor RAP2-13-like	--	--	--	AP2 domain	Ethylene-responsive transcription factor ERF060 GN=ERF060 OS=Arabidopsis thaliana (Mouse-ear cress) PE=2 SV=1	K	Transcription	dehydration-responsive element binding protein [Lilium davidii var. unicolor]
CO-like 14	P01_transcript_52184	--	--	--	--	--	--	--	CCT motif;; B-box zinc finger	Zinc finger protein CONSTANS-LIKE 14 GN=COL14 OS=Arabidopsis thaliana (Mouse-ear cress) PE=2 SV=2	S	Function unknown	PREDICTED: zinc finger protein CONSTANS-LIKE 13-like [Phoenix dactylifera]
GATA21	P01_transcript_93216	--	--	Molecular Function: RNA polymerase II regulatory region sequence-specific DNA binding (GO:0000977);; Molecular Function: RNA polymerase II transcription factor binding (GO:0001085);; Molecular Function: transcriptional activator activity, RNA polymerase II transcription regulatory region sequence-specific binding (GO:0001228);; Molecular Function: chromatin binding (GO:0003682);; Cellular Compone…	--	--	[K]	Transcription	GATA zinc finger	GATA transcription factor 23 GN=GATA23 OS=Arabidopsis thaliana (Mouse-ear cress) PE=2 SV=2	K	Transcription	GATA transcription factor 15-like [Dendrobium catenatum]
ERS1	P01_transcript_6741	[T]	Signal transduction mechanisms	Molecular Function: phosphorelay sensor kinase activity (GO:0000155);; Biological Process: phosphorelay signal transduction system (GO:0000160);; Cellular Component: intracellular (GO:0005622);; Cellular Component: integral component of membrane (GO:0016021);; Biological Process: signal transduction by protein phosphorylation (GO:0023014);;	K14509|0|egu:105039888|K14509 ethylene receptor [EC:2.7.13.-] | (RefSeq) probable ethylene response sensor 1	Plant hormone signal transduction (ko04075)	[T]	Signal transduction mechanisms	Histidine kinase-, DNA gyrase B-, and HSP90-like ATPase;; GAF domain;; His Kinase A (phospho-acceptor) domain	Ethylene receptor GN=ETR1 OS=Prunus persica (Peach) PE=2 SV=1	T	Signal transduction mechanisms	ethylene receptor [Lilium formosanum x Lilium longiflorum]
SAM-2	P01_transcript_64749	[H]	Coenzyme transport and metabolism	Molecular Function: methionine adenosyltransferase activity (GO:0004478);; Molecular Function: ATP binding (GO:0005524);; Biological Process: S-adenosylmethionine biosynthetic process (GO:0006556);; Biological Process: one-carbon metabolic process (GO:0006730);; Molecular Function: metal ion binding (GO:0046872);;	K00789|0|gra:105791487|K00789 S-adenosylmethionine synthetase [EC:2.5.1.6] | (RefSeq) S-adenosylmethionine synthase 2	Cysteine and methionine metabolism (ko00270);Biosynthesis of amino acids (ko01230)	[H]	Coenzyme transport and metabolism	S-adenosylmethionine synthetase, C-terminal domain;; S-adenosylmethionine synthetase, central domain;; S-adenosylmethionine synthetase, N-terminal domain	S-adenosylmethionine synthase GN=SAMS OS=Dendrobium crumenatum (Tropical pigeon orchid) PE=2 SV=1	H	Coenzyme transport and metabolism	S-adenosylmethionine synthase 5 [Olea europaea var. sylvestris]
HB-7	P01_transcript_22336	--	--	Molecular Function: DNA binding (GO:0003677);; Molecular Function: transcription factor activity, sequence-specific DNA binding (GO:0003700);; Cellular Component: nucleus (GO:0005634);; Biological Process: regulation of transcription, DNA-templated (GO:0006355);;	K09338|6.42298e-49|pda:103722052|K09338 homeobox-leucine zipper protein | (RefSeq) homeobox-leucine zipper protein ATHB-12-like	--	[K]	Transcription	Homeobox domain;; Homeobox associated leucine zipper;; Homeobox KN domain	Homeobox-leucine zipper protein HOX6 GN=OJ1439_F07.36 OS=Oryza sativa subsp. japonica (Rice) PE=2 SV=1	K	Transcription	homeobox-leucine zipper protein HOX6-like [Asparagus officinalis]
Aldose 1-epimerase	P01_transcript_16947	[G]	Carbohydrate transport and metabolism	Molecular Function: aldose 1-epimerase activity (GO:0004034);; Biological Process: hexose metabolic process (GO:0019318);; Molecular Function: carbohydrate binding (GO:0030246);;	K01785|0|nnu:104603444|K01785 aldose 1-epimerase [EC:5.1.3.3] | (RefSeq) aldose 1-epimerase-like	Glycolysis / Gluconeogenesis (ko00010);Galactose metabolism (ko00052)	[G]	Carbohydrate transport and metabolism	Aldose 1-epimerase	--	G	Carbohydrate transport and metabolism	aldose 1-epimerase [Asparagus officinalis]
SOG1	P01_transcript_13086	--	--	Biological Process: transcription, DNA-templated (GO:0006351);;	--	--	--	--	No apical meristem (NAM) protein	NAC domain-containing protein 8 GN=NAC008 OS=Arabidopsis thaliana (Mouse-ear cress) PE=2 SV=1	S	Function unknown	PREDICTED: NAC domain-containing protein 8 isoform X2 [Phoenix dactylifera]
ERF3	P01_transcript_36939	--	--	--	K09286|1.03097e-17|zma:100283213|K09286 EREBP-like factor | (RefSeq) GRMZM2G079653; ethylene-responsive transcription factor 3	--	--	--	AP2 domain	Ethylene-responsive transcription factor 4 GN=At3g15210 OS=Arabidopsis thaliana (Mouse-ear cress) PE=1 SV=1	K	Transcription	ethylene response factor 3 [Lilium regale]
NF-YB3	P01_transcript_32981	--	--	Cellular Component: nucleus (GO:0005634);; Biological Process: regulation of transcription, DNA-templated (GO:0006355);; Molecular Function: sequence-specific DNA binding (GO:0043565);; Molecular Function: protein heterodimerization activity (GO:0046982);;	K08065|6.56407e-76|egu:105056056|K08065 nuclear transcription Y subunit beta | (RefSeq) nuclear transcription factor Y subunit B-3-like	--	[K]	Transcription	Histone-like transcription factor (CBF/NF-Y) and archaeal histone	Nuclear transcription factor Y subunit B-3 OS=Arabidopsis thaliana (Mouse-ear cress) PE=2 SV=1	B	Chromatin structure and dynamics	PREDICTED: nuclear transcription factor Y subunit B-3-like [Elaeis guineensis]
CDF3	P01_transcript_9543	--	--	--	--	--	--	--	Dof domain, zinc finger	Cyclic dof factor 2 GN=MIJ24.16 OS=Arabidopsis thaliana (Mouse-ear cress) PE=1 SV=2	S	Function unknown	protein cyclic DOF factor 3, partial [Lilium formosanum x Lilium longiflorum]
SKP2A	P01_transcript_31666	[K]	Transcription	--	K03875|0|egu:105045214|K03875 F-box and leucine-rich repeat protein 1 (S-phase kinase-associated protein 2) | (RefSeq) F-box protein SKP2A-like	Ubiquitin mediated proteolysis (ko04120)	[R]	General function prediction only	Leucine Rich repeat;; Leucine Rich repeats (2 copies);; Leucine Rich Repeat	F-box protein SKP2A GN=SKP2A OS=Arabidopsis thaliana (Mouse-ear cress) PE=1 SV=1	O	Posttranslational modification, protein turnover, chaperones	PREDICTED: F-box protein SKP2A-like isoform X1 [Elaeis guineensis]
CYCD2;1	P01_transcript_83683	--	--	--	K18810|8.10006e-127|egu:105058485|K18810 cyclin D1/2/4, plant | (RefSeq) cyclin-D3-1	--	[D]	Cell cycle control, cell division, chromosome partitioning	Cyclin, N-terminal domain;; Cyclin, C-terminal domain	Cyclin-D3-1 GN=P0644A02.8 OS=Oryza sativa subsp. japonica (Rice) PE=2 SV=2	D	Cell cycle control, cell division, chromosome partitioning	PREDICTED: cyclin-D3-1 [Elaeis guineensis]
IMK2	P01_transcript_36440	[K]	Transcription	Cellular Component: cell wall (GO:0005618);; Cellular Component: membrane (GO:0016020);; Molecular Function: kinase activity (GO:0016301);; Biological Process: phosphorylation (GO:0016310);;	--	--	--	--	Protein tyrosine kinase;; Protein kinase domain;; Leucine rich repeat;; Leucine Rich repeats (2 copies);; Leucine rich repeat N-terminal domain;; Leucine Rich Repeat	Probable leucine-rich repeat receptor-like protein kinase IMK3 (Precursor) GN=F18O21.60 OS=Arabidopsis thaliana (Mouse-ear cress) PE=1 SV=1	S	Function unknown	PREDICTED: probably inactive leucine-rich repeat receptor-like protein kinase IMK2 [Elaeis guineensis]
GATA4-like	P01_transcript_68206	--	--	Molecular Function: DNA binding (GO:0003677);; Biological Process: transcription, DNA-templated (GO:0006351);;	--	--	[K]	Transcription	GATA zinc finger	GATA transcription factor 4 GN=GATA4 OS=Arabidopsis thaliana (Mouse-ear cress) PE=2 SV=1	K	Transcription	GATA transcription factor 4-like [Dendrobium catenatum]
MRF1	P01_transcript_3993	--	--	--	--	--	[T]	Signal transduction mechanisms	MA3 domain;; MA3 domain	Eukaryotic translation initiation factor isoform 4G-1 GN=EIF(ISO)4G1 OS=Arabidopsis thaliana (Mouse-ear cress) PE=1 SV=1	S	Function unknown	PREDICTED: uncharacterized protein LOC105052991 [Elaeis guineensis]
HSL3	P01_transcript_1390	[K]	Transcription	Molecular Function: protein serine/threonine kinase activity (GO:0004674);; Molecular Function: protein tyrosine kinase activity (GO:0004713);; Molecular Function: ATP binding (GO:0005524);; Biological Process: protein phosphorylation (GO:0006468);; Cellular Component: membrane (GO:0016020);;	--	--	--	--	Protein kinase domain;; Protein tyrosine kinase;; Leucine rich repeat;; Leucine Rich repeats (2 copies);; Leucine rich repeat N-terminal domain;; Leucine Rich Repeat;; Leucine Rich repeat	Receptor-like protein kinase HSL1 (Precursor) GN=HSL1 OS=Arabidopsis thaliana (Mouse-ear cress) PE=2 SV=1	S	Function unknown	PREDICTED: LOW QUALITY PROTEIN: receptor-like protein kinase HSL1, partial [Elaeis guineensis]
BETA	P01_transcript_7533	--	--	--	K04354|0|egu:105042793|K04354 serine/threonine-protein phosphatase 2A regulatory subunit B | (RefSeq) serine/threonine protein phosphatase 2A 55 kDa regulatory subunit B beta isoform	mRNA surveillance pathway (ko03015)	[T]	Signal transduction mechanisms	WD domain, G-beta repeat	Serine/threonine protein phosphatase 2A 55 kDa regulatory subunit B beta isoform OS=Oryza sativa subsp. japonica (Rice) PE=2 SV=1	T	Signal transduction mechanisms	PREDICTED: serine/threonine protein phosphatase 2A 55 kDa regulatory subunit B beta isoform isoform X3 [Elaeis guineensis]
NAC20	P01_transcript_82684	--	--	--	--	--	--	--	No apical meristem (NAM) protein	NAC domain-containing protein 78 GN=T32M21.10 OS=Arabidopsis thaliana (Mouse-ear cress) PE=2 SV=2	S	Function unknown	PREDICTED: NAC domain-containing protein 78 isoform X1 [Elaeis guineensis]
ATH1	P01_transcript_83699	--	--	--	--	--	[K]	Transcription	Associated with HOX;; Homeobox KN domain;; Homeobox domain	Homeobox protein ATH1 GN=ATH1 OS=Arabidopsis thaliana (Mouse-ear cress) PE=1 SV=1	K	Transcription	PREDICTED: BEL1-like homeodomain protein 3 isoform X1 [Elaeis guineensis]
HXK1	P01_transcript_9292	[G]	Carbohydrate transport and metabolism	Biological Process: cellular glucose homeostasis (GO:0001678);; Molecular Function: glucokinase activity (GO:0004340);; Molecular Function: ATP binding (GO:0005524);; Molecular Function: glucose binding (GO:0005536);; Cellular Component: cytosol (GO:0005829);; Biological Process: glycolytic process (GO:0006096);; Molecular Function: fructokinase activity (GO:0008865);; Molecular Function: mannoki…	K00844|0|cit:102577960|K00844 hexokinase [EC:2.7.1.1] | (RefSeq) hexokinase	Glycolysis / Gluconeogenesis (ko00010);Fructose and mannose metabolism (ko00051);Galactose metabolism (ko00052);Starch and sucrose metabolism (ko00500);Amino sugar and nucleotide sugar metabolism (ko00520);Carbon metabolism (ko01200)	[G]	Carbohydrate transport and metabolism	Hexokinase;; Hexokinase	Hexokinase-1 GN=HXK1 OS=Spinacia oleracea (Spinach) PE=2 SV=1	G	Carbohydrate transport and metabolism	hexokinase [Citrus sinensis]
FAD synthase	P01_transcript_8770	[R]	General function prediction only	Molecular Function: catalytic activity (GO:0003824);; Biological Process: metabolic process (GO:0008152);;	--	--	[EH]	--	Phosphoadenosine phosphosulfate reductase family;; Probable molybdopterin binding domain	--	P	Inorganic ion transport and metabolism	PREDICTED: FAD synthase-like [Phoenix dactylifera]
WDR5A	P01_transcript_70896	[R]	General function prediction only	Cellular Component: viral nucleocapsid (GO:0019013);; Cellular Component: intracellular ribonucleoprotein complex (GO:0030529);;	K12857|0|mus:103976945|K12857 Prp8 binding protein | (RefSeq) U5 small nuclear ribonucleoprotein 40 kDa protein	Spliceosome (ko03040)	[A]	RNA processing and modification	WD domain, G-beta repeat;; Anaphase-promoting complex subunit 4 WD40 domain	Dynein assembly factor with WDR repeat domains 1 GN=DAW1 OS=Chlamydomonas reinhardtii (Chlamydomonas smithii) PE=1 SV=1	S	Function unknown	PREDICTED: U5 small nuclear ribonucleoprotein 40 kDa protein [Musa acuminata subsp. malaccensis]
MYB3R-1	P01_transcript_37017	--	--	--	--	--	[K]	Transcription	Myb-like DNA-binding domain;; Myb-like DNA-binding domain;; SLIDE	Myb-related protein 3R-1 GN=MYB3R-1 OS=Arabidopsis thaliana (Mouse-ear cress) PE=2 SV=1	K	Transcription	PREDICTED: myb-related protein 3R-1-like isoform X1 [Phoenix dactylifera]
AOS	P01_transcript_9378	[QV]	Secondary metabolites biosynthesis, transport and catabolism;; Defense mechanisms	Molecular Function: monooxygenase activity (GO:0004497);; Molecular Function: iron ion binding (GO:0005506);; Cellular Component: mitochondrion (GO:0005739);; Biological Process: defense response (GO:0006952);; Cellular Component: chloroplast thylakoid membrane (GO:0009535);; Biological Process: response to wounding (GO:0009611);; Biological Process: jasmonic acid biosynthetic process (GO:0009695…	K01723|0|mus:103975640|K01723 hydroperoxide dehydratase [EC:4.2.1.92] | (RefSeq) allene oxide synthase 1, chloroplastic-like	alpha-Linolenic acid metabolism (ko00592)	--	--	Cytochrome P450	Allene oxide synthase 1, chloroplastic (Precursor) OS=Oryza sativa subsp. japonica (Rice) PE=2 SV=1	Q	Secondary metabolites biosynthesis, transport and catabolism	PREDICTED: allene oxide synthase 1, chloroplastic-like [Musa acuminata subsp. malaccensis]
AGD14	P01_transcript_4030	--	--	--	--	--	[T]	Signal transduction mechanisms	Putative GTPase activating protein for Arf	Probable ADP-ribosylation factor GTPase-activating protein AGD14 GN=At1g08680/At1g08690 OS=Arabidopsis thaliana (Mouse-ear cress) PE=1 SV=2	U	Intracellular trafficking, secretion, and vesicular transport	PREDICTED: probable ADP-ribosylation factor GTPase-activating protein AGD14 isoform X2 [Elaeis guineensis]
TGA2.3	P01_transcript_8964	--	--	Molecular Function: transcription factor activity, sequence-specific DNA binding (GO:0003700);; Biological Process: regulation of transcription, DNA-templated (GO:0006355);; Molecular Function: sequence-specific DNA binding (GO:0043565);;	K14431|2.99642e-180|mus:103972376|K14431 transcription factor TGA | (RefSeq) transcription factor TGA2.2 isoform X1	Plant hormone signal transduction (ko04075)	--	--	Seed dormancy control;; bZIP transcription factor;; Basic region leucine zipper	Transcription factor HBP-1b(c1) (Fragment) OS=Triticum aestivum (Wheat) PE=1 SV=2	K	Transcription	hypothetical protein AXF42_Ash021085 [Apostasia shenzhenica]
CKB1	P01_transcript_63622	--	--	Cellular Component: protein kinase CK2 complex (GO:0005956);; Molecular Function: protein kinase regulator activity (GO:0019887);; Biological Process: regulation of protein kinase activity (GO:0045859);;	K03115|4.5107e-168|pda:103716339|K03115 casein kinase II subunit beta | (RefSeq) casein kinase II subunit beta	Ribosome biogenesis in eukaryotes (ko03008);Circadian rhythm - plant (ko04712)	[TDK]	--	Casein kinase II regulatory subunit	Casein kinase II subunit beta GN=CKB1 OS=Arabidopsis thaliana (Mouse-ear cress) PE=1 SV=1	DKT	Cell cycle control, cell division, chromosome partitioning;; Transcription;; Signal transduction mechanisms	PREDICTED: casein kinase II subunit beta isoform X1 [Phoenix dactylifera]
FRI	P01_transcript_10062	--	--	--	--	--	--	--	Frigida-like protein	FRIGIDA-like protein 2 GN=FRL2 OS=Arabidopsis thaliana (Mouse-ear cress) PE=3 SV=1	S	Function unknown	PREDICTED: truncated FRIGIDA-like protein 1 [Elaeis guineensis]
RRP6L1	P01_transcript_51090	[J]	Translation, ribosomal structure and biogenesis	--	K12591|0|pda:103707035|K12591 exosome complex exonuclease RRP6 [EC:3.1.13.-] | (RefSeq) protein RRP6-like 2	RNA degradation (ko03018)	[J]	Translation, ribosomal structure and biogenesis	3'-5' exonuclease;; HRDC domain;; PMC2NT (NUC016) domain	--	J	Translation, ribosomal structure and biogenesis	PREDICTED: protein RRP6-like 2 [Phoenix dactylifera]
ESD4	P01_transcript_8551	--	--	Biological Process: proteolysis (GO:0006508);; Molecular Function: cysteine-type peptidase activity (GO:0008234);; Cellular Component: integral component of membrane (GO:0016021);;	K08592|2.2945e-165|egu:105045209|K08592 sentrin-specific protease 1 [EC:3.4.22.68] | (RefSeq) putative ubiquitin-like-specific protease 1B	--	[O]	Posttranslational modification, protein turnover, chaperones	Ulp1 protease family, C-terminal catalytic domain	Ubiquitin-like-specific protease ESD4 GN=ESD4 OS=Arabidopsis thaliana (Mouse-ear cress) PE=1 SV=1	O	Posttranslational modification, protein turnover, chaperones	PREDICTED: putative ubiquitin-like-specific protease 1B isoform X1 [Elaeis guineensis]
MADS32	P01_transcript_57076	--	--	Molecular Function: DNA binding (GO:0003677);; Molecular Function: transcription factor activity, sequence-specific DNA binding (GO:0003700);; Cellular Component: nucleus (GO:0005634);; Biological Process: regulation of transcription, DNA-templated (GO:0006355);; Molecular Function: protein dimerization activity (GO:0046983);;	--	--	[K]	Transcription	SRF-type transcription factor (DNA-binding and dimerisation domain);; K-box region	MADS-box transcription factor 32 GN=P0042A10.22 OS=Oryza sativa subsp. japonica (Rice) PE=2 SV=1	K	Transcription	MADS-box transcription factor 32-like [Ananas comosus]
ETHE1	P01_transcript_17086	[R]	General function prediction only	Cellular Component: mitochondrion (GO:0005739);; Biological Process: embryo development ending in seed dormancy (GO:0009793);; Biological Process: endosperm development (GO:0009960);; Molecular Function: hydrolase activity, acting on ester bonds (GO:0016788);; Molecular Function: sulfur dioxygenase activity (GO:0050313);; Biological Process: oxidation-reduction process (GO:0055114);;	K17725|7.79211e-157|gra:105776331|K17725 sulfur dioxygenase [EC:1.13.11.18] | (RefSeq) persulfide dioxygenase ETHE1 homolog, mitochondrial	Sulfur metabolism (ko00920)	[R]	General function prediction only	Metallo-beta-lactamase superfamily	Persulfide dioxygenase ETHE1 homolog, mitochondrial (Precursor) GN=GLY3 OS=Arabidopsis thaliana (Mouse-ear cress) PE=1 SV=3	S	Function unknown	persulfide dioxygenase ETHE1 homolog, mitochondrial [Ananas comosus]
UGT91C1	P01_transcript_90013	--	--	Biological Process: metabolic process (GO:0008152);; Molecular Function: UDP-glucosyltransferase activity (GO:0035251);;	--	--	[GC]	--	UDP-glucoronosyl and UDP-glucosyl transferase	UDP-glycosyltransferase 91C1 GN=UGT91C1 OS=Arabidopsis thaliana (Mouse-ear cress) PE=2 SV=1	S	Function unknown	PREDICTED: putative UDP-rhamnose:rhamnosyltransferase 1 [Elaeis guineensis]
GATA3	P01_transcript_90309	--	--	Molecular Function: RNA polymerase II regulatory region sequence-specific DNA binding (GO:0000977);; Molecular Function: RNA polymerase II transcription factor binding (GO:0001085);; Molecular Function: transcriptional activator activity, RNA polymerase II transcription regulatory region sequence-specific binding (GO:0001228);; Molecular Function: chromatin binding (GO:0003682);; Cellular Compone…	--	--	[K]	Transcription	GATA zinc finger	GATA transcription factor 4 GN=GATA4 OS=Arabidopsis thaliana (Mouse-ear cress) PE=2 SV=1	K	Transcription	PREDICTED: GATA transcription factor 6-like [Musa acuminata subsp. malaccensis]
EXPA1	P01_transcript_19287	--	--	Cellular Component: extracellular region (GO:0005576);; Cellular Component: cell wall (GO:0005618);; Biological Process: plant-type cell wall organization (GO:0009664);; Cellular Component: membrane (GO:0016020);;	--	--	--	--	Pollen allergen;; Lytic transglycolase	Expansin-A10 (Precursor) OS=Arabidopsis thaliana (Mouse-ear cress) PE=2 SV=1	G	Carbohydrate transport and metabolism	expansin [Nelumbo nucifera]
DET1	P01_transcript_62927	--	--	Molecular Function: catalytic activity (GO:0003824);; Cellular Component: nucleus (GO:0005634);; Cellular Component: mitochondrion (GO:0005739);; Biological Process: DNA repair (GO:0006281);;	K10571|0|egu:105059434|K10571 de-etiolated-1 | (RefSeq) light-mediated development protein DET1	Ubiquitin mediated proteolysis (ko04120)	[K]	Transcription	De-etiolated protein 1 Det1	Light-mediated development protein DET1 GN=DET1 OS=Solanum lycopersicum (Tomato) PE=1 SV=1	O	Posttranslational modification, protein turnover, chaperones	PREDICTED: light-mediated development protein DET1 isoform X7 [Phoenix dactylifera]
REM9-like	P01_transcript_90840	--	--	--	--	--	--	--	B3 DNA binding domain	Putative B3 domain-containing protein Os04g0346900 GN=OSJNBa0020I02.5 OS=Oryza sativa subsp. japonica (Rice) PE=3 SV=2	K	Transcription	putative B3 domain-containing protein Os04g0346900 [Asparagus officinalis]
ICE1	P01_transcript_12145	--	--	Molecular Function: binding (GO:0005488);;	--	--	--	--	Helix-loop-helix DNA-binding domain	Transcription factor ICE1 OS=Arabidopsis thaliana (Mouse-ear cress) PE=1 SV=1	K	Transcription	PREDICTED: transcription factor ICE1-like isoform X2 [Musa acuminata subsp. malaccensis]
Cyclin-T1-3	P01_transcript_62050	--	--	Biological Process: positive regulation of protein phosphorylation (GO:0001934);; Biological Process: regulation of transcription from RNA polymerase II promoter (GO:0006357);; Cellular Component: intracellular part (GO:0044424);;	K15188|0|egu:105060093|K15188 cyclin T | (RefSeq) cyclin-T1-3-like	--	[D]	Cell cycle control, cell division, chromosome partitioning	Cyclin, N-terminal domain	Cyclin-T1-3 GN=CYCT1-3 OS=Oryza sativa subsp. japonica (Rice) PE=3 SV=2	DKL	Cell cycle control, cell division, chromosome partitioning;; Transcription;; Replication, recombination and repair	PREDICTED: cyclin-T1-3-like [Elaeis guineensis]
SCL6-IV	P01_transcript_4810	--	--	--	--	--	--	--	GRAS domain family	Scarecrow-like protein 6 GN=SCL6 OS=Arabidopsis thaliana (Mouse-ear cress) PE=1 SV=1	S	Function unknown	PREDICTED: scarecrow-like protein 27 [Elaeis guineensis]
FASS	P01_transcript_5193	--	--	Molecular Function: calcium ion binding (GO:0005509);;	K11583|0|egu:105033612|K11583 serine/threonine-protein phosphatase 2A regulatory subunit B'' | (RefSeq) serine/threonine protein phosphatase 2A regulatory subunit B''beta	mRNA surveillance pathway (ko03015)	[A]	RNA processing and modification	EF-hand domain pair;; EF-hand domain;; EF hand	Serine/threonine protein phosphatase 2A regulatory subunit B&apos;&apos;beta GN=B&apos;&apos;BETA OS=Arabidopsis thaliana (Mouse-ear cress) PE=1 SV=1	T	Signal transduction mechanisms	serine/threonine protein phosphatase 2A regulatory subunit B&apos;&apos;beta-like isoform X1 [Asparagus officinalis]
SCL9	P01_transcript_4198	--	--	Molecular Function: transcription factor activity, sequence-specific DNA binding (GO:0003700);; Cellular Component: nucleus (GO:0005634);; Biological Process: regulation of transcription, DNA-templated (GO:0006355);; Molecular Function: sequence-specific DNA binding (GO:0043565);;	--	--	--	--	GRAS domain family	Scarecrow-like protein 9 GN=SCL9 OS=Arabidopsis thaliana (Mouse-ear cress) PE=2 SV=1	K	Transcription	PREDICTED: scarecrow-like protein 9 [Elaeis guineensis]
LSH6	P01_transcript_20868	--	--	--	--	--	--	--	Protein of unknown function (DUF640)	Protein LIGHT-DEPENDENT SHORT HYPOCOTYLS 6 GN=F10K1.20 OS=Arabidopsis thaliana (Mouse-ear cress) PE=1 SV=1	S	Function unknown	PREDICTED: protein G1-like1 [Elaeis guineensis]
CRU2	P01_transcript_93839	[G]	Carbohydrate transport and metabolism	--	--	--	--	--	Cupin;; Metalloenzyme superfamily	Glutelin type-B 5 basic chain (Precursor) OS=Oryza sativa subsp. japonica (Rice) PE=2 SV=1	S	Function unknown	PREDICTED: glutelin type-A 3-like [Phoenix dactylifera]
ATX2	P01_transcript_680	[R]	General function prediction only	Molecular Function: transferase activity (GO:0016740);; Molecular Function: metal ion binding (GO:0046872);;	--	--	[BK]	--	PHD-zinc-finger like domain;; PHD-like zinc-binding domain;; PWWP domain;; F/Y-rich N-terminus;; SET domain;; F/Y rich C-terminus;; PHD-finger;; PHD-finger	Histone-lysine N-methyltransferase ATX2 GN=T20M3.10 OS=Arabidopsis thaliana (Mouse-ear cress) PE=2 SV=1	S	Function unknown	PREDICTED: histone-lysine N-methyltransferase TRX1-like [Elaeis guineensis]
PHYC	P01_transcript_34361	[T]	Signal transduction mechanisms	Molecular Function: phosphorelay sensor kinase activity (GO:0000155);; Biological Process: phosphorelay signal transduction system (GO:0000160);; Cellular Component: nucleus (GO:0005634);; Biological Process: regulation of transcription, DNA-templated (GO:0006355);; Biological Process: detection of visible light (GO:0009584);; Biological Process: red, far-red light phototransduction (GO:0009585);…	K12120|0|egu:105033216|K12120 phytochrome A | (RefSeq) phytochrome C	Circadian rhythm - plant (ko04712)	--	--	Phytochrome region;; PAS fold;; GAF domain;; Histidine kinase-, DNA gyrase B-, and HSP90-like ATPase;; PAS fold;; His Kinase A (phospho-acceptor) domain;; PAS domain;; PAS domain;; PAS fold	Phytochrome C OS=Oryza sativa subsp. japonica (Rice) PE=2 SV=1	T	Signal transduction mechanisms	PREDICTED: phytochrome C [Elaeis guineensis]
VAL2	P01_transcript_2220	--	--	Molecular Function: binding (GO:0005488);; Cellular Component: plastid (GO:0009536);;	--	--	--	--	B3 DNA binding domain;; CW-type Zinc Finger	B3 domain-containing protein Os07g0563300 GN=OJ1720_F04.105 OS=Oryza sativa subsp. japonica (Rice) PE=3 SV=2	K	Transcription	PREDICTED: B3 domain-containing protein Os07g0563300-like [Phoenix dactylifera]
UGD3	P01_transcript_11552	[M]	Cell wall/membrane/envelope biogenesis	Molecular Function: UDP-glucose 6-dehydrogenase activity (GO:0003979);; Molecular Function: NAD binding (GO:0051287);; Biological Process: oxidation-reduction process (GO:0055114);;	K00012|0|mus:103980185|K00012 UDPglucose 6-dehydrogenase [EC:1.1.1.22] | (RefSeq) UDP-glucose 6-dehydrogenase 4	Pentose and glucuronate interconversions (ko00040);Ascorbate and aldarate metabolism (ko00053);Starch and sucrose metabolism (ko00500);Amino sugar and nucleotide sugar metabolism (ko00520)	[GT]	--	UDP-glucose/GDP-mannose dehydrogenase family, NAD binding domain;; UDP-glucose/GDP-mannose dehydrogenase family, UDP binding domain;; UDP-glucose/GDP-mannose dehydrogenase family, central domain	UDP-glucose 6-dehydrogenase 5 GN=OsJ_35986 OS=Oryza sativa subsp. japonica (Rice) PE=2 SV=1	M	Cell wall/membrane/envelope biogenesis	PREDICTED: UDP-glucose 6-dehydrogenase 4 [Musa acuminata subsp. malaccensis]
HTA11	P01_transcript_65678	--	--	Cellular Component: nucleosome (GO:0000786);; Molecular Function: DNA binding (GO:0003677);; Cellular Component: nucleus (GO:0005634);; Molecular Function: protein heterodimerization activity (GO:0046982);;	K11251|1.37172e-62|pda:103695640|K11251 histone H2A | (RefSeq) probable histone H2A variant 3	--	[B]	Chromatin structure and dynamics	Core histone H2A/H2B/H3/H4;; C-terminus of histone H2A	Probable histone H2A variant 2 GN=OSJNBa0061K21.20 OS=Oryza sativa subsp. japonica (Rice) PE=2 SV=1	B	Chromatin structure and dynamics	H2A.Z [Lilium davidii var. unicolor]
BRE1	P01_transcript_53044	--	--	Molecular Function: metal ion binding (GO:0046872);;	K10696|0|pda:103717272|K10696 E3 ubiquitin-protein ligase BRE1 [EC:2.3.2.27] | (RefSeq) E3 ubiquitin-protein ligase BRE1-like 1	--	[O]	Posttranslational modification, protein turnover, chaperones	Zinc finger, C3HC4 type (RING finger);; Zinc finger, C3HC4 type (RING finger);; Zinc finger, C3HC4 type (RING finger)	E3 ubiquitin-protein ligase BRE1-like 1 OS=Oryza sativa subsp. japonica (Rice) PE=2 SV=3	K	Transcription	PREDICTED: E3 ubiquitin-protein ligase BRE1-like 1 isoform X1 [Phoenix dactylifera]
TIC	P01_transcript_65956	--	--	--	--	--	--	--	--	Protein TIME FOR COFFEE GN=TIC OS=Arabidopsis thaliana (Mouse-ear cress) PE=1 SV=2	S	Function unknown	PREDICTED: protein TIME FOR COFFEE-like isoform X1 [Phoenix dactylifera]
TCH4	P01_transcript_66271	[G]	Carbohydrate transport and metabolism	Molecular Function: hydrolase activity, hydrolyzing O-glycosyl compounds (GO:0004553);; Cellular Component: cell wall (GO:0005618);; Biological Process: xyloglucan metabolic process (GO:0010411);; Molecular Function: xyloglucan:xyloglucosyl transferase activity (GO:0016762);; Biological Process: cell wall biogenesis (GO:0042546);; Cellular Component: apoplast (GO:0048046);; Biological Process: ce…	K08235|3.7519e-126|bvg:104892471|K08235 xyloglucan:xyloglucosyl transferase [EC:2.4.1.207] | (RefSeq) probable xyloglucan endotransglucosylase/hydrolase protein 23	--	--	--	Glycosyl hydrolases family 16	Probable xyloglucan endotransglucosylase/hydrolase protein 23 (Precursor) GN=F14M19.90 OS=Arabidopsis thaliana (Mouse-ear cress) PE=2 SV=1	G	Carbohydrate transport and metabolism	PREDICTED: probable xyloglucan endotransglucosylase/hydrolase protein 23 [Beta vulgaris subsp. vulgaris]
ARR2	P01_transcript_4483	[TK]	Signal transduction mechanisms;; Transcription	--	K14491|0|pda:103723735|K14491 two-component response regulator ARR-B family | (RefSeq) two-component response regulator ORR21-like	Plant hormone signal transduction (ko04075)	[K]	Transcription	Response regulator receiver domain;; Myb-like DNA-binding domain	Two-component response regulator ARR1 GN=ARR1 OS=Arabidopsis thaliana (Mouse-ear cress) PE=1 SV=2	K	Transcription	PREDICTED: two-component response regulator ORR21-like isoform X3 [Phoenix dactylifera]
GA20ox	P01_transcript_53324	[Q]	Secondary metabolites biosynthesis, transport and catabolism	Molecular Function: metal ion binding (GO:0046872);;	--	--	[QR]	--	non-haem dioxygenase in morphine synthesis N-terminal;; 2OG-Fe(II) oxygenase superfamily	Thebaine 6-O-demethylase GN=T6ODM OS=Papaver somniferum (Opium poppy) PE=1 SV=1	S	Function unknown	PREDICTED: protein DMR6-LIKE OXYGENASE 2-like [Elaeis guineensis]
GAI/RGL1	P01_transcript_74758	--	--	Biological Process: transcription, DNA-templated (GO:0006351);;	K14494|0|egu:105041307|K14494 DELLA protein | (RefSeq) DELLA protein SLR1	Plant hormone signal transduction (ko04075)	--	--	GRAS domain family;; Transcriptional regulator DELLA protein N terminal	DELLA protein GAI1 GN=GAI1 OS=Vitis vinifera (Grape) PE=2 SV=1	K	Transcription	PREDICTED: DELLA protein SLR1 isoform X1 [Elaeis guineensis]
PHP	P01_transcript_78226	--	--	Biological Process: transcription elongation from RNA polymerase II promoter (GO:0006368);; Biological Process: positive regulation of flower development (GO:0009911);; Biological Process: vegetative to reproductive phase transition of meristem (GO:0010228);; Cellular Component: Cdc73/Paf1 complex (GO:0016593);; Biological Process: histone H3-K4 methylation (GO:0051568);;	K15175|0|csv:101205070|K15175 parafibromin | (RefSeq) parafibromin	--	[K]	Transcription	RNA pol II accessory factor, Cdc73 family, C-terminal;; Paf1 complex subunit CDC73 N-terminal	--	K	Transcription	PHP, partial [Lilium brownii]
EMF2b	P01_transcript_3089	--	--	--	--	--	--	--	VEFS-Box of polycomb protein	Polycomb group protein EMBRYONIC FLOWER 2 GN=MWD22.18/MWD22.19 OS=Arabidopsis thaliana (Mouse-ear cress) PE=1 SV=2	S	Function unknown	PREDICTED: polycomb group protein EMBRYONIC FLOWER 2 isoform X2 [Phoenix dactylifera]
SCL3	P01_transcript_12698	--	--	Molecular Function: transcription factor activity, transcription factor binding (GO:0000989);; Cellular Component: nucleus (GO:0005634);; Biological Process: regulation of transcription, DNA-templated (GO:0006355);;	--	--	--	--	GRAS domain family	Scarecrow-like protein 3 GN=SCL3 OS=Arabidopsis thaliana (Mouse-ear cress) PE=2 SV=1	K	Transcription	Transcription factor GRAS [Macleaya cordata]
SOC1 (AGL20)	P01_transcript_53673	--	--	Molecular Function: binding (GO:0005488);; Biological Process: transcription, DNA-templated (GO:0006351);;	--	--	[K]	Transcription	SRF-type transcription factor (DNA-binding and dimerisation domain);; K-box region	MADS-box transcription factor 50 OS=Oryza sativa subsp. japonica (Rice) PE=2 SV=1	K	Transcription	SOC1-like 1 protein, partial [Tulipa gesneriana]
SWP73A	P01_transcript_9381	--	--	--	K11650|0|pda:103706512|K11650 SWI/SNF-related matrix-associated actin-dependent regulator of chromatin subfamily D | (RefSeq) SWI/SNF complex component SNF12 homolog	--	[BK]	--	SWIB/MDM2 domain	SWI/SNF complex component SNF12 homolog GN=At5g14170 OS=Arabidopsis thaliana (Mouse-ear cress) PE=1 SV=1	B	Chromatin structure and dynamics	PREDICTED: SWI/SNF complex component SNF12 homolog [Phoenix dactylifera]
PUB30	P01_transcript_58299	[D]	Cell cycle control, cell division, chromosome partitioning	Molecular Function: ubiquitin-protein transferase activity (GO:0004842);; Biological Process: protein ubiquitination (GO:0016567);; Molecular Function: ligase activity (GO:0016874);;	--	--	--	--	U-box domain	U-box domain-containing protein 31 GN=PUB31 OS=Arabidopsis thaliana (Mouse-ear cress) PE=2 SV=1	O	Posttranslational modification, protein turnover, chaperones	PREDICTED: U-box domain-containing protein 30-like [Phoenix dactylifera]
bHLH48	P01_transcript_78025	--	--	Cellular Component: plastid (GO:0009536);;	--	--	--	--	Helix-loop-helix DNA-binding domain	Transcription factor bHLH48 GN=MHK10.2 OS=Arabidopsis thaliana (Mouse-ear cress) PE=2 SV=1	K	Transcription	PREDICTED: transcription factor bHLH48 isoform X2 [Elaeis guineensis]
SUF4	P01_transcript_60148	--	--	--	--	--	[R]	General function prediction only	--	Protein SUPPRESSOR OF FRI 4 GN=SUF4 OS=Arabidopsis thaliana (Mouse-ear cress) PE=1 SV=1	S	Function unknown	PREDICTED: protein SUPPRESSOR OF FRI 4-like isoform X2 [Elaeis guineensis]
IAA1	P01_transcript_23100	--	--	Cellular Component: nucleus (GO:0005634);; Biological Process: regulation of transcription, DNA-templated (GO:0006355);; Biological Process: auxin-activated signaling pathway (GO:0009734);;	K14484|5.82181e-96|pda:103722711|K14484 auxin-responsive protein IAA | (RefSeq) auxin-responsive protein IAA1-like	Plant hormone signal transduction (ko04075)	--	--	AUX/IAA family	Auxin-responsive protein IAA15 GN=OSJNBa0029B02.19 OS=Oryza sativa subsp. japonica (Rice) PE=2 SV=1	S	Function unknown	PREDICTED: auxin-responsive protein IAA1-like [Phoenix dactylifera]
OTS2	P01_transcript_8697	--	--	--	K16287|2.79735e-159|egu:105056304|K16287 ubiquitin-like-specific protease 1C/D [EC:3.4.22.68] | (RefSeq) ubiquitin-like-specific protease 1D	--	[O]	Posttranslational modification, protein turnover, chaperones	Ulp1 protease family, C-terminal catalytic domain	Ubiquitin-like-specific protease 1D GN=T13D8.11 OS=Arabidopsis thaliana (Mouse-ear cress) PE=1 SV=1	O	Posttranslational modification, protein turnover, chaperones	PREDICTED: ubiquitin-like-specific protease 1D isoform X1 [Elaeis guineensis]
ARF9	P01_transcript_4202	--	--	Biological Process: cellular process (GO:0009987);;	--	--	--	--	Auxin response factor;; B3 DNA binding domain;; AUX/IAA family	Auxin response factor 9 GN=ARF9 OS=Arabidopsis thaliana (Mouse-ear cress) PE=1 SV=1	K	Transcription	PREDICTED: auxin response factor 11 isoform X1 [Elaeis guineensis]
CPK26	P01_transcript_8895	[M]	Cell wall/membrane/envelope biogenesis	Molecular Function: protein serine/threonine kinase activity (GO:0004674);; Molecular Function: calcium ion binding (GO:0005509);; Molecular Function: ATP binding (GO:0005524);; Biological Process: protein phosphorylation (GO:0006468);;	K13412|0|egu:105055268|K13412 calcium-dependent protein kinase [EC:2.7.11.1] | (RefSeq) calcium-dependent protein kinase 26	Plant-pathogen interaction (ko04626)	[T]	Signal transduction mechanisms	Protein kinase domain;; EF hand;; EF-hand domain;; Protein tyrosine kinase;; EF-hand domain pair;; EF hand;; EF-hand domain pair;; Cytoskeletal-regulatory complex EF hand;; Lipopolysaccharide kinase (Kdo/WaaP) family	Calcium-dependent protein kinase 4 GN=CPK4 OS=Solanum tuberosum (Potato) PE=2 SV=1	T	Signal transduction mechanisms	calcium-dependent protein kinase 26-like [Asparagus officinalis]
WRKY56	P01_transcript_59798	--	--	--	--	--	--	--	WRKY DNA -binding domain	Probable WRKY transcription factor 65 GN=WRKY65 OS=Arabidopsis thaliana (Mouse-ear cress) PE=2 SV=1	K	Transcription	PREDICTED: probable WRKY transcription factor 65 isoform X2 [Phoenix dactylifera]
MBD9	P01_transcript_77636	--	--	--	--	--	--	--	PHD-finger	Methyl-CpG-binding domain-containing protein 9 GN=MBD9 OS=Arabidopsis thaliana (Mouse-ear cress) PE=2 SV=1	S	Function unknown	PREDICTED: methyl-CpG-binding domain-containing protein 9-like isoform X1 [Elaeis guineensis]
GCR1	P01_transcript_16486	--	--	Biological Process: mitotic cell cycle (GO:0000278);; Molecular Function: transmembrane signaling receptor activity (GO:0004888);; Cellular Component: vacuolar membrane (GO:0005774);; Cellular Component: Golgi apparatus (GO:0005794);; Cellular Component: plasma membrane (GO:0005886);; Biological Process: tyrosine biosynthetic process (GO:0006571);; Biological Process: cell surface receptor signal…	--	--	--	--	Slime mold cyclic AMP receptor;; 7 transmembrane receptor (Secretin family);; 7 transmembrane receptor (rhodopsin family)	G-protein coupled receptor 1 GN=GCR1 OS=Arabidopsis thaliana (Mouse-ear cress) PE=1 SV=1	S	Function unknown	PREDICTED: G-protein coupled receptor 1 [Elaeis guineensis]
SSI2	P01_transcript_39401	[F]	Nucleotide transport and metabolism	Biological Process: fatty acid biosynthetic process (GO:0006633);; Cellular Component: chloroplast (GO:0009507);; Molecular Function: acyl-[acyl-carrier-protein] desaturase activity (GO:0045300);; Molecular Function: metal ion binding (GO:0046872);; Biological Process: oxidation-reduction process (GO:0055114);;	K03921|0|mus:103994155|K03921 acyl-[acyl-carrier-protein] desaturase [EC:1.14.19.2 1.14.19.11 1.14.19.26] | (RefSeq) stearoyl-[acyl-carrier-protein] 9-desaturase, chloroplastic	Fatty acid biosynthesis (ko00061);Biosynthesis of unsaturated fatty acids (ko01040);Fatty acid metabolism (ko01212)	--	--	Fatty acid desaturase	Acyl-[acyl-carrier-protein] desaturase, chloroplastic (Precursor) OS=Elaeis guineensis var. tenera (Oil palm) PE=2 SV=2	I	Lipid transport and metabolism	PREDICTED: stearoyl-[acyl-carrier-protein] 9-desaturase, chloroplastic [Musa acuminata subsp. malaccensis]
mTERF3	P01_transcript_11611	--	--	Molecular Function: double-stranded DNA binding (GO:0003690);; Cellular Component: mitochondrion (GO:0005739);; Biological Process: regulation of transcription, DNA-templated (GO:0006355);;	K15032|0|mus:103979871|K15032 mTERF domain-containing protein, mitochondrial | (RefSeq) transcription termination factor MTERF9, chloroplastic isoform X1	--	[KR]	--	mTERF	--	S	Function unknown	PREDICTED: transcription termination factor MTERF9, chloroplastic isoform X1 [Musa acuminata subsp. malaccensis]
REVEILLE 3	P01_transcript_42110	--	--	Molecular Function: DNA binding (GO:0003677);; Cellular Component: nucleus (GO:0005634);; Biological Process: regulation of transcription, DNA-templated (GO:0006355);;	--	--	[O]	Posttranslational modification, protein turnover, chaperones	Myb-like DNA-binding domain	Protein REVEILLE 6 GN=RVE6 OS=Arabidopsis thaliana (Mouse-ear cress) PE=2 SV=1	K	Transcription	protein REVEILLE 6-like [Asparagus officinalis]
bHLH78-like	P01_transcript_9297	--	--	--	--	--	--	--	Helix-loop-helix DNA-binding domain	Transcription factor bHLH62 GN=F21O3.5 OS=Arabidopsis thaliana (Mouse-ear cress) PE=2 SV=1	K	Transcription	PREDICTED: transcription factor bHLH62 [Elaeis guineensis]
PCL1	P01_transcript_79131	--	--	--	--	--	--	--	Myb-like DNA-binding domain	Transcription factor BOA GN=F2O15.230 OS=Arabidopsis thaliana (Mouse-ear cress) PE=2 SV=1	S	Function unknown	transcription factor MYBC1 [Helianthus annuus]
CAC2	P01_transcript_8125	[I]	Lipid transport and metabolism	Molecular Function: biotin carboxylase activity (GO:0004075);; Molecular Function: ATP binding (GO:0005524);; Molecular Function: metal ion binding (GO:0046872);;	K01961|0|egu:105049274|K01961 acetyl-CoA carboxylase, biotin carboxylase subunit [EC:6.4.1.2 6.3.4.14] | (RefSeq) ACC-BC, BC; biotin carboxylase 1, chloroplastic	Fatty acid biosynthesis (ko00061);Pyruvate metabolism (ko00620);Propanoate metabolism (ko00640);Carbon metabolism (ko01200);Fatty acid metabolism (ko01212)	[IE]	--	Carbamoyl-phosphate synthase L chain, ATP binding domain;; Biotin carboxylase, N-terminal domain;; Biotin carboxylase C-terminal domain;; ATP-grasp domain;; D-ala D-ala ligase C-terminus;; RimK-like ATP-grasp domain	Biotin carboxylase 1, chloroplastic (Precursor) GN=POPTRDRAFT_831870 OS=Populus trichocarpa (Western balsam poplar) PE=2 SV=1	I	Lipid transport and metabolism	biotin carboxylase 1, chloroplastic [Asparagus officinalis]
SPS2	P01_transcript_53916	[HR]	Coenzyme transport and metabolism;; General function prediction only	Cellular Component: Golgi apparatus (GO:0005794);; Biological Process: sucrose metabolic process (GO:0005985);; Molecular Function: sucrose synthase activity (GO:0016157);; Molecular Function: sucrose-phosphate synthase activity (GO:0046524);;	K00696|0|egu:105049657|K00696 sucrose-phosphate synthase [EC:2.4.1.14] | (RefSeq) probable sucrose-phosphate synthase 2	Starch and sucrose metabolism (ko00500)	[M]	Cell wall/membrane/envelope biogenesis	Glycosyl transferases group 1;; Sucrose-6F-phosphate phosphohydrolase;; Glycosyl transferases group 1;; Sucrose synthase;; Glycosyl transferase 4-like domain	Probable sucrose-phosphate synthase 2 GN=SPS2 OS=Craterostigma plantagineum (Blue gem) PE=2 SV=1	M	Cell wall/membrane/envelope biogenesis	sucrose phosphate synthase [Lilium davidii var. unicolor]
PAT1	P01_transcript_86229	--	--	Molecular Function: transcription factor activity, sequence-specific DNA binding (GO:0003700);; Molecular Function: signal transducer activity (GO:0004871);; Cellular Component: nucleus (GO:0005634);; Cellular Component: cytoplasm (GO:0005737);; Biological Process: regulation of transcription, DNA-templated (GO:0006355);; Biological Process: signal transduction (GO:0007165);; Biological Process: …	--	--	--	--	GRAS domain family	Chitin-inducible gibberellin-responsive protein 2 GN=OJ1127_E01.113 OS=Oryza sativa subsp. japonica (Rice) PE=2 SV=1	K	Transcription	PREDICTED: LOW QUALITY PROTEIN: scarecrow-like protein 21 [Elaeis guineensis]
SuSy1	P01_transcript_62968	[M]	Cell wall/membrane/envelope biogenesis	Biological Process: sucrose metabolic process (GO:0005985);; Molecular Function: sucrose synthase activity (GO:0016157);;	K00695|0|egu:105058592|K00695 sucrose synthase [EC:2.4.1.13] | (RefSeq) sucrose synthase 1	Starch and sucrose metabolism (ko00500)	[M]	Cell wall/membrane/envelope biogenesis	Sucrose synthase;; Glycosyl transferases group 1;; Glycosyl transferases group 1	Sucrose synthase 1 OS=Tulipa gesneriana (Garden tulip) PE=2 SV=1	M	Cell wall/membrane/envelope biogenesis	sucrose synthase [Lilium davidii var. unicolor]
EXO	P01_transcript_21059	--	--	--	--	--	--	--	Phosphate-induced protein 1 conserved region	Protein EXORDIUM (Precursor) GN=EXO OS=Arabidopsis thaliana (Mouse-ear cress) PE=2 SV=1	S	Function unknown	PREDICTED: protein EXORDIUM-like [Phoenix dactylifera]
JAZ10	P01_transcript_26517	--	--	--	K13464|1.36693e-15|rcu:8285667|K13464 jasmonate ZIM domain-containing protein | (RefSeq) protein TIFY 9	Plant hormone signal transduction (ko04075)	--	--	tify domain;; Divergent CCT motif	Protein TIFY 9 GN=T31B5.40 OS=Arabidopsis thaliana (Mouse-ear cress) PE=1 SV=1	S	Function unknown	PREDICTED: protein TIFY 9 isoform X1 [Ziziphus jujuba]
ARP6	P01_transcript_32290	--	--	Cellular Component: nucleus (GO:0005634);; Biological Process: chromatin remodeling (GO:0006338);; Biological Process: regulation of transcription, DNA-templated (GO:0006355);; Biological Process: cell proliferation (GO:0008283);; Biological Process: response to temperature stimulus (GO:0009266);; Biological Process: negative regulation of flower development (GO:0009910);;	K11662|0|egu:105054537|K11662 actin-related protein 6 | (RefSeq) actin-related protein 6-like	--	[Z]	Cytoskeleton	Actin;; Actin	Actin-related protein 6 OS=Oryza sativa subsp. japonica (Rice) PE=2 SV=1	Z	Cytoskeleton	PREDICTED: actin-related protein 6-like isoform X2 [Elaeis guineensis]
HLP1	P01_transcript_7196	[J]	Translation, ribosomal structure and biogenesis	Molecular Function: organic cyclic compound binding (GO:0097159);; Molecular Function: heterocyclic compound binding (GO:1901363);;	K14411|0|mus:103968590|K14411 RNA-binding protein Musashi | (RefSeq) heterogeneous nuclear ribonucleoprotein 1-like	mRNA surveillance pathway (ko03015)	[A]	RNA processing and modification	RNA recognition motif. (a.k.a. RRM, RBD, or RNP domain);; RNA recognition motif	Heterogeneous nuclear ribonucleoprotein 1 GN=RNP1 OS=Arabidopsis thaliana (Mouse-ear cress) PE=1 SV=1	S	Function unknown	PREDICTED: heterogeneous nuclear ribonucleoprotein 1-like [Musa acuminata subsp. malaccensis]
GRF5	P01_transcript_16107	--	--	--	--	--	--	--	WRC;; QLQ	Growth-regulating factor 4 OS=Oryza sativa subsp. japonica (Rice) PE=2 SV=1	K	Transcription	PREDICTED: growth-regulating factor 4-like [Phoenix dactylifera]
MADS50-like2	P01_transcript_70270	--	--	Molecular Function: binding (GO:0005488);; Biological Process: transcription, DNA-templated (GO:0006351);;	--	--	[K]	Transcription	SRF-type transcription factor (DNA-binding and dimerisation domain);; K-box region	MADS-box protein SOC1 GN=F17K2.19 OS=Arabidopsis thaliana (Mouse-ear cress) PE=1 SV=1	K	Transcription	SOC1-like 1 protein, partial [Tulipa gesneriana]
HUA2	P01_transcript_81226	--	--	--	--	--	[K]	Transcription	RNA polymerase II-binding domain.	ENHANCER OF AG-4 protein 2 OS=Arabidopsis thaliana (Mouse-ear cress) PE=2 SV=1	S	Function unknown	PREDICTED: ENHANCER OF AG-4 protein 2-like [Phoenix dactylifera]
ELF4	P01_transcript_43367	--	--	Biological Process: response to red or far red light (GO:0009639);; Biological Process: post-embryonic development (GO:0009791);; Biological Process: regulation of circadian rhythm (GO:0042752);; Biological Process: reproductive structure development (GO:0048608);;	--	--	--	--	Protein of unknown function (DUF1313)	Protein EARLY FLOWERING 4 GN=At2g40080 OS=Arabidopsis thaliana (Mouse-ear cress) PE=1 SV=1	S	Function unknown	Protein of unknown function DUF1313 [Macleaya cordata]
ARF17	P01_transcript_2962	--	--	Molecular Function: DNA binding (GO:0003677);; Cellular Component: nucleus (GO:0005634);; Biological Process: regulation of transcription, DNA-templated (GO:0006355);; Biological Process: auxin-activated signaling pathway (GO:0009734);;	--	--	--	--	Auxin response factor;; B3 DNA binding domain	Auxin response factor 18 OS=Oryza sativa subsp. japonica (Rice) PE=2 SV=1	K	Transcription	PREDICTED: auxin response factor 18 [Phoenix dactylifera]
NF-YC4	P01_transcript_87594	--	--	Cellular Component: nucleus (GO:0005634);; Molecular Function: protein heterodimerization activity (GO:0046982);;	K08066|1.74329e-64|sind:105175097|K08066 nuclear transcription factor Y, gamma | (RefSeq) nuclear transcription factor Y subunit C-2	--	[K]	Transcription	Histone-like transcription factor (CBF/NF-Y) and archaeal histone;; Core histone H2A/H2B/H3/H4	Nuclear transcription factor Y subunit C-2 OS=Arabidopsis thaliana (Mouse-ear cress) PE=2 SV=2	K	Transcription	hypothetical protein 2_4892_01, partial [Pinus taeda]
TCP7	P01_transcript_31803	--	--	Molecular Function: transcription regulatory region DNA binding (GO:0044212);;	--	--	--	--	TCP family transcription factor	Transcription factor TCP8 GN=TCP8 OS=Arabidopsis thaliana (Mouse-ear cress) PE=1 SV=1	K	Transcription	hypothetical protein TSUD_390950 [Trifolium subterraneum]
ASHH1	P01_transcript_60149	[R]	General function prediction only	Molecular Function: methyltransferase activity (GO:0008168);; Biological Process: histone methylation (GO:0016571);;	--	--	[U]	Intracellular trafficking, secretion, and vesicular transport	SET domain	Histone-lysine N-methyltransferase ASHH1 GN=F28O16.8 OS=Arabidopsis thaliana (Mouse-ear cress) PE=1 SV=1	S	Function unknown	PREDICTED: histone-lysine N-methyltransferase ASHH1 isoform X1 [Phoenix dactylifera]
PIN1AT	P01_transcript_95445	[O]	Posttranslational modification, protein turnover, chaperones	Biological Process: protein peptidyl-prolyl isomerization (GO:0000413);; Molecular Function: peptidyl-prolyl cis-trans isomerase activity (GO:0003755);;	K09578|4.1914e-35|pda:103703870|K09578 peptidyl-prolyl cis-trans isomerase NIMA-interacting 1 [EC:5.2.1.8] | (RefSeq) peptidyl-prolyl cis-trans isomerase Pin1-like	--	[O]	Posttranslational modification, protein turnover, chaperones	PPIC-type PPIASE domain	Peptidyl-prolyl cis-trans isomerase Pin1 GN=PIN1 OS=Arabidopsis thaliana (Mouse-ear cress) PE=1 SV=1	O	Posttranslational modification, protein turnover, chaperones	PREDICTED: peptidyl-prolyl cis-trans isomerase Pin1-like [Phoenix dactylifera]
SGR5	P01_transcript_63047	--	--	--	--	--	[R]	General function prediction only	--	Protein indeterminate-domain 14 {ECO:0000303|PubMed:16784536} OS=Arabidopsis thaliana (Mouse-ear cress) PE=1 SV=1	S	Function unknown	PREDICTED: protein indeterminate-domain 16 [Phoenix dactylifera]
JMJ27	P01_transcript_82460	--	--	--	K15601|0|vvi:100258626|K15601 lysine-specific demethylase 3 [EC:1.14.11.-] | (RefSeq) lysine-specific demethylase JMJ25	--	[K]	Transcription	JmjC domain, hydroxylase;; WRC;; Zinc-finger domain of monoamine-oxidase A repressor R1	Lysine-specific demethylase JMJ25 GN=MLP3.6 OS=Arabidopsis thaliana (Mouse-ear cress) PE=1 SV=1	S	Function unknown	zinc finger protein [Macleaya cordata]
bHLH13-like	P01_transcript_60993	--	--	--	--	--	--	--	bHLH-MYC and R2R3-MYB transcription factors N-terminal;; Helix-loop-helix DNA-binding domain;; Gar1/Naf1 RNA binding region	Transcription factor ABA-INDUCIBLE bHLH-TYPE GN=F13A10.4 OS=Arabidopsis thaliana (Mouse-ear cress) PE=2 SV=2	K	Transcription	PREDICTED: transcription factor bHLH13 [Elaeis guineensis]
FYPP1	P01_transcript_64417	[T]	Signal transduction mechanisms	Molecular Function: phosphoprotein phosphatase activity (GO:0004721);; Biological Process: protein dephosphorylation (GO:0006470);;	K15498|0|egu:105045744|K15498 serine/threonine-protein phosphatase 6 catalytic subunit [EC:3.1.3.16] | (RefSeq) phytochrome-associated serine/threonine-protein phosphatase	--	[DT]	--	Calcineurin-like phosphoesterase	Phytochrome-associated serine/threonine-protein phosphatase 3 GN=MZE19.3 OS=Arabidopsis thaliana (Mouse-ear cress) PE=1 SV=1	T	Signal transduction mechanisms	hypothetical protein CCACVL1_17896 [Corchorus capsularis]
TPS1	P01_transcript_55389	[G]	Carbohydrate transport and metabolism	Molecular Function: alpha,alpha-trehalose-phosphate synthase (UDP-forming) activity (GO:0003825);; Biological Process: trehalose biosynthetic process (GO:0005992);;	K16055|0|mus:103989119|K16055 trehalose 6-phosphate synthase/phosphatase [EC:2.4.1.15 3.1.3.12] | (RefSeq) alpha,alpha-trehalose-phosphate synthase [UDP-forming] 1-like	Starch and sucrose metabolism (ko00500)	[G]	Carbohydrate transport and metabolism	Glycosyltransferase family 20;; Trehalose-phosphatase	Alpha,alpha-trehalose-phosphate synthase [UDP-forming] 1 GN=TPS1 OS=Arabidopsis thaliana (Mouse-ear cress) PE=1 SV=1	G	Carbohydrate transport and metabolism	PREDICTED: alpha,alpha-trehalose-phosphate synthase [UDP-forming] 1-like [Musa acuminata subsp. malaccensis]
LNK1	P01_transcript_5361	--	--	--	--	--	--	--	--	--	S	Function unknown	protein LNK1-like isoform X2 [Asparagus officinalis]
SWC4	P01_transcript_11888	--	--	Cellular Component: Swr1 complex (GO:0000812);; Molecular Function: DNA binding (GO:0003677);; Molecular Function: transcription corepressor activity (GO:0003714);; Biological Process: DNA repair (GO:0006281);; Biological Process: chromatin remodeling (GO:0006338);; Cellular Component: NuA4 histone acetyltransferase complex (GO:0035267);; Biological Process: histone H4 acetylation (GO:0043967);; …	K11324|0|pda:103720534|K11324 DNA methyltransferase 1-associated protein 1 | (RefSeq) SWR1-complex protein 4	--	[BK]	--	SANT/Myb-like domain of DAMP1;; DNA methyltransferase 1-associated protein 1 (DMAP1)	--	K	Transcription	PREDICTED: SWR1-complex protein 4 [Phoenix dactylifera]
GAE1	P01_transcript_80955	[M]	Cell wall/membrane/envelope biogenesis	Biological Process: carbohydrate metabolic process (GO:0005975);; Cellular Component: integral component of membrane (GO:0016021);; Molecular Function: racemase and epimerase activity, acting on carbohydrates and derivatives (GO:0016857);; Molecular Function: coenzyme binding (GO:0050662);;	K08679|0|pda:103710561|K08679 UDP-glucuronate 4-epimerase [EC:5.1.3.6] | (RefSeq) UDP-glucuronate 4-epimerase 3-like	Starch and sucrose metabolism (ko00500);Amino sugar and nucleotide sugar metabolism (ko00520)	[M]	Cell wall/membrane/envelope biogenesis	NAD dependent epimerase/dehydratase family;; GDP-mannose 4,6 dehydratase;; RmlD substrate binding domain;; 3-beta hydroxysteroid dehydrogenase/isomerase family;; Polysaccharide biosynthesis protein;; Male sterility protein	UDP-glucuronate 4-epimerase 3 GN=GAE3 OS=Arabidopsis thaliana (Mouse-ear cress) PE=2 SV=1	M	Cell wall/membrane/envelope biogenesis	PREDICTED: UDP-glucuronate 4-epimerase 3-like [Phoenix dactylifera]
bHLH74	P01_transcript_85341	--	--	--	--	--	--	--	Helix-loop-helix DNA-binding domain	Transcription factor bHLH74 GN=T27I1.15 OS=Arabidopsis thaliana (Mouse-ear cress) PE=1 SV=1	K	Transcription	PREDICTED: transcription factor bHLH74-like isoform X1 [Phoenix dactylifera]
PUB12	P01_transcript_6526	[L]	Replication, recombination and repair	Molecular Function: ubiquitin-protein transferase activity (GO:0004842);; Cellular Component: nucleus (GO:0005634);; Cellular Component: cytoplasm (GO:0005737);; Biological Process: protein ubiquitination (GO:0016567);; Molecular Function: transmembrane receptor protein serine/threonine kinase binding (GO:0070696);;	--	--	[S]	Function unknown	Armadillo/beta-catenin-like repeat;; U-box domain;; HEAT repeats	U-box domain-containing protein 12 GN=OSJNBa0075G19.19-1 OS=Oryza sativa subsp. japonica (Rice) PE=2 SV=1	O	Posttranslational modification, protein turnover, chaperones	PREDICTED: U-box domain-containing protein 12 [Phoenix dactylifera]
GRP2	P01_transcript_52466	[K]	Transcription	Cellular Component: intracellular (GO:0005622);; Biological Process: intracellular protein transport (GO:0006886);; Molecular Function: P-P-bond-hydrolysis-driven protein transmembrane transporter activity (GO:0015450);; Cellular Component: outer membrane (GO:0019867);; Biological Process: protein transmembrane transport (GO:0071806);;	--	--	--	--	'Cold-shock' DNA-binding domain;; Zinc knuckle;; Ribonuclease B OB domain	Protein TOC75-3, chloroplastic (Precursor) GN=T6H20.230 OS=Arabidopsis thaliana (Mouse-ear cress) PE=1 SV=1	M	Cell wall/membrane/envelope biogenesis	protein TOC75-3, chloroplastic [Ananas comosus]
PILS5	P01_transcript_12752	--	--	Cellular Component: membrane (GO:0016020);;	K07088|1.5247e-142|mus:104000492|K07088 uncharacterized protein | (RefSeq) protein PIN-LIKES 7-like	--	[S]	Function unknown	Membrane transport protein	--	S	Function unknown	PREDICTED: protein PIN-LIKES 7-like [Musa acuminata subsp. malaccensis]
SAUR71	P01_transcript_44543	--	--	Biological Process: response to auxin (GO:0009733);; Cellular Component: integral component of membrane (GO:0016021);;	K14488|1.44816e-50|vvi:100257133|K14488 SAUR family protein | (RefSeq) auxin-induced protein 15A-like	Plant hormone signal transduction (ko04075)	--	--	Auxin responsive protein	Auxin-induced protein 15A OS=Glycine max (Soybean) PE=2 SV=1	S	Function unknown	auxin-induced protein TGSAUR21 [Tulipa gesneriana]
FRS5	P01_transcript_95978	--	--	--	--	--	--	--	FAR1 DNA-binding domain;; MULE transposase domain;; SWIM zinc finger	Protein FAR1-RELATED SEQUENCE 5 GN=FRS5 OS=Arabidopsis thaliana (Mouse-ear cress) PE=2 SV=1	S	Function unknown	PREDICTED: protein FAR1-RELATED SEQUENCE 5-like [Nelumbo nucifera]
TAF14	P01_transcript_58985	--	--	Biological Process: regulation of transcription, DNA-templated (GO:0006355);; Cellular Component: plastid (GO:0009536);;	K11341|5.84e-154|egu:105059405|K11341 YEATS domain-containing protein 4 | (RefSeq) transcription initiation factor TFIID subunit 14b	--	[K]	Transcription	YEATS family	Transcription initiation factor TFIID subunit 14b GN=K2N11.8 OS=Arabidopsis thaliana (Mouse-ear cress) PE=1 SV=1	K	Transcription	PREDICTED: transcription initiation factor TFIID subunit 14b isoform X2 [Elaeis guineensis]
EXLA1	P01_transcript_89423	--	--	Cellular Component: extracellular region (GO:0005576);; Cellular Component: plant-type cell wall (GO:0009505);; Cellular Component: plasmodesma (GO:0009506);; Cellular Component: membrane (GO:0016020);; Biological Process: sexual reproduction (GO:0019953);;	--	--	--	--	Pollen allergen;; Lytic transglycolase	Expansin-like A2 (Precursor) GN=OSJNBb0015I11.10 OS=Oryza sativa subsp. japonica (Rice) PE=2 SV=1	G	Carbohydrate transport and metabolism	PREDICTED: expansin-like A2 [Musa acuminata subsp. malaccensis]
FL2	P01_transcript_46792	--	--	--	--	--	--	--	Auxin canalisation;; Plant pleckstrin homology-like region	--	S	Function unknown	PREDICTED: VAN3-binding protein-like isoform X1 [Elaeis guineensis]
FRS6	P01_transcript_32334	--	--	--	--	--	--	--	MULE transposase domain;; FAR1 DNA-binding domain;; SWIM zinc finger	Protein FAR1-RELATED SEQUENCE 6 GN=FRS6 OS=Arabidopsis thaliana (Mouse-ear cress) PE=2 SV=1	S	Function unknown	PREDICTED: protein FAR1-RELATED SEQUENCE 6-like isoform X1 [Phoenix dactylifera]
CO-like 13	P01_transcript_55103	--	--	--	--	--	--	--	CCT motif	Zinc finger protein CONSTANS-LIKE 13 GN=COL13 OS=Arabidopsis thaliana (Mouse-ear cress) PE=2 SV=1	S	Function unknown	PREDICTED: zinc finger protein CONSTANS-LIKE 13 [Elaeis guineensis]
SLEEPY2	P01_transcript_25407	--	--	Biological Process: post-embryonic development (GO:0009791);; Cellular Component: intracellular part (GO:0044424);;	K14495|2.34665e-52|mus:103998695|K14495 F-box protein GID2 | (RefSeq) F-box protein GID2-like	Plant hormone signal transduction (ko04075)	--	--	F-box-like;; F-box domain	F-box protein GID2 GN=T22A6.40 OS=Arabidopsis thaliana (Mouse-ear cress) PE=1 SV=1	S	Function unknown	PREDICTED: F-box protein GID2-like [Musa acuminata subsp. malaccensis]
FLS1	P01_transcript_62174	[Q]	Secondary metabolites biosynthesis, transport and catabolism	Molecular Function: oxidoreductase activity (GO:0016491);; Molecular Function: metal ion binding (GO:0046872);; Biological Process: oxidation-reduction process (GO:0055114);;	K05278|2.53828e-161|mus:103977541|K05278 flavonol synthase [EC:1.14.11.23] | (RefSeq) flavonol synthase/flavanone 3-hydroxylase	Flavonoid biosynthesis (ko00941)	[QR]	--	non-haem dioxygenase in morphine synthesis N-terminal;; 2OG-Fe(II) oxygenase superfamily	Flavonol synthase/flavanone 3-hydroxylase GN=FLS OS=Citrus unshiu (Satsuma mandarin) PE=1 SV=1	S	Function unknown	flavonol synthase [Lilium regale]
NUWA	P01_transcript_6284	--	--	--	--	--	[R]	General function prediction only	PPR repeat family;; PPR repeat;; PPR repeat;; Pentatricopeptide repeat domain;; Pentacotripeptide-repeat region of PRORP	Pentatricopeptide repeat-containing protein At3g49240 GN=EMB1796 OS=Arabidopsis thaliana (Mouse-ear cress) PE=2 SV=1	S	Function unknown	PREDICTED: pentatricopeptide repeat-containing protein At3g49240-like [Elaeis guineensis]
WRKY1/29	P01_transcript_94232	--	--	--	K13424|0|egu:105044758|K13424 WRKY transcription factor 33 | (RefSeq) WRKY transcription factor WRKY24	Plant-pathogen interaction (ko04626)	--	--	WRKY DNA -binding domain	Probable WRKY transcription factor 33 GN=WRKY33 OS=Arabidopsis thaliana (Mouse-ear cress) PE=1 SV=2	K	Transcription	transcription factor WRKY33 [Lilium regale]
H2A.2	P01_transcript_75003	--	--	Cellular Component: nucleosome (GO:0000786);; Cellular Component: nuclear chromatin (GO:0000790);; Molecular Function: DNA binding (GO:0003677);; Biological Process: chromatin silencing (GO:0006342);; Molecular Function: protein heterodimerization activity (GO:0046982);;	K11251|4.31111e-50|vvi:100251194|K11251 histone H2A | (RefSeq) probable histone H2A.3	--	[B]	Chromatin structure and dynamics	C-terminus of histone H2A;; Core histone H2A/H2B/H3/H4;; Histone-like transcription factor (CBF/NF-Y) and archaeal histone	Probable histone H2A.3 GN=At4g27230 OS=Arabidopsis thaliana (Mouse-ear cress) PE=1 SV=1	B	Chromatin structure and dynamics	probable histone H2A.3 [Asparagus officinalis]
SuSy2	P01_transcript_80035	[M]	Cell wall/membrane/envelope biogenesis	Biological Process: sucrose metabolic process (GO:0005985);; Molecular Function: sucrose synthase activity (GO:0016157);;	K00695|0|egu:105058592|K00695 sucrose synthase [EC:2.4.1.13] | (RefSeq) sucrose synthase 1	Starch and sucrose metabolism (ko00500)	[M]	Cell wall/membrane/envelope biogenesis	Sucrose synthase;; Glycosyl transferases group 1;; Glycosyl transferases group 1	Sucrose synthase 1 OS=Tulipa gesneriana (Garden tulip) PE=2 SV=1	M	Cell wall/membrane/envelope biogenesis	sucrose synthase [Lilium davidii var. unicolor]
DYL3-like	P01_transcript_87506	--	--	--	--	--	--	--	Dormancy/auxin associated protein	--	S	Function unknown	PREDICTED: dormancy-associated protein homolog 3 [Elaeis guineensis]
RCF3	P01_transcript_88134	--	--	Molecular Function: RNA binding (GO:0003723);;	K13162|0|egu:105045705|K13162 poly(rC)-binding protein 2/3/4 | (RefSeq) KH domain-containing protein At4g18375	--	[AR]	--	KH domain;; KH domain;; KH domain;; NusA-like KH domain	KH domain-containing protein At4g18375 GN=At4g18375 OS=Arabidopsis thaliana (Mouse-ear cress) PE=2 SV=1	S	Function unknown	PREDICTED: KH domain-containing protein At4g18375 [Elaeis guineensis]
JAZ3	P01_transcript_11001	--	--	--	K13464|7.06901e-81|egu:105035162|K13464 jasmonate ZIM domain-containing protein | (RefSeq) protein TIFY 6b	Plant hormone signal transduction (ko04075)	--	--	tify domain;; Divergent CCT motif	Protein TIFY 6B GN=MEB5.8 OS=Arabidopsis thaliana (Mouse-ear cress) PE=1 SV=1	S	Function unknown	PREDICTED: protein TIFY 6b [Elaeis guineensis]
ERF2	P01_transcript_71943	--	--	Molecular Function: DNA binding (GO:0003677);; Molecular Function: transcription factor activity, sequence-specific DNA binding (GO:0003700);; Cellular Component: nucleus (GO:0005634);; Biological Process: regulation of transcription, DNA-templated (GO:0006355);;	--	--	--	--	AP2 domain	Ethylene-responsive transcription factor 1A OS=Arabidopsis thaliana (Mouse-ear cress) PE=1 SV=2	K	Transcription	PREDICTED: ethylene-responsive transcription factor 2-like [Phoenix dactylifera]
SPL1	P01_transcript_61055	--	--	--	--	--	--	--	Ankyrin repeats (3 copies);; Ankyrin repeat;; Ankyrin repeats (many copies);; SBP domain	Squamosa promoter-binding-like protein 15 OS=Oryza sativa subsp. japonica (Rice) PE=2 SV=1	S	Function unknown	PREDICTED: squamosa promoter-binding-like protein 15 [Elaeis guineensis]
LWD1	P01_transcript_64904	--	--	--	K11805|4.69265e-154|nnu:104592679|K11805 WD repeat-containing protein 68 | (RefSeq) WD repeat-containing protein LWD1	--	[S]	Function unknown	WD domain, G-beta repeat	WD repeat-containing protein LWD1 GN=F13K23.16 OS=Arabidopsis thaliana (Mouse-ear cress) PE=2 SV=1	S	Function unknown	WD repeat-containing protein LWD1 [Apostasia shenzhenica]
MCM4	P01_transcript_38830	[L]	Replication, recombination and repair	Cellular Component: THO complex (GO:0000347);; Molecular Function: DNA binding (GO:0003677);; Molecular Function: DNA helicase activity (GO:0003678);; Molecular Function: ATP binding (GO:0005524);; Cellular Component: cytosol (GO:0005829);; Biological Process: DNA replication initiation (GO:0006270);; Biological Process: DNA duplex unwinding (GO:0032508);; Cellular Component: MCM complex (GO:0042…	K02212|0|mus:103997545|K02212 DNA replication licensing factor MCM4 [EC:3.6.4.12] | (RefSeq) DNA replication licensing factor MCM4	DNA replication (ko03030)	[L]	Replication, recombination and repair	MCM2/3/5 family;; Magnesium chelatase, subunit ChlI	DNA replication licensing factor MCM4 GN=OSJNBa0051H17.26 OS=Oryza sativa subsp. japonica (Rice) PE=3 SV=2	L	Replication, recombination and repair	uncharacterized protein A4U43_C05F27540 [Asparagus officinalis]
GLK1	P01_transcript_62340	--	--	--	--	--	--	--	Myb-like DNA-binding domain	Probable transcription factor GLK1 GN=OSJNBa0031J07.13 OS=Oryza sativa subsp. japonica (Rice) PE=2 SV=1	K	Transcription	PREDICTED: probable transcription factor GLK1 [Nelumbo nucifera]
HTH	P01_transcript_7938	[IR]	Lipid transport and metabolism;; General function prediction only	Biological Process: fatty acid omega-oxidation (GO:0010430);; Molecular Function: oxidoreductase activity, acting on CH-OH group of donors (GO:0016614);; Molecular Function: flavin adenine dinucleotide binding (GO:0050660);;	K15403|0|egu:105047658|K15403 fatty acid omega-hydroxy dehydrogenase [EC:1.1.-.-] | (RefSeq) protein HOTHEAD-like	Cutin, suberine and wax biosynthesis (ko00073)	[R]	General function prediction only	GMC oxidoreductase;; GMC oxidoreductase	Protein HOTHEAD (Precursor) GN=F3N23.17 OS=Arabidopsis thaliana (Mouse-ear cress) PE=1 SV=1	E	Amino acid transport and metabolism	protein HOTHEAD [Dendrobium catenatum]
NAC68-like	P01_transcript_83985	--	--	--	--	--	--	--	No apical meristem (NAM) protein	NAC domain-containing protein 100 GN=NAC100 OS=Arabidopsis thaliana (Mouse-ear cress) PE=2 SV=1	S	Function unknown	PREDICTED: NAC domain-containing protein 100-like [Phoenix dactylifera]
SPA1	P01_transcript_93648	[R]	General function prediction only	--	K16240|0|pda:103713473|K16240 protein suppressor of PHYA-105 1 | (RefSeq) protein SPA1-RELATED 3-like	Circadian rhythm - plant (ko04712)	--	--	WD domain, G-beta repeat;; Anaphase-promoting complex subunit 4 WD40 domain	Protein SUPPRESSOR OF PHYA-105 1 GN=F11C10.3/F11C10.4 OS=Arabidopsis thaliana (Mouse-ear cress) PE=1 SV=1	T	Signal transduction mechanisms	PREDICTED: protein SPA1-RELATED 3-like isoform X1 [Phoenix dactylifera]
FBA2	P01_transcript_15291	[G]	Carbohydrate transport and metabolism	Molecular Function: fructose-bisphosphate aldolase activity (GO:0004332);; Biological Process: glycolytic process (GO:0006096);; Cellular Component: chloroplast (GO:0009507);;	K01623|0|pda:103703210|K01623 fructose-bisphosphate aldolase, class I [EC:4.1.2.13] | (RefSeq) fructose-bisphosphate aldolase, chloroplastic-like	Glycolysis / Gluconeogenesis (ko00010);Pentose phosphate pathway (ko00030);Fructose and mannose metabolism (ko00051);Carbon fixation in photosynthetic organisms (ko00710);Carbon metabolism (ko01200);Biosynthesis of amino acids (ko01230)	[G]	Carbohydrate transport and metabolism	Fructose-bisphosphate aldolase class-I	Fructose-bisphosphate aldolase, chloroplastic (Precursor) OS=Oryza sativa subsp. japonica (Rice) PE=1 SV=2	G	Carbohydrate transport and metabolism	PREDICTED: fructose-bisphosphate aldolase, chloroplastic-like [Phoenix dactylifera]
PSY	P01_transcript_10031	[I]	Lipid transport and metabolism	Cellular Component: chloroplast (GO:0009507);; Cellular Component: integral component of membrane (GO:0016021);; Biological Process: carotenoid biosynthetic process (GO:0016117);; Molecular Function: geranylgeranyl-diphosphate geranylgeranyltransferase activity (GO:0016767);;	K02291|0|egu:105058894|K02291 15-cis-phytoene/all-trans-phytoene synthase [EC:2.5.1.32 2.5.1.99] | (RefSeq) phytoene synthase 2, chloroplastic	Carotenoid biosynthesis (ko00906)	[I]	Lipid transport and metabolism	Squalene/phytoene synthase	Phytoene synthase, chloroplastic (Precursor) GN=PSY OS=Narcissus pseudonarcissus (Daffodil) PE=2 SV=1	I	Lipid transport and metabolism	phytoene synthase [Lilium lancifolium]
PHIP1	P01_transcript_74309	[J]	Translation, ribosomal structure and biogenesis	Molecular Function: nucleotide binding (GO:0000166);; Molecular Function: nucleic acid binding (GO:0003676);;	--	--	[R]	General function prediction only	RNA recognition motif. (a.k.a. RRM, RBD, or RNP domain);; RNA recognition motif. (a.k.a. RRM, RBD, or RNP domain)	Polyadenylate-binding protein 3 {ECO:0000303|PubMed:18479511} OS=Arabidopsis thaliana (Mouse-ear cress) PE=1 SV=1	S	Function unknown	PREDICTED: 33 kDa ribonucleoprotein, chloroplastic [Elaeis guineensis]
PIN-like	P01_transcript_70163	--	--	Biological Process: auxin-activated signaling pathway (GO:0009734);; Cellular Component: integral component of membrane (GO:0016021);; Biological Process: transmembrane transport (GO:0055085);;	K13947|0|egu:105035393|K13947 auxin efflux carrier family | (RefSeq) probable auxin efflux carrier component 1c	--	--	--	Membrane transport protein;; Membrane transport protein	Probable auxin efflux carrier component 1c GN=P0479H10.14 OS=Oryza sativa subsp. japonica (Rice) PE=2 SV=1	U	Intracellular trafficking, secretion, and vesicular transport	PREDICTED: probable auxin efflux carrier component 1c isoform X2 [Phoenix dactylifera]
TCP4 (PCF4)	P01_transcript_90029	--	--	--	--	--	--	--	--	Transcription factor TCP4 GN=K15M2.17 OS=Arabidopsis thaliana (Mouse-ear cress) PE=2 SV=1	K	Transcription	PREDICTED: transcription factor PCF5-like [Phoenix dactylifera]
SCC3	P01_transcript_48140	--	--	Cellular Component: nucleus (GO:0005634);; Cellular Component: chromosome (GO:0005694);; Biological Process: attachment of spindle microtubules to kinetochore involved in homologous chromosome segregation (GO:0051455);; Biological Process: meiotic sister chromatid cohesion, centromeric (GO:0051754);;	K06671|0|pda:103723506|K06671 cohesin complex subunit SA-1/2 | (RefSeq) sister-chromatid cohesion protein 3	--	[D]	Cell cycle control, cell division, chromosome partitioning	STAG domain	Sister-chromatid cohesion protein 3 GN=SCC3 OS=Arabidopsis thaliana (Mouse-ear cress) PE=1 SV=2	D	Cell cycle control, cell division, chromosome partitioning	PREDICTED: sister-chromatid cohesion protein 3 isoform X2 [Phoenix dactylifera]
SUVH9/VIM1	P01_transcript_59303	[V]	Defense mechanisms	Cellular Component: plastid (GO:0009536);;	K11420|0|mus:103985050|K11420 euchromatic histone-lysine N-methyltransferase [EC:2.1.1.43] | (RefSeq) histone-lysine N-methyltransferase family member SUVH2-like	Lysine degradation (ko00310)	[BK]	--	SAD/SRA domain;; Pre-SET motif;; SET domain	Histone-lysine N-methyltransferase family member SUVH9 GN=T6G15.10 OS=Arabidopsis thaliana (Mouse-ear cress) PE=1 SV=1	S	Function unknown	PREDICTED: histone-lysine N-methyltransferase family member SUVH2-like [Musa acuminata subsp. malaccensis]
ERF003	P01_transcript_76860	[E]	Amino acid transport and metabolism	Molecular Function: nucleotide binding (GO:0000166);; Molecular Function: DNA binding (GO:0003677);; Molecular Function: catalytic activity (GO:0003824);; Biological Process: DNA replication (GO:0006260);;	--	--	--	--	FAD dependent oxidoreductase;; FAD dependent oxidoreductase;; FAD-NAD(P)-binding;; AP2 domain	Ethylene-responsive transcription factor ERF003 GN=ERF003 OS=Arabidopsis thaliana (Mouse-ear cress) PE=2 SV=1	E	Amino acid transport and metabolism	PREDICTED: putative thiamine biosynthesis oxidoreductase ThiO isoform X1 [Phoenix dactylifera]
GATA12	P01_transcript_47689	--	--	Molecular Function: RNA polymerase II regulatory region sequence-specific DNA binding (GO:0000977);; Molecular Function: RNA polymerase II transcription factor binding (GO:0001085);; Molecular Function: transcriptional activator activity, RNA polymerase II transcription regulatory region sequence-specific binding (GO:0001228);; Molecular Function: chromatin binding (GO:0003682);; Cellular Compone…	--	--	[K]	Transcription	GATA zinc finger	GATA transcription factor 9 GN=GATA9 OS=Arabidopsis thaliana (Mouse-ear cress) PE=2 SV=1	K	Transcription	PREDICTED: GATA transcription factor 12 [Elaeis guineensis]
LHCB3	P01_transcript_22029	--	--	Biological Process: response to light stimulus (GO:0009416);; Cellular Component: photosystem I (GO:0009522);; Cellular Component: chloroplast thylakoid membrane (GO:0009535);; Biological Process: photosynthesis, light harvesting in photosystem I (GO:0009768);; Cellular Component: chloroplast envelope (GO:0009941);; Cellular Component: plastoglobule (GO:0010287);; Cellular Component: integral com…	K08912|1.02522e-179|nnu:104587699|K08912 light-harvesting complex II chlorophyll a/b binding protein 1 | (RefSeq) chlorophyll a-b binding protein of LHCII type 1-like	Photosynthesis - antenna proteins (ko00196)	--	--	Chlorophyll A-B binding protein	Chlorophyll a-b binding protein 3C, chloroplastic (Precursor) GN=CAB3C OS=Solanum lycopersicum (Tomato) PE=3 SV=1	J	Translation, ribosomal structure and biogenesis	PREDICTED: chlorophyll a-b binding protein of LHCII type 1-like [Juglans regia]
HK3	P01_transcript_1313	[T]	Signal transduction mechanisms	Molecular Function: phosphorelay sensor kinase activity (GO:0000155);; Biological Process: phosphorelay signal transduction system (GO:0000160);; Cellular Component: intracellular (GO:0005622);; Cellular Component: integral component of membrane (GO:0016021);; Biological Process: signal transduction by protein phosphorylation (GO:0023014);;	K14489|0|egu:105049722|K14489 arabidopsis histidine kinase 2/3/4 (cytokinin receptor) [EC:2.7.13.3] | (RefSeq) probable histidine kinase 3	Plant hormone signal transduction (ko04075)	[T]	Signal transduction mechanisms	CHASE domain;; Histidine kinase-, DNA gyrase B-, and HSP90-like ATPase;; Response regulator receiver domain;; His Kinase A (phospho-acceptor) domain	Histidine kinase 3 GN=F17L21.11 OS=Arabidopsis thaliana (Mouse-ear cress) PE=1 SV=1	T	Signal transduction mechanisms	PREDICTED: probable histidine kinase 3 isoform X1 [Elaeis guineensis]
POLA1	P01_transcript_95258	[L]	Replication, recombination and repair	--	K02350|0|egu:105045240|K02350 DNA polymerase zeta [EC:2.7.7.7] | (RefSeq) DNA polymerase zeta catalytic subunit	--	[L]	Replication, recombination and repair	DNA polymerase family B;; DNA polymerase family B, exonuclease domain;; DNA polymerase family B;; C4-type zinc-finger of DNA polymerase delta;; DNA polymerase family B	DNA polymerase zeta catalytic subunit GN=REV3 OS=Arabidopsis thaliana (Mouse-ear cress) PE=2 SV=1	L	Replication, recombination and repair	PREDICTED: DNA polymerase zeta catalytic subunit isoform X2 [Elaeis guineensis]
WRKY19	P01_transcript_47054	--	--	--	--	--	--	--	WRKY DNA -binding domain	Probable WRKY transcription factor 4 GN=WRKY4 OS=Arabidopsis thaliana (Mouse-ear cress) PE=1 SV=2	K	Transcription	PREDICTED: probable WRKY transcription factor 4 isoform X1 [Phoenix dactylifera]
IAA17	P01_transcript_55625	--	--	Biological Process: transcription, DNA-templated (GO:0006351);; Biological Process: regulation of cellular process (GO:0050794);;	K14484|3.22147e-57|pda:103722711|K14484 auxin-responsive protein IAA | (RefSeq) auxin-responsive protein IAA1-like	Plant hormone signal transduction (ko04075)	--	--	AUX/IAA family	Auxin-responsive protein IAA15 GN=OSJNBa0029B02.19 OS=Oryza sativa subsp. japonica (Rice) PE=2 SV=1	S	Function unknown	PREDICTED: auxin-responsive protein IAA1-like [Phoenix dactylifera]
FPA	P01_transcript_96099	--	--	Molecular Function: nucleotide binding (GO:0000166);; Molecular Function: nucleic acid binding (GO:0003676);;	--	--	[R]	General function prediction only	SPOC domain;; RNA recognition motif. (a.k.a. RRM, RBD, or RNP domain)	Flowering time control protein FPA GN=FPA OS=Arabidopsis thaliana (Mouse-ear cress) PE=2 SV=2	P	Inorganic ion transport and metabolism	predicted protein [Hordeum vulgare subsp. vulgare]
GA2ox8	P01_transcript_50908	[Q]	Secondary metabolites biosynthesis, transport and catabolism	--	--	--	[QR]	--	non-haem dioxygenase in morphine synthesis N-terminal;; 2OG-Fe(II) oxygenase superfamily	Protein SRG1 GN=SRG1 OS=Arabidopsis thaliana (Mouse-ear cress) PE=2 SV=1	S	Function unknown	PREDICTED: protein DMR6-LIKE OXYGENASE 2-like [Elaeis guineensis]
MYB73	P01_transcript_62033	--	--	--	--	--	[K]	Transcription	Myb-like DNA-binding domain;; Myb-like DNA-binding domain	Transcription factor MYB44 GN=K8K14.2 OS=Arabidopsis thaliana (Mouse-ear cress) PE=2 SV=1	K	Transcription	PREDICTED: myb-related protein B-like [Ziziphus jujuba]
FBP2	P01_transcript_91280	--	--	Molecular Function: RNA binding (GO:0003723);;	K13210|1.38335e-98|pda:103711083|K13210 far upstream element-binding protein | (RefSeq) far upstream element-binding protein 2-like	--	[A]	RNA processing and modification	KH domain;; KH domain;; KH domain	--	S	Function unknown	PREDICTED: far upstream element-binding protein 2-like isoform X1 [Phoenix dactylifera]
SVP	P01_transcript_79427	--	--	Molecular Function: DNA binding (GO:0003677);; Molecular Function: transcription factor activity, sequence-specific DNA binding (GO:0003700);; Cellular Component: nucleus (GO:0005634);; Biological Process: regulation of transcription, DNA-templated (GO:0006355);; Molecular Function: protein dimerization activity (GO:0046983);;	K09260|1.67174e-74|egu:105048671|K09260 MADS-box transcription enhancer factor 2A | (RefSeq) STMADS11-1; MADS-box protein JOINTLESS	--	[K]	Transcription	SRF-type transcription factor (DNA-binding and dimerisation domain);; K-box region	MADS-box protein SVP GN=SVP OS=Arabidopsis thaliana (Mouse-ear cress) PE=1 SV=1	K	Transcription	MADS-box protein SVP, partial [Lilium formosanum x Lilium longiflorum]
PR10-5	P01_transcript_36031	--	--	Biological Process: defense response (GO:0006952);; Biological Process: response to biotic stimulus (GO:0009607);;	--	--	--	--	Pathogenesis-related protein Bet v I family	Pathogenesis-related protein 1 GN=PR1 OS=Asparagus officinalis (Garden asparagus) PE=2 SV=1	S	Function unknown	pathogenesis-related protein 10 [Lilium regale]
SPL14	P01_transcript_69545	--	--	--	--	--	--	--	SBP domain;; Ankyrin repeats (3 copies)	Squamosa promoter-binding-like protein 15 OS=Oryza sativa subsp. japonica (Rice) PE=2 SV=1	S	Function unknown	PREDICTED: squamosa promoter-binding-like protein 15 [Elaeis guineensis]
ERF073	P01_transcript_46366	--	--	--	--	--	--	--	AP2 domain	Ethylene-responsive transcription factor ERF113 GN=ERF113 OS=Arabidopsis thaliana (Mouse-ear cress) PE=2 SV=1	K	Transcription	PREDICTED: ethylene-responsive transcription factor ERF073 [Elaeis guineensis]
CYT1	P01_transcript_2557	[JM]	Translation, ribosomal structure and biogenesis;; Cell wall/membrane/envelope biogenesis	Biological Process: biosynthetic process (GO:0009058);; Molecular Function: nucleotidyltransferase activity (GO:0016779);;	K00966|0|pda:103697513|K00966 mannose-1-phosphate guanylyltransferase [EC:2.7.7.13] | (RefSeq) probable mannose-1-phosphate guanylyltransferase 1	Fructose and mannose metabolism (ko00051);Amino sugar and nucleotide sugar metabolism (ko00520)	[M]	Cell wall/membrane/envelope biogenesis	Nucleotidyl transferase;; MobA-like NTP transferase domain;; Bacterial transferase hexapeptide (six repeats)	Probable mannose-1-phosphate guanylyltransferase 3 OS=Oryza sativa subsp. japonica (Rice) PE=2 SV=1	M	Cell wall/membrane/envelope biogenesis	mannose-1-phosphate guanylyltransferase 1 [Hevea brasiliensis]
PILS6	P01_transcript_39978	--	--	Cellular Component: integral component of membrane (GO:0016021);; Biological Process: transmembrane transport (GO:0055085);;	--	--	[S]	Function unknown	Membrane transport protein	--	S	Function unknown	PREDICTED: LOW QUALITY PROTEIN: protein PIN-LIKES 6-like [Phoenix dactylifera]
EXL2	P01_transcript_42664	--	--	--	--	--	--	--	Phosphate-induced protein 1 conserved region	Protein EXORDIUM (Precursor) GN=EXO OS=Arabidopsis thaliana (Mouse-ear cress) PE=2 SV=1	S	Function unknown	PREDICTED: protein EXORDIUM-like [Phoenix dactylifera]
TCP11/15	P01_transcript_90614	--	--	--	--	--	--	--	TCP family transcription factor	Transcription factor TCP15 GN=TCP15 OS=Arabidopsis thaliana (Mouse-ear cress) PE=2 SV=1	K	Transcription	PREDICTED: transcription factor TCP15-like [Elaeis guineensis]
SuSy2-1/4/A	P01_transcript_55536	[M]	Cell wall/membrane/envelope biogenesis	Biological Process: sucrose metabolic process (GO:0005985);; Molecular Function: sucrose synthase activity (GO:0016157);;	K00695|0|pda:103714824|K00695 sucrose synthase [EC:2.4.1.13] | (RefSeq) sucrose synthase 2	Starch and sucrose metabolism (ko00500)	[M]	Cell wall/membrane/envelope biogenesis	Sucrose synthase;; Glycosyl transferases group 1;; Glycosyl transferases group 1	Sucrose synthase 2 OS=Tulipa gesneriana (Garden tulip) PE=2 SV=1	M	Cell wall/membrane/envelope biogenesis	sucrose synthase A [Lilium davidii var. unicolor]
ABCC14	P01_transcript_14064	[V]	Defense mechanisms	Molecular Function: ATP binding (GO:0005524);; Cellular Component: integral component of membrane (GO:0016021);; Molecular Function: ATPase activity, coupled to transmembrane movement of substances (GO:0042626);; Biological Process: transmembrane transport (GO:0055085);;	--	--	[Q]	Secondary metabolites biosynthesis, transport and catabolism	ABC transporter	ABC transporter C family member 14 GN=F26K9.130 OS=Arabidopsis thaliana (Mouse-ear cress) PE=1 SV=1	V	Defense mechanisms	PREDICTED: ABC transporter C family member 14-like [Musa acuminata subsp. malaccensis]
NAC67	P01_transcript_45978	--	--	--	--	--	--	--	--	NAC domain-containing protein 68 OS=Oryza sativa subsp. japonica (Rice) PE=2 SV=1	K	Transcription	PREDICTED: NAC domain-containing protein 68-like isoform X2 [Phoenix dactylifera]
CHI	P01_transcript_43839	--	--	Biological Process: flavonoid biosynthetic process (GO:0009813);; Molecular Function: chalcone isomerase activity (GO:0045430);;	K01859|1.35484e-93|egu:105035984|K01859 chalcone isomerase [EC:5.5.1.6] | (RefSeq) chalcone--flavonone isomerase	Flavonoid biosynthesis (ko00941)	--	--	Chalcone-flavanone isomerase	Chalcone--flavonone isomerase GN=CHI OS=Camellia sinensis (Tea) PE=2 SV=2	G	Carbohydrate transport and metabolism	chalcone isomerase [Lilium hybrid cultivar]
FLR1	P01_transcript_61761	[K]	Transcription	--	--	--	--	--	Leucine rich repeat;; Leucine Rich repeats (2 copies);; Leucine rich repeat N-terminal domain;; Leucine Rich Repeat	Polygalacturonase inhibitor (Precursor) GN=PGIP OS=Pyrus communis (Pear) PE=1 SV=1	S	Function unknown	PREDICTED: polygalacturonase inhibitor-like [Elaeis guineensis]
MYST	P01_transcript_85743	--	--	Molecular Function: histone acetyltransferase activity (GO:0004402);; Cellular Component: nucleus (GO:0005634);; Cellular Component: mitochondrion (GO:0005739);; Biological Process: regulation of transcription, DNA-templated (GO:0006355);; Biological Process: histone acetylation (GO:0016573);; Molecular Function: metal ion binding (GO:0046872);;	K11308|1.96849e-64|mdm:103420704|K11308 histone acetyltransferase MYST1 [EC:2.3.1.48] | (RefSeq) putative MYST-like histone acetyltransferase 1	--	[B]	Chromatin structure and dynamics	MOZ/SAS family;; MOZ/SAS family	Putative MYST-like histone acetyltransferase 1 GN=OJ1339_F05.128 OS=Oryza sativa subsp. japonica (Rice) PE=3 SV=1	B	Chromatin structure and dynamics	PREDICTED: putative MYST-like histone acetyltransferase 1 [Malus domestica]
HDA9	P01_transcript_79295	[BQ]	Chromatin structure and dynamics;; Secondary metabolites biosynthesis, transport and catabolism	Cellular Component: nucleus (GO:0005634);; Biological Process: regulation of transcription, DNA-templated (GO:0006355);; Biological Process: negative regulation of seed germination (GO:0010187);; Molecular Function: NAD-dependent histone deacetylase activity (H3-K14 specific) (GO:0032041);; Biological Process: histone H3 deacetylation (GO:0070932);;	K06067|2.4315e-103|pda:103706146|K06067 histone deacetylase 1/2 [EC:3.5.1.98] | (RefSeq) histone deacetylase 9	--	[B]	Chromatin structure and dynamics	Histone deacetylase domain	Histone deacetylase 9 GN=HDA9 OS=Arabidopsis thaliana (Mouse-ear cress) PE=2 SV=1	BQ	Chromatin structure and dynamics;; Secondary metabolites biosynthesis, transport and catabolism	PREDICTED: histone deacetylase 17 isoform X3 [Phoenix dactylifera]
IAA30	P01_transcript_21051	--	--	Cellular Component: nucleus (GO:0005634);; Biological Process: regulation of transcription, DNA-templated (GO:0006355);; Biological Process: auxin-activated signaling pathway (GO:0009734);;	K14484|1.13918e-119|egu:105042180|K14484 auxin-responsive protein IAA | (RefSeq) auxin-responsive protein IAA30	Plant hormone signal transduction (ko04075)	--	--	AUX/IAA family	Auxin-responsive protein IAA30 GN=IAA30 OS=Oryza sativa subsp. japonica (Rice) PE=2 SV=1	K	Transcription	PREDICTED: auxin-responsive protein IAA30 [Elaeis guineensis]
IAA7	P01_transcript_19365	--	--	Cellular Component: nucleus (GO:0005634);; Biological Process: regulation of transcription, DNA-templated (GO:0006355);; Biological Process: auxin-activated signaling pathway (GO:0009734);;	K14484|4.59831e-119|egu:105042180|K14484 auxin-responsive protein IAA | (RefSeq) auxin-responsive protein IAA30	Plant hormone signal transduction (ko04075)	--	--	AUX/IAA family	Auxin-responsive protein IAA30 GN=IAA30 OS=Oryza sativa subsp. japonica (Rice) PE=2 SV=1	K	Transcription	PREDICTED: auxin-responsive protein IAA30 [Elaeis guineensis]
RACK1A	P01_transcript_70818	[R]	General function prediction only	--	K14753|0|pda:103716866|K14753 guanine nucleotide-binding protein subunit beta-2-like 1 protein | (RefSeq) guanine nucleotide-binding protein subunit beta-like protein A	--	[T]	Signal transduction mechanisms	WD domain, G-beta repeat;; Anaphase-promoting complex subunit 4 WD40 domain	Guanine nucleotide-binding protein subunit beta-like protein GN=GB1 OS=Medicago sativa (Alfalfa) PE=2 SV=1	S	Function unknown	PREDICTED: guanine nucleotide-binding protein subunit beta-like protein A [Phoenix dactylifera]
STZ	P01_transcript_22153	--	--	--	--	--	[R]	General function prediction only	C2H2-type zinc finger;; C2H2-type zinc finger	Zinc finger protein ZAT5 GN=ZAT5 OS=Arabidopsis thaliana (Mouse-ear cress) PE=2 SV=1	S	Function unknown	PREDICTED: zinc finger protein ZAT5 [Phoenix dactylifera]
MYB94	P01_transcript_59539	--	--	--	K09422|1.38616e-116|egu:105056637|K09422 myb proto-oncogene protein, plant | (RefSeq) transcription factor MYB30	--	[K]	Transcription	Myb-like DNA-binding domain;; Myb-like DNA-binding domain	Transcription factor MYB39 GN=dl4925c OS=Arabidopsis thaliana (Mouse-ear cress) PE=2 SV=1	K	Transcription	PREDICTED: transcription factor MYB30 [Elaeis guineensis]
MYB15	P01_transcript_93581	--	--	Molecular Function: DNA binding (GO:0003677);;	K09422|8.51757e-64|obr:102700119|K09422 myb proto-oncogene protein, plant | (RefSeq) myb-related protein Zm1-like	--	[K]	Transcription	Myb-like DNA-binding domain;; Myb-like DNA-binding domain	Myb-related protein Zm1 OS=Zea mays (Maize) PE=2 SV=1	K	Transcription	PREDICTED: myb-related protein Zm1-like [Oryza brachyantha]
PRMT10	P01_transcript_94803	--	--	Cellular Component: cytosol (GO:0005829);; Biological Process: regulation of transcription, DNA-templated (GO:0006355);; Molecular Function: histone-arginine N-methyltransferase activity (GO:0008469);; Biological Process: vegetative to reproductive phase transition of meristem (GO:0010228);; Molecular Function: [myelin basic protein]-arginine N-methyltransferase activity (GO:0016277);; Biological…	K11434|1.26741e-134|egu:105047845|K11434 type I protein arginine methyltransferase [EC:2.1.1.319] | (RefSeq) protein arginine N-methyltransferase PRMT10	--	[OKT]	--	--	Protein arginine N-methyltransferase PRMT10 OS=Oryza sativa subsp. japonica (Rice) PE=2 SV=1	S	Function unknown	PREDICTED: protein arginine N-methyltransferase PRMT10 [Elaeis guineensis]
SNZ/TOE3	P01_transcript_89851	--	--	--	K09284|9.06584e-121|egu:105033440|K09284 AP2-like factor, euAP2 lineage | (RefSeq) floral homeotic protein APETALA 2-like	--	--	--	AP2 domain	Floral homeotic protein APETALA 2 GN=AP2 OS=Arabidopsis thaliana (Mouse-ear cress) PE=1 SV=1	K	Transcription	PREDICTED: floral homeotic protein APETALA 2-like isoform X1 [Elaeis guineensis]
GIS5	P01_transcript_81302	[L]	Replication, recombination and repair	Molecular Function: nucleotide binding (GO:0000166);; Molecular Function: DNA binding (GO:0003677);; Molecular Function: DNA-directed DNA polymerase activity (GO:0003887);; Biological Process: base-excision repair, gap-filling (GO:0006287);; Biological Process: nucleotide-excision repair, DNA gap filling (GO:0006297);; Molecular Function: 3'-5'-exodeoxyribonuclease activity (GO:0008296);; Cellula…	K02327|0|egu:105051804|K02327 DNA polymerase delta subunit 1 [EC:2.7.7.7] | (RefSeq) DNA polymerase delta catalytic subunit	Purine metabolism (ko00230);Pyrimidine metabolism (ko00240);DNA replication (ko03030);Base excision repair (ko03410);Nucleotide excision repair (ko03420);Mismatch repair (ko03430);Homologous recombination (ko03440)	[L]	Replication, recombination and repair	DNA polymerase family B;; DNA polymerase family B;; DNA polymerase family B;; DNA polymerase family B, exonuclease domain;; C4-type zinc-finger of DNA polymerase delta;; DNA polymerase family B, exonuclease domain;; DNA polymerase family B	DNA polymerase delta catalytic subunit GN=POLD1 OS=Oryza sativa subsp. japonica (Rice) PE=2 SV=1	L	Replication, recombination and repair	DNA polymerase delta catalytic subunit [Ananas comosus]
bHLH35	P01_transcript_21875	--	--	--	--	--	--	--	Helix-loop-helix DNA-binding domain	Transcription factor bHLH35 GN=MUL3.10 OS=Arabidopsis thaliana (Mouse-ear cress) PE=2 SV=1	K	Transcription	PREDICTED: transcription factor bHLH35 isoform X1 [Phoenix dactylifera]
NTM1-like 9	P01_transcript_6949	--	--	--	--	--	--	--	No apical meristem (NAM) protein	NAC domain-containing protein 86 {ECO:0000312|EMBL:AED92405.1} OS=Arabidopsis thaliana (Mouse-ear cress) PE=2 SV=1	K	Transcription	PREDICTED: protein NTM1-like 9 [Elaeis guineensis]
SWEET4	P01_transcript_21484	--	--	Cellular Component: integral component of membrane (GO:0016021);; Biological Process: carbohydrate transmembrane transport (GO:0034219);; Molecular Function: sugar transmembrane transporter activity (GO:0051119);;	K15382|3.79167e-110|mus:103991676|K15382 solute carrier family 50 (sugar transporter) | (RefSeq) bidirectional sugar transporter SWEET4-like	--	[R]	General function prediction only	Sugar efflux transporter for intercellular exchange	Bidirectional sugar transporter SWEET4 OS=Oryza sativa subsp. japonica (Rice) PE=2 SV=1	U	Intracellular trafficking, secretion, and vesicular transport	PREDICTED: bidirectional sugar transporter SWEET4-like [Musa acuminata subsp. malaccensis]
SWEET14 (SWEET11)	P01_transcript_20562	--	--	Cellular Component: integral component of plasma membrane (GO:0005887);; Molecular Function: sucrose transmembrane transporter activity (GO:0008515);; Biological Process: sucrose transport (GO:0015770);;	K15382|4.68051e-101|egu:105051035|K15382 solute carrier family 50 (sugar transporter) | (RefSeq) bidirectional sugar transporter SWEET14	--	[R]	General function prediction only	Sugar efflux transporter for intercellular exchange;; PQ loop repeat	Bidirectional sugar transporter SWEET14 OS=Oryza sativa subsp. japonica (Rice) PE=2 SV=1	U	Intracellular trafficking, secretion, and vesicular transport	PREDICTED: bidirectional sugar transporter SWEET14 [Elaeis guineensis]
WRI4	P01_transcript_53155	--	--	Biological Process: transcription, DNA-templated (GO:0006351);;	K09285|4.64609e-137|egu:105039548|K09285 AP2-like factor, ANT lineage | (RefSeq) AP2-like ethylene-responsive transcription factor At1g79700	--	--	--	AP2 domain	AP2-like ethylene-responsive transcription factor At1g16060 GN=At1g16060 OS=Arabidopsis thaliana (Mouse-ear cress) PE=2 SV=1	K	Transcription	PREDICTED: AP2-like ethylene-responsive transcription factor At1g79700 [Elaeis guineensis]
PIF4	P01_transcript_35162	--	--	--	K16189|1.4482e-70|pda:103696683|K16189 phytochrome-interacting factor 4 | (RefSeq) transcription factor PIF4-like	Plant hormone signal transduction (ko04075)	--	--	Helix-loop-helix DNA-binding domain	Transcription factor PIF5 GN=F17J16.110 OS=Arabidopsis thaliana (Mouse-ear cress) PE=1 SV=1	K	Transcription	PREDICTED: transcription factor PIF4-like isoform X2 [Phoenix dactylifera]
GID1C-like 1	P01_transcript_10744	[I]	Lipid transport and metabolism	Biological Process: metabolic process (GO:0008152);; Molecular Function: hydrolase activity (GO:0016787);;	K14493|0|egu:105032167|K14493 gibberellin receptor GID1 [EC:3.-.-.-] | (RefSeq) gibberellin receptor GID1C-like	Plant hormone signal transduction (ko04075)	[V]	Defense mechanisms	alpha/beta hydrolase fold;; Carboxylesterase family	Gibberellin receptor GID1C GN=F21A20.30 OS=Arabidopsis thaliana (Mouse-ear cress) PE=1 SV=1	I	Lipid transport and metabolism	PREDICTED: gibberellin receptor GID1C-like [Elaeis guineensis]
GID1C-like 2	P01_transcript_84333	[I]	Lipid transport and metabolism	Biological Process: metabolic process (GO:0008152);; Molecular Function: hydrolase activity (GO:0016787);;	K14493|5.08098e-111|egu:105032167|K14493 gibberellin receptor GID1 [EC:3.-.-.-] | (RefSeq) gibberellin receptor GID1C-like	Plant hormone signal transduction (ko04075)	[V]	Defense mechanisms	--	Gibberellin receptor GID1C GN=F21A20.30 OS=Arabidopsis thaliana (Mouse-ear cress) PE=1 SV=1	I	Lipid transport and metabolism	PREDICTED: gibberellin receptor GID1C-like [Elaeis guineensis]
GAI	P01_transcript_10179	--	--	Biological Process: transcription, DNA-templated (GO:0006351);;	K14494|0|pda:103697278|K14494 DELLA protein | (RefSeq) DELLA protein GAI-like	Plant hormone signal transduction (ko04075)	--	--	GRAS domain family;; Transcriptional regulator DELLA protein N terminal	DELLA protein GAI GN=F10B6.34 OS=Arabidopsis thaliana (Mouse-ear cress) PE=1 SV=1	K	Transcription	DELLA protein GAI, partial [Lilium formosanum x Lilium longiflorum]
RGA1	P01_transcript_73806	--	--	Molecular Function: transcription factor activity, sequence-specific DNA binding (GO:0003700);; Cellular Component: nucleus (GO:0005634);; Biological Process: regulation of transcription, DNA-templated (GO:0006355);; Molecular Function: sequence-specific DNA binding (GO:0043565);;	--	--	--	--	GRAS domain family	DELLA protein GAI1 GN=GAI1 OS=Vitis vinifera (Grape) PE=2 SV=1	S	Function unknown	PREDICTED: DELLA protein RGL1-like [Elaeis guineensis]
RGA2-like 1	P01_transcript_50606	[R]	General function prediction only	--	--	--	[T]	Signal transduction mechanisms	NB-ARC domain	Putative disease resistance protein RGA3 GN=RGA3 OS=Solanum bulbocastanum (Wild potato) PE=2 SV=2	S	Function unknown	PREDICTED: disease resistance protein RGA2-like isoform X1 [Musa acuminata subsp. malaccensis]
RGA2-like 2	P01_transcript_51251	--	--	--	--	--	[T]	Signal transduction mechanisms	Leucine Rich repeats (2 copies)	Disease resistance protein RGA2 GN=RGA2 OS=Solanum bulbocastanum (Wild potato) PE=1 SV=1	S	Function unknown	PREDICTED: disease resistance protein RGA2-like isoform X1 [Musa acuminata subsp. malaccensis]
RGA2-like 3	P01_transcript_60830	[R]	General function prediction only	--	--	--	[T]	Signal transduction mechanisms	NB-ARC domain	Disease resistance protein RGA2 GN=RGA2 OS=Solanum bulbocastanum (Wild potato) PE=1 SV=1	S	Function unknown	PREDICTED: disease resistance protein RGA2-like isoform X1 [Musa acuminata subsp. malaccensis]
RGA2-like 4	P01_transcript_72130	[R]	General function prediction only	--	--	--	[T]	Signal transduction mechanisms	NB-ARC domain;; Leucine Rich repeats (2 copies)	Putative disease resistance protein RGA3 GN=RGA3 OS=Solanum bulbocastanum (Wild potato) PE=2 SV=2	S	Function unknown	PREDICTED: disease resistance protein RGA2-like isoform X1 [Musa acuminata subsp. malaccensis]
RGA2-like 5	P01_transcript_73906	--	--	--	--	--	[T]	Signal transduction mechanisms	NB-ARC domain	Putative disease resistance protein RGA3 GN=RGA3 OS=Solanum bulbocastanum (Wild potato) PE=2 SV=2	S	Function unknown	PREDICTED: disease resistance protein RGA2-like isoform X1 [Musa acuminata subsp. malaccensis]
RGA3	P01_transcript_57411	[R]	General function prediction only	--	--	--	[T]	Signal transduction mechanisms	NB-ARC domain;; Leucine Rich repeats (2 copies)	Putative disease resistance protein RGA4 GN=RGA4 OS=Solanum bulbocastanum (Wild potato) PE=2 SV=1	S	Function unknown	PREDICTED: putative disease resistance protein RGA3 [Elaeis guineensis]
BLH8	P01_transcript_4703	--	--	--	--	--	[K]	Transcription	Associated with HOX;; Homeobox KN domain;; Homeobox domain	BEL1-like homeodomain protein 8 GN=BLH8 OS=Arabidopsis thaliana (Mouse-ear cress) PE=1 SV=1	K	Transcription	PREDICTED: BEL1-like homeodomain protein 8 [Elaeis guineensis]
BOP1	P01_transcript_73799	[T]	Signal transduction mechanisms	--	K14508|0|egu:105060589|K14508 regulatory protein NPR1 | (RefSeq) BTB/POZ domain and ankyrin repeat-containing protein NPR2	Plant hormone signal transduction (ko04075)	[R]	General function prediction only	NPR1/NIM1 like defence protein C terminal;; Ankyrin repeats (many copies);; Domain of unknown function (DUF3420);; Ankyrin repeats (3 copies);; BTB/POZ domain;; Ankyrin repeat;; Ankyrin repeat	Regulatory protein NPR3 GN=NPR3 OS=Arabidopsis thaliana (Mouse-ear cress) PE=1 SV=1	S	Function unknown	nonexpressor of pathogenesis-related protein 1 [Lilium hybrid division VII]
BOP2	P01_transcript_4544	[R]	General function prediction only	Biological Process: maturation of LSU-rRNA from tricistronic rRNA transcript (SSU-rRNA, 5.8S rRNA, LSU-rRNA) (GO:0000463);; Biological Process: maturation of 5.8S rRNA from tricistronic rRNA transcript (SSU-rRNA, 5.8S rRNA, LSU-rRNA) (GO:0000466);; Cellular Component: nucleoplasm (GO:0005654);; Cellular Component: preribosome, large subunit precursor (GO:0030687);; Molecular Function: ribonucleop…	K14824|0|pda:103721398|K14824 ribosome biogenesis protein ERB1 | (RefSeq) ribosome biogenesis protein BOP1 homolog	--	[J]	Translation, ribosomal structure and biogenesis	BOP1NT (NUC169) domain;; WD domain, G-beta repeat;; Anaphase-promoting complex subunit 4 WD40 domain	Ribosome biogenesis protein BOP1 homolog {ECO:0000255|HAMAP-Rule:MF_03027} GN=CHLREDRAFT_111274 OS=Chlamydomonas reinhardtii (Chlamydomonas smithii) PE=1 SV=2	J	Translation, ribosomal structure and biogenesis	PREDICTED: ribosome biogenesis protein BOP1 homolog [Phoenix dactylifera]
AP1a	P01_transcript_46242	--	--	Molecular Function: DNA binding (GO:0003677);; Molecular Function: transcription factor activity, sequence-specific DNA binding (GO:0003700);; Cellular Component: nucleus (GO:0005634);; Biological Process: regulation of transcription, DNA-templated (GO:0006355);; Molecular Function: protein dimerization activity (GO:0046983);;	K09264|7.34986e-79|mus:103982900|K09264 MADS-box transcription factor, plant | (RefSeq) truncated transcription factor CAULIFLOWER A-like	--	[K]	Transcription	K-box region;; SRF-type transcription factor (DNA-binding and dimerisation domain)	MADS-box transcription factor 14 OS=Oryza sativa subsp. japonica (Rice) PE=1 SV=2	K	Transcription	MADS box protein [Lilium longiflorum]
AP1c	P01_transcript_33388	--	--	Molecular Function: DNA binding (GO:0003677);; Molecular Function: transcription factor activity, sequence-specific DNA binding (GO:0003700);; Cellular Component: nucleus (GO:0005634);; Biological Process: regulation of transcription, DNA-templated (GO:0006355);; Molecular Function: protein dimerization activity (GO:0046983);;	K09264|1.37625e-99|mus:103982900|K09264 MADS-box transcription factor, plant | (RefSeq) truncated transcription factor CAULIFLOWER A-like	--	[K]	Transcription	K-box region;; SRF-type transcription factor (DNA-binding and dimerisation domain)	MADS-box transcription factor 14 OS=Oryza sativa subsp. japonica (Rice) PE=1 SV=2	K	Transcription	MADS box protein [Lilium longiflorum]
UFO	P01_transcript_59591	--	--	--	--	--	--	--	F-box-like;; F-box domain;; Kelch motif	F-box/kelch-repeat protein At3g61590 GN=At3g61590 OS=Arabidopsis thaliana (Mouse-ear cress) PE=1 SV=1	S	Function unknown	PREDICTED: F-box/kelch-repeat protein At3g61590 [Elaeis guineensis]
AP2	P01_transcript_88291	--	--	--	K09284|7.29606e-156|egu:105050146|K09284 AP2-like factor, euAP2 lineage | (RefSeq) floral homeotic protein APETALA 2	--	--	--	AP2 domain	Floral homeotic protein APETALA 2 GN=AP2 OS=Arabidopsis thaliana (Mouse-ear cress) PE=1 SV=1	K	Transcription	APETALA 2-like protein, partial [Lilium formosanum x Lilium longiflorum]
LUG	P01_transcript_2211	[S]	Function unknown	--	--	--	[R]	General function prediction only	WD domain, G-beta repeat;; Anaphase-promoting complex subunit 4 WD40 domain;; LisH	Transcriptional corepressor LEUNIG GN=LUG OS=Arabidopsis thaliana (Mouse-ear cress) PE=1 SV=2	S	Function unknown	PREDICTED: transcriptional corepressor LEUNIG-like isoform X2 [Phoenix dactylifera]
SEU	P01_transcript_85227	--	--	--	--	--	--	--	LIM-domain binding protein	Transcriptional corepressor SEUSS GN=SEU OS=Arabidopsis thaliana (Mouse-ear cress) PE=1 SV=1	K	Transcription	PREDICTED: transcriptional corepressor SEUSS-like [Phoenix dactylifera]
PAN	P01_transcript_7715	--	--	Molecular Function: transcription factor activity, sequence-specific DNA binding (GO:0003700);; Biological Process: regulation of transcription, DNA-templated (GO:0006355);; Molecular Function: sequence-specific DNA binding (GO:0043565);;	K14431|0|egu:105032048|K14431 transcription factor TGA | (RefSeq) transcription factor TGA2.3	Plant hormone signal transduction (ko04075)	--	--	Seed dormancy control;; bZIP transcription factor;; Basic region leucine zipper	Transcription factor HBP-1b(c1) (Fragment) OS=Triticum aestivum (Wheat) PE=1 SV=2	K	Transcription	PREDICTED: transcription factor HBP-1b(c38)-like [Phoenix dactylifera]
WUS	P01_transcript_22251	--	--	--	--	--	--	--	Homeobox domain	WUSCHEL-related homeobox 8 GN=P0454H12.31 OS=Oryza sativa subsp. japonica (Rice) PE=2 SV=1	K	Transcription	PREDICTED: WUSCHEL-related homeobox 8 isoform X6 [Elaeis guineensis]
HUA1	P01_transcript_52537	--	--	Molecular Function: binding (GO:0005488);;	--	--	[R]	General function prediction only	Zinc finger C-x8-C-x5-C-x3-H type (and similar);; Torus domain;; RNA-binding, Nab2-type zinc finger	Zinc finger CCCH domain-containing protein 37 GN=HUA1 OS=Arabidopsis thaliana (Mouse-ear cress) PE=1 SV=1	S	Function unknown	PREDICTED: zinc finger CCCH domain-containing protein 37 isoform X1 [Nelumbo nucifera]
HEN4	P01_transcript_73618	--	--	--	K13162|1.88079e-179|egu:105049327|K13162 poly(rC)-binding protein 2/3/4 | (RefSeq) KH domain-containing protein HEN4	--	[AR]	--	KH domain;; KH domain	KH domain-containing protein At4g18375 GN=At4g18375 OS=Arabidopsis thaliana (Mouse-ear cress) PE=2 SV=1	S	Function unknown	PREDICTED: KH domain-containing protein HEN4 [Elaeis guineensis]
SEP2	P01_transcript_20122	--	--	Molecular Function: DNA binding (GO:0003677);; Molecular Function: transcription factor activity, sequence-specific DNA binding (GO:0003700);; Cellular Component: nucleus (GO:0005634);; Biological Process: regulation of transcription, DNA-templated (GO:0006355);; Molecular Function: protein dimerization activity (GO:0046983);;	K09264|1.46014e-114|pda:103722306|K09264 MADS-box transcription factor, plant | (RefSeq) agamous-like MADS-box protein AGL9 homolog	--	[K]	Transcription	K-box region;; SRF-type transcription factor (DNA-binding and dimerisation domain)	MADS-box protein CMB1 GN=CMB1 OS=Dianthus caryophyllus (Carnation) PE=2 SV=1	K	Transcription	MADS-box protein 7 [Lilium formosanum]
SEP3	P01_transcript_20258	--	--	Molecular Function: DNA binding (GO:0003677);; Molecular Function: transcription factor activity, sequence-specific DNA binding (GO:0003700);; Cellular Component: nucleus (GO:0005634);; Biological Process: regulation of transcription, DNA-templated (GO:0006355);; Molecular Function: protein dimerization activity (GO:0046983);;	--	--	[K]	Transcription	K-box region;; SRF-type transcription factor (DNA-binding and dimerisation domain)	Agamous-like MADS-box protein AGL9 homolog OS=Aranda deborah (Orchid) PE=2 SV=1	K	Transcription	MADS-box protein 6 [Lilium formosanum]
SPL8	P01_transcript_18922	--	--	--	--	--	--	--	SBP domain	Squamosa promoter-binding-like protein 8 GN=SPL8 OS=Arabidopsis thaliana (Mouse-ear cress) PE=1 SV=2	S	Function unknown	PREDICTED: squamosa promoter-binding-like protein 10 isoform X2 [Musa acuminata subsp. malaccensis]
PTL	P01_transcript_69979	--	--	--	--	--	[K]	Transcription	Myb/SANT-like DNA-binding domain;; Myb-like DNA-binding domain;; Alcohol dehydrogenase transcription factor Myb/SANT-like	Trihelix transcription factor GT-2 GN=GT-2 OS=Arabidopsis thaliana (Mouse-ear cress) PE=2 SV=1	K	Transcription	PREDICTED: trihelix transcription factor GTL1-like isoform X2 [Musa acuminata subsp. malaccensis]
CKH2 (CHD3/CHR6)	P01_transcript_67457	[S]	Function unknown	Biological Process: response to acid chemical (GO:0001101);; Molecular Function: catalytic activity (GO:0003824);; Biological Process: hormone-mediated signaling pathway (GO:0009755);; Biological Process: response to lipid (GO:0033993);; Molecular Function: transition metal ion binding (GO:0046914);; Biological Process: root development (GO:0048364);; Biological Process: negative regulation of ce…	K11643|0|egu:105060208|K11643 chromodomain-helicase-DNA-binding protein 4 [EC:3.6.4.12] | (RefSeq) CHD3-type chromatin-remodeling factor PICKLE	--	[R]	General function prediction only	SNF2 family N-terminal domain;; Domain of Unknown Function (DUF1086);; Domain of Unknown Function (DUF1087);; Helicase conserved C-terminal domain;; Chromo (CHRromatin Organisation MOdifier) domain;; Type III restriction enzyme, res subunit;; Class II histone deacetylase complex subunits 2 and 3;; PHD-finger	CHD3-type chromatin-remodeling factor PICKLE GN=At2g25170 OS=Arabidopsis thaliana (Mouse-ear cress) PE=1 SV=1	L	Replication, recombination and repair	PREDICTED: CHD3-type chromatin-remodeling factor PICKLE [Elaeis guineensis]
HEN3	P01_transcript_41980	[R]	General function prediction only	Molecular Function: cyclin-dependent protein serine/threonine kinase activity (GO:0004693);; Molecular Function: ATP binding (GO:0005524);; Biological Process: protein phosphorylation (GO:0006468);; Molecular Function: RNA polymerase II carboxy-terminal domain kinase activity (GO:0008353);; Biological Process: regulation of cell cycle (GO:0051726);;	K02208|0|egu:105042541|K02208 cyclin-dependent kinase 8/11 [EC:2.7.11.22 2.7.11.23] | (RefSeq) cyclin-dependent kinase E-1	--	[K]	Transcription	Protein kinase domain;; Protein tyrosine kinase	Cyclin-dependent kinase E-1 GN=OSJNBa0056G17.11 OS=Oryza sativa subsp. japonica (Rice) PE=2 SV=2	T	Signal transduction mechanisms	PREDICTED: cyclin-dependent kinase E-1 [Elaeis guineensis]
SAP18	P01_transcript_23206	--	--	--	K14324|9.2001e-75|osa:4328127|K14324 histone deacetylase complex subunit SAP18 | (RefSeq) OJ1020_C02.26; histone deacetylase complex subunit SAP18	RNA transport (ko03013);mRNA surveillance pathway (ko03015)	[K]	Transcription	Sin3 associated polypeptide p18 (SAP18)	Histone deacetylase complex subunit SAP18 GN=At2g45640 OS=Arabidopsis thaliana (Mouse-ear cress) PE=1 SV=1	S	Function unknown	Histone deacetylase complex subunit SAP18 [Apostasia shenzhenica]
CES	P01_transcript_71929	--	--	Molecular Function: protein dimerization activity (GO:0046983);;	--	--	--	--	Helix-loop-helix DNA-binding domain	Transcription factor bHLH137 GN=K3K7 OS=Arabidopsis thaliana (Mouse-ear cress) PE=2 SV=1	K	Transcription	bHLH transcription factor GBOF-1 [Tulipa gesneriana]
STK	P01_transcript_94910	--	--	Molecular Function: DNA binding (GO:0003677);; Molecular Function: transcription factor activity, sequence-specific DNA binding (GO:0003700);; Cellular Component: nucleus (GO:0005634);; Biological Process: regulation of transcription, DNA-templated (GO:0006355);; Molecular Function: protein dimerization activity (GO:0046983);;	K09264|3.0704e-109|egu:105040564|K09264 MADS-box transcription factor, plant | (RefSeq) AG1; MADS-box transcription factor 3	--	[K]	Transcription	SRF-type transcription factor (DNA-binding and dimerisation domain);; K-box region	Floral homeotic protein AGAMOUS GN=AG2 OS=Panax ginseng (Korean ginseng) PE=2 SV=1	K	Transcription	agamous-like protein [Lilium hybrid cultivar]
PAL1	P01_transcript_5060	[E]	Amino acid transport and metabolism	Cellular Component: cytoplasm (GO:0005737);; Biological Process: L-phenylalanine catabolic process (GO:0006559);; Biological Process: cinnamic acid biosynthetic process (GO:0009800);; Molecular Function: transferase activity, transferring acyl groups (GO:0016746);; Molecular Function: phenylalanine ammonia-lyase activity (GO:0045548);;	K10775|0|mus:103978140|K10775 phenylalanine ammonia-lyase [EC:4.3.1.24] | (RefSeq) phenylalanine ammonia-lyase-like	Phenylalanine metabolism (ko00360);Phenylpropanoid biosynthesis (ko00940)	[Q]	Secondary metabolites biosynthesis, transport and catabolism	Aromatic amino acid lyase	Phenylalanine ammonia-lyase 3 GN=PAL3 OS=Petroselinum crispum (Parsley) PE=2 SV=1	E	Amino acid transport and metabolism	phenylalanine ammonia lyase [Lilium hybrid division I]
PAL2	P01_transcript_4229	[E]	Amino acid transport and metabolism	Cellular Component: cytoplasm (GO:0005737);; Biological Process: L-phenylalanine catabolic process (GO:0006559);; Biological Process: cinnamic acid biosynthetic process (GO:0009800);; Molecular Function: transferase activity, transferring acyl groups (GO:0016746);; Molecular Function: phenylalanine ammonia-lyase activity (GO:0045548);;	K10775|0|mus:103998043|K10775 phenylalanine ammonia-lyase [EC:4.3.1.24] | (RefSeq) phenylalanine ammonia-lyase-like	Phenylalanine metabolism (ko00360);Phenylpropanoid biosynthesis (ko00940)	[Q]	Secondary metabolites biosynthesis, transport and catabolism	Aromatic amino acid lyase;; Aromatic amino acid lyase	Phenylalanine ammonia-lyase GN=PAL OS=Pinus taeda (Loblolly pine) PE=3 SV=1	E	Amino acid transport and metabolism	phenylalanine ammonia-lyase, partial [Lilium regale]
PAL3	P01_transcript_63889	[E]	Amino acid transport and metabolism	Molecular Function: hydroxymethylglutaryl-CoA synthase activity (GO:0004421);; Cellular Component: cytoplasm (GO:0005737);; Biological Process: L-phenylalanine catabolic process (GO:0006559);; Biological Process: cinnamic acid biosynthetic process (GO:0009800);; Molecular Function: phenylalanine ammonia-lyase activity (GO:0045548);;	K10775|0|egu:105055673|K10775 phenylalanine ammonia-lyase [EC:4.3.1.24] | (RefSeq) phenylalanine ammonia-lyase	Phenylalanine metabolism (ko00360);Phenylpropanoid biosynthesis (ko00940)	[Q]	Secondary metabolites biosynthesis, transport and catabolism	Aromatic amino acid lyase	Phenylalanine ammonia-lyase GN=PAL OS=Camellia sinensis (Tea) PE=2 SV=1	E	Amino acid transport and metabolism	phenylalanine ammonia lyase [Lilium hybrid division I]
CHS1	P01_transcript_14235	[Q]	Secondary metabolites biosynthesis, transport and catabolism	Biological Process: flavonoid biosynthetic process (GO:0009813);; Cellular Component: integral component of membrane (GO:0016021);; Molecular Function: naringenin-chalcone synthase activity (GO:0016210);;	K00660|0|pda:103712379|K00660 chalcone synthase [EC:2.3.1.74] | (RefSeq) chalcone synthase 1	Flavonoid biosynthesis (ko00941);Circadian rhythm - plant (ko04712)	--	--	Chalcone and stilbene synthases, N-terminal domain;; Chalcone and stilbene synthases, C-terminal domain;; 3-Oxoacyl-[acyl-carrier-protein (ACP)] synthase III C terminal;; 3-Oxoacyl-[acyl-carrier-protein (ACP)] synthase III;; FAE1/Type III polyketide synthase-like protein	Chalcone synthase 2 GN=CHS2 OS=Citrus sinensis (Sweet orange) PE=2 SV=1	Q	Secondary metabolites biosynthesis, transport and catabolism	chalcone synthase C [Lilium hybrid division I]
CHS2	P01_transcript_80525	[Q]	Secondary metabolites biosynthesis, transport and catabolism	Biological Process: flavonoid biosynthetic process (GO:0009813);; Cellular Component: integral component of membrane (GO:0016021);; Molecular Function: naringenin-chalcone synthase activity (GO:0016210);;	K00660|0|pda:103712379|K00660 chalcone synthase [EC:2.3.1.74] | (RefSeq) chalcone synthase 1	Flavonoid biosynthesis (ko00941);Circadian rhythm - plant (ko04712)	--	--	Chalcone and stilbene synthases, N-terminal domain;; Chalcone and stilbene synthases, C-terminal domain;; 3-Oxoacyl-[acyl-carrier-protein (ACP)] synthase III C terminal;; 3-Oxoacyl-[acyl-carrier-protein (ACP)] synthase III;; FAE1/Type III polyketide synthase-like protein;; Chalcone and stilbene synthases, N-terminal domain	Chalcone synthase GN=CHS OS=Callistephus chinensis (China aster) PE=2 SV=2	Q	Secondary metabolites biosynthesis, transport and catabolism	chalcone synthase C [Lilium hybrid division I]
CHS3	P01_transcript_39849	[Q]	Secondary metabolites biosynthesis, transport and catabolism	Biological Process: biosynthetic process (GO:0009058);; Molecular Function: naringenin-chalcone synthase activity (GO:0016210);;	--	--	--	--	Chalcone and stilbene synthases, N-terminal domain;; Chalcone and stilbene synthases, C-terminal domain;; 3-Oxoacyl-[acyl-carrier-protein (ACP)] synthase III;; FAE1/Type III polyketide synthase-like protein;; 3-Oxoacyl-[acyl-carrier-protein (ACP)] synthase III C terminal	Chalcone synthase GN=CHS OS=Pueraria montana var. lobata (Kudzu vine) PE=2 SV=1	Q	Secondary metabolites biosynthesis, transport and catabolism	chalcone synthase, partial [Tulipa fosteriana]
F3H	P01_transcript_35248	[Q]	Secondary metabolites biosynthesis, transport and catabolism	Molecular Function: oxidoreductase activity (GO:0016491);; Molecular Function: metal ion binding (GO:0046872);; Biological Process: oxidation-reduction process (GO:0055114);;	K00475|6.18477e-141|pda:103697163|K00475 naringenin 3-dioxygenase [EC:1.14.11.9] | (RefSeq) naringenin,2-oxoglutarate 3-dioxygenase-like	Flavonoid biosynthesis (ko00941)	[QR]	--	2OG-Fe(II) oxygenase superfamily;; non-haem dioxygenase in morphine synthesis N-terminal	Flavanone 3-dioxygenase GN=FHT OS=Petroselinum crispum (Parsley) PE=1 SV=1	S	Function unknown	flavanone 3-hidroxylase, partial [Lilium speciosum]
F3'H1	P01_transcript_63903	[QV]	Secondary metabolites biosynthesis, transport and catabolism;; Defense mechanisms	Molecular Function: iron ion binding (GO:0005506);; Cellular Component: integral component of membrane (GO:0016021);; Molecular Function: oxidoreductase activity, acting on paired donors, with incorporation or reduction of molecular oxygen, NAD(P)H as one donor, and incorporation of one atom of oxygen (GO:0016709);; Molecular Function: heme binding (GO:0020037);; Biological Process: secondary met…	--	--	[Q]	Secondary metabolites biosynthesis, transport and catabolism	Cytochrome P450	Cytochrome P450 71A1 GN=CYP71A1 OS=Persea americana (Avocado) PE=1 SV=2	Q	Secondary metabolites biosynthesis, transport and catabolism	PREDICTED: cytochrome P450 71A1-like [Musa acuminata subsp. malaccensis]
F3'H2	P01_transcript_40022	[QV]	Secondary metabolites biosynthesis, transport and catabolism;; Defense mechanisms	Molecular Function: iron ion binding (GO:0005506);; Cellular Component: integral component of membrane (GO:0016021);; Molecular Function: flavonoid 3'-monooxygenase activity (GO:0016711);; Molecular Function: heme binding (GO:0020037);; Biological Process: oxidation-reduction process (GO:0055114);;	K05280|2.57096e-145|egu:105058071|K05280 flavonoid 3'-monooxygenase [EC:1.14.13.21] | (RefSeq) flavonoid 3'-monooxygenase-like	Flavonoid biosynthesis (ko00941);Flavone and flavonol biosynthesis (ko00944)	[Q]	Secondary metabolites biosynthesis, transport and catabolism	Cytochrome P450	Flavonoid 3&apos;-monooxygenase GN=CYP75B2 OS=Petunia hybrida (Petunia) PE=2 SV=1	Q	Secondary metabolites biosynthesis, transport and catabolism	flavonoid 3&apos;-hydroxylase [Lilium hybrid division I]
DFR	P01_transcript_79264	[M]	Cell wall/membrane/envelope biogenesis	Molecular Function: dihydrokaempferol 4-reductase activity (GO:0045552);; Molecular Function: coenzyme binding (GO:0050662);; Biological Process: oxidation-reduction process (GO:0055114);;	K13082|4.985e-140|mus:103981125|K13082 bifunctional dihydroflavonol 4-reductase/flavanone 4-reductase [EC:1.1.1.219 1.1.1.234] | (RefSeq) dihydroflavonol-4-reductase	Flavonoid biosynthesis (ko00941)	[V]	Defense mechanisms	NAD dependent epimerase/dehydratase family;; NAD(P)H-binding;; NAD dependent epimerase/dehydratase family;; 3-beta hydroxysteroid dehydrogenase/isomerase family;; GDP-mannose 4,6 dehydratase;; NmrA-like family;; Male sterility protein	Dihydroflavonol-4-reductase GN=ANT18 OS=Hordeum vulgare (Barley) PE=3 SV=1	M	Cell wall/membrane/envelope biogenesis	dihydroflavonol 4-reductase [Lilium speciosum]
ANS	P01_transcript_15739	[Q]	Secondary metabolites biosynthesis, transport and catabolism	Biological Process: vacuole organization (GO:0007033);; Biological Process: proanthocyanidin biosynthetic process (GO:0010023);; Molecular Function: metal ion binding (GO:0046872);; Molecular Function: leucocyanidin oxygenase activity (GO:0050589);; Biological Process: oxidation-reduction process (GO:0055114);;	K05277|0|mus:103983889|K05277 leucoanthocyanidin dioxygenase [EC:1.14.11.19] | (RefSeq) leucoanthocyanidin dioxygenase-like	Flavonoid biosynthesis (ko00941)	[QR]	--	non-haem dioxygenase in morphine synthesis N-terminal;; 2OG-Fe(II) oxygenase superfamily	Leucoanthocyanidin dioxygenase GN=ANS OS=Malus domestica (Apple) PE=2 SV=1	S	Function unknown	anthocyanidin synthase [Lilium cernuum]
ANR	P01_transcript_93271	[M]	Cell wall/membrane/envelope biogenesis	Cellular Component: endoplasmic reticulum (GO:0005783);; Molecular Function: dihydrokaempferol 4-reductase activity (GO:0045552);; Biological Process: seed development (GO:0048316);; Molecular Function: coenzyme binding (GO:0050662);; Biological Process: oxidation-reduction process (GO:0055114);; Biological Process: sporopollenin biosynthetic process (GO:0080110);;	--	--	[V]	Defense mechanisms	NAD dependent epimerase/dehydratase family;; 3-beta hydroxysteroid dehydrogenase/isomerase family;; GDP-mannose 4,6 dehydratase;; NAD(P)H-binding;; Male sterility protein;; NmrA-like family	Tetraketide alpha-pyrone reductase 1 GN=F23E12.20 OS=Arabidopsis thaliana (Mouse-ear cress) PE=2 SV=1	M	Cell wall/membrane/envelope biogenesis	PREDICTED: tetraketide alpha-pyrone reductase 1 isoform X2 [Phoenix dactylifera]
UFGT1	P01_transcript_11947	--	--	Biological Process: metabolic process (GO:0008152);; Molecular Function: transferase activity, transferring hexosyl groups (GO:0016758);;	--	--	[GC]	--	UDP-glucoronosyl and UDP-glucosyl transferase	7-deoxyloganetin glucosyltransferase GN=UGT85A24 OS=Gardenia jasminoides (Cape jasmine) PE=1 SV=1	S	Function unknown	PREDICTED: 7-deoxyloganetin glucosyltransferase-like [Musa acuminata subsp. malaccensis]
UFGT2	P01_transcript_88560	--	--	Biological Process: metabolic process (GO:0008152);; Molecular Function: transferase activity, transferring hexosyl groups (GO:0016758);;	--	--	[GC]	--	UDP-glucoronosyl and UDP-glucosyl transferase	7-deoxyloganetin glucosyltransferase GN=UGT85A24 OS=Gardenia jasminoides (Cape jasmine) PE=1 SV=1	S	Function unknown	PREDICTED: 7-deoxyloganetin glucosyltransferase-like [Musa acuminata subsp. malaccensis]
CLV	P01_transcript_50213	[K]	Transcription	Molecular Function: protein serine/threonine kinase activity (GO:0004674);; Molecular Function: phosphoprotein phosphatase activity (GO:0004721);; Molecular Function: ATP binding (GO:0005524);; Biological Process: protein phosphorylation (GO:0006468);; Biological Process: protein dephosphorylation (GO:0006470);; Cellular Component: integral component of membrane (GO:0016021);; Molecular Function:…	--	--	--	--	Leucine rich repeat;; Leucine Rich repeats (2 copies);; Leucine Rich Repeat;; FNIP Repeat;; Leucine rich repeat;; Leucine Rich repeats (2 copies);; Protein kinase domain;; Protein tyrosine kinase	Phytosulfokine receptor 2 (Precursor) GN=PSKR2 OS=Arabidopsis thaliana (Mouse-ear cress) PE=2 SV=1	T	Signal transduction mechanisms	phytosulfokine receptor 1 isoform X1 [Olea europaea var. sylvestris]
BAM1	P01_transcript_53212	[G]	Carbohydrate transport and metabolism	Biological Process: carbohydrate metabolic process (GO:0005975);; Molecular Function: hydrolase activity, acting on glycosyl bonds (GO:0016798);;	K01177|0|mus:103984666|K01177 beta-amylase [EC:3.2.1.2] | (RefSeq) beta-amylase 1, chloroplastic	Starch and sucrose metabolism (ko00500)	--	--	Glycosyl hydrolase family 14	Beta-amylase 1, chloroplastic (Precursor) GN=F14O13.12 OS=Arabidopsis thaliana (Mouse-ear cress) PE=1 SV=1	S	Function unknown	PREDICTED: beta-amylase 1, chloroplastic [Musa acuminata subsp. malaccensis]
NAB	P01_transcript_36254	[R]	General function prediction only	Biological Process: response to metal ion (GO:0010038);; Molecular Function: glutathione gamma-glutamylcysteinyltransferase activity (GO:0016756);; Molecular Function: metal ion binding (GO:0046872);; Biological Process: phytochelatin biosynthetic process (GO:0046938);;	K05941|0|egu:105055703|K05941 glutathione gamma-glutamylcysteinyltransferase [EC:2.3.2.15] | (RefSeq) glutathione gamma-glutamylcysteinyltransferase 1-like	--	[P]	Inorganic ion transport and metabolism	Domain of unknown function (DUF1984);; Phytochelatin synthase	Glutathione gamma-glutamylcysteinyltransferase 1 GN=PCS1 OS=Lotus japonicus (Lotus corniculatus var. japonicus) PE=2 SV=1	S	Function unknown	phytochelatin synthases PCS1 [Iris sp. ser. Hexagonae]
EMS1	P01_transcript_59078	[K]	Transcription	Molecular Function: protein serine/threonine kinase activity (GO:0004674);; Molecular Function: protein tyrosine kinase activity (GO:0004713);; Molecular Function: protein binding (GO:0005515);; Molecular Function: ATP binding (GO:0005524);; Biological Process: protein phosphorylation (GO:0006468);; Biological Process: megasporogenesis (GO:0009554);; Biological Process: microsporogenesis (GO:0009…	--	--	--	--	Protein tyrosine kinase;; Protein kinase domain;; Leucine rich repeat;; Leucine Rich repeats (2 copies);; Leucine Rich Repeat;; Leucine Rich repeats (2 copies);; Leucine Rich Repeat;; Leucine rich repeat;; Leucine Rich repeats (2 copies);; Leucine Rich Repeat	Leucine-rich repeat receptor protein kinase EXS (Precursor) GN=T28J14.220 OS=Arabidopsis thaliana (Mouse-ear cress) PE=1 SV=1	S	Function unknown	PREDICTED: leucine-rich repeat receptor protein kinase MSP1 isoform X2 [Phoenix dactylifera]
SERK1	P01_transcript_37013	--		Molecular Function: protein serine/threonine kinase activity (GO:0004674);; Molecular Function: ATP binding (GO:0005524);; Biological Process: protein phosphorylation (GO:0006468);; Biological Process: signal transduction (GO:0007165);; Cellular Component: integral component of membrane (GO:0016021);; Molecular Function: transmembrane receptor protein kinase activity (GO:0019199);;	K13418|0|egu:105058366|K13418 somatic embryogenesis receptor kinase 1 [EC:2.7.10.1 2.7.11.1] | (RefSeq) somatic embryogenesis receptor kinase 2	--	--	--	Protein kinase domain;; Protein tyrosine kinase;; Leucine rich repeat N-terminal domain;; Leucine rich repeat;; Leucine Rich repeats (2 copies)	Somatic embryogenesis receptor kinase 1 (Precursor) OS=Arabidopsis thaliana (Mouse-ear cress) PE=1 SV=2	T	Signal transduction mechanisms	somatic embryogenesis receptor kinase 2-like [Ananas comosus]
TPD1	P01_transcript_53474	--	--	--	--	--	--	--	--	--	S	Function unknown	PREDICTED: uncharacterized protein LOC105061305 [Elaeis guineensis]
RPK2	P01_transcript_840	[T]	Signal transduction mechanisms	--	--	--	--	--	Protein kinase domain;; Leucine rich repeat;; Protein tyrosine kinase;; Leucine Rich repeats (2 copies);; Leucine Rich Repeat;; Leucine rich repeat N-terminal domain;; Leucine Rich repeat	LRR receptor-like serine/threonine-protein kinase RPK2 (Precursor) OS=Arabidopsis thaliana (Mouse-ear cress) PE=2 SV=1	T	Signal transduction mechanisms	PREDICTED: LRR receptor-like serine/threonine-protein kinase RPK2 [Phoenix dactylifera]
MYB33	P01_transcript_31836	--	--	--	K09422|3.54669e-143|pda:103709043|K09422 myb proto-oncogene protein, plant | (RefSeq) transcription factor GAMYB-like	--	[K]	Transcription	Myb-like DNA-binding domain;; Myb-like DNA-binding domain	Transcription factor GAMYB OS=Oryza sativa subsp. japonica (Rice) PE=2 SV=1	K	Transcription	PREDICTED: transcription factor GAMYB-like isoform X3 [Phoenix dactylifera]
DYT1	P01_transcript_35151	--	--	--	--	--	--	--	Helix-loop-helix DNA-binding domain;; bHLH-MYC and R2R3-MYB transcription factors N-terminal	Transcription factor ABORTED MICROSPORES GN=F12A24.9 OS=Arabidopsis thaliana (Mouse-ear cress) PE=1 SV=2	K	Transcription	PREDICTED: transcription factor ABORTED MICROSPORES isoform X1 [Phoenix dactylifera]
TDF1	P01_transcript_65682	--	--	Molecular Function: DNA binding (GO:0003677);; Biological Process: single-organism developmental process (GO:0044767);; Biological Process: anatomical structure development (GO:0048856);;	K09422|3.92645e-151|egu:105049977|K09422 myb proto-oncogene protein, plant | (RefSeq) transcription factor MYB80	--	[K]	Transcription	Myb-like DNA-binding domain;; Myb-like DNA-binding domain	Transcription factor MYB39 GN=dl4925c OS=Arabidopsis thaliana (Mouse-ear cress) PE=2 SV=1	K	Transcription	PREDICTED: transcription factor MYB80 [Elaeis guineensis]
AMS	P01_transcript_50969	--	--	--	--	--	--	--	bHLH-MYC and R2R3-MYB transcription factors N-terminal;; Helix-loop-helix DNA-binding domain	Transcription factor ABORTED MICROSPORES GN=F12A24.9 OS=Arabidopsis thaliana (Mouse-ear cress) PE=1 SV=2	K	Transcription	PREDICTED: transcription factor ABORTED MICROSPORES isoform X2 [Phoenix dactylifera]
MS1	P01_transcript_95171	--	--	Cellular Component: mitochondrion (GO:0005739);; Biological Process: multicellular organism development (GO:0007275);; Biological Process: reproductive process (GO:0022414);;	--	--	[R]	General function prediction only	PHD-finger	PHD finger protein MALE STERILITY 1 GN=MS1 OS=Arabidopsis thaliana (Mouse-ear cress) PE=1 SV=1	S	Function unknown	PHD finger protein PERSISTENT TAPETAL CELL 1 [Ananas comosus]
MIA	P01_transcript_544	[P]	Inorganic ion transport and metabolism	Molecular Function: ATP binding (GO:0005524);; Cellular Component: endoplasmic reticulum (GO:0005783);; Cellular Component: integral component of plasma membrane (GO:0005887);; Biological Process: cellular calcium ion homeostasis (GO:0006874);; Biological Process: pollen germination (GO:0009846);; Biological Process: meristem maintenance (GO:0010073);; Biological Process: pollen maturation (GO:00…	K14950|0|pda:103710107|K14950 cation-transporting ATPase 13A1 [EC:3.6.3.-] | (RefSeq) probable manganese-transporting ATPase PDR2	--	[P]	Inorganic ion transport and metabolism	E1-E2 ATPase;; haloacid dehalogenase-like hydrolase;; Cation transport ATPase (P-type)	Probable manganese-transporting ATPase PDR2 GN=MQM1.11 OS=Arabidopsis thaliana (Mouse-ear cress) PE=1 SV=1	P	Inorganic ion transport and metabolism	PREDICTED: probable manganese-transporting ATPase PDR2 [Phoenix dactylifera]
LAP3	P01_transcript_20079	[G]	Carbohydrate transport and metabolism	Molecular Function: catalytic activity (GO:0003824);;	--	--	[R]	General function prediction only	Strictosidine synthase;; SMP-30/Gluconolaconase/LRE-like region	Protein STRICTOSIDINE SYNTHASE-LIKE 10 {ECO:0000303|PubMed:10777701} (Precursor) OS=Arabidopsis thaliana (Mouse-ear cress) PE=2 SV=1	G	Carbohydrate transport and metabolism	PREDICTED: protein STRICTOSIDINE SYNTHASE-LIKE 10-like [Phoenix dactylifera]
MS2	P01_transcript_34312	[Q]	Secondary metabolites biosynthesis, transport and catabolism	Biological Process: oxidation-reduction process (GO:0055114);; Molecular Function: fatty-acyl-CoA reductase (alcohol-forming) activity (GO:0080019);;	--	--	[I]	Lipid transport and metabolism	Male sterility protein;; Male sterility protein;; NAD dependent epimerase/dehydratase family	Fatty acyl-CoA reductase 2 OS=Arabidopsis thaliana (Mouse-ear cress) PE=2 SV=2	S	Function unknown	fatty acyl-CoA reductase 2 [Ananas comosus]
MYB26	P01_transcript_32518	--	--	--	K09422|3.06999e-101|pda:103720134|K09422 myb proto-oncogene protein, plant | (RefSeq) myb-related protein Hv33-like	--	[K]	Transcription	Myb-like DNA-binding domain;; Myb-like DNA-binding domain	Transcription factor MYB86 GN=F21E10.4 OS=Arabidopsis thaliana (Mouse-ear cress) PE=2 SV=1	K	Transcription	transcription factor MYB86-like [Ananas comosus]
NTR1	P01_transcript_72633	--	--	Biological Process: gene expression (GO:0010467);; Biological Process: RNA metabolic process (GO:0016070);;	K13103|3.82339e-73|mus:103983545|K13103 tuftelin-interacting protein 11 | (RefSeq) septin and tuftelin-interacting protein 1 homolog 1-like	--	[A]	RNA processing and modification	GC-rich sequence DNA-binding factor-like protein;; G-patch domain;; G-patch domain	Septin and tuftelin-interacting protein 1 homolog 1 GN=STIPL1 OS=Arabidopsis thaliana (Mouse-ear cress) PE=2 SV=1	S	Function unknown	septin and tuftelin-interacting protein 1 homolog 1 [Ananas comosus]
NEC3	P01_transcript_20981	[P]	Inorganic ion transport and metabolism	--	K01674|5.31217e-101|pda:103703095|K01674 carbonic anhydrase [EC:4.2.1.1] | (RefSeq) alpha carbonic anhydrase 1, chloroplastic-like	Nitrogen metabolism (ko00910)	[R]	General function prediction only	Eukaryotic-type carbonic anhydrase	Alpha carbonic anhydrase 1, chloroplastic (Precursor) GN=F3C22.120 OS=Arabidopsis thaliana (Mouse-ear cress) PE=1 SV=2	P	Inorganic ion transport and metabolism	PREDICTED: alpha carbonic anhydrase 1, chloroplastic-like [Phoenix dactylifera]
CYP86B1	P01_transcript_92141	[QV]	Secondary metabolites biosynthesis, transport and catabolism;; Defense mechanisms	Molecular Function: monooxygenase activity (GO:0004497);; Molecular Function: iron ion binding (GO:0005506);; Cellular Component: integral component of membrane (GO:0016021);; Molecular Function: oxidoreductase activity, acting on paired donors, with incorporation or reduction of molecular oxygen (GO:0016705);; Molecular Function: heme binding (GO:0020037);; Biological Process: oxidation-reductio…	K15402|0|mus:103990236|K15402 fatty acid omega-hydroxylase [EC:1.14.-.-] | (RefSeq) cytochrome P450 86B1-like isoform X1	Cutin, suberine and wax biosynthesis (ko00073)	[QI]	--	Cytochrome P450	Cytochrome P450 86B1 GN=CYP86B1 OS=Arabidopsis thaliana (Mouse-ear cress) PE=2 SV=1	Q	Secondary metabolites biosynthesis, transport and catabolism	PREDICTED: cytochrome P450 86B1-like isoform X1 [Musa acuminata subsp. malaccensis]
