# Supplementary material for: Time-Course Transcriptomic Analysis Reveals Molecular Insights into the Inflorescence and Flower Development of Cardiocrinum giganteum
Source: Plants (Basel). 2024 Feb 27;13(5):649. doi: 10.3390/plants13050649 (PMC10934431; doi:10.3390/plants13050649)
Supplement: Supplementary file 1 [file plants-13-00649-s001.zip › Table S5 The Primers Used for the qPCR Analysis in This Study.xlsx]

## Sheet: Sheet1
Gene Symbol	Forward primer(5’-3’)	Reverse primer(5’-3’)
Actin	CACACTGGTGTCATGGTT	CATCCCAGTTACTGACAATTC
ANR	CCTCTCAATTCTATTCCCAACT	CTCCTTCTTGCTGCTCATC
ANS	GAATGGAAGACCTACTCATGC	GTACCATGTTGGTGAGGAGA
BLH8	TGTTGCTCAGCTAGAGGAGA	CACCTCCAGTAACAGTGAAC
CHI	AGCTGTAGCTCCGAAGTT	ACTTCCCTCCGATATCCAT
FBA2	TCTGCTGCTCTCCTCAAG	GACGAGCTCATCGGCATA
INO	CCGAGGATATCAGCAGTC	GGTGATGATTCCTGGAACC
MYB26	CCAATGATGAGAAGCAGTCG	AGCTTGAGCTATCAACCATGTA
MYC2	CCGCATCCCGTCTACTTCAA	AGAAGATGGCGTAGGTCC
PAN/TGA8	GCTGATCTGCTCGGATTC	CATCATATCCAGCCAAGACCA
SPL8	GAATGGGAGACCAACAACAC	GAGTAGTCGATGAGAGGAAGG
WUS	ATCCGAGAATCAATCAGTTGG	CCAGTGTCAGCATTCAAGT
